# Supplementary material for: Crystal structure of (1S,3R,8R,10S)-2,2-di­chloro-10-hy­droxy-3,7,7,10-tetra­methyl­tri­cyclo­[6.4.0.01,3]dodecan-9-one
Source: Acta Crystallogr E Crystallogr Commun. 2016 Apr 15;72(Pt 5):709–11. doi: 10.1107/S2056989016006174 (PMC4908527; doi:10.1107/S2056989016006174)
Supplement: Supplementary file 1 [file e-72-00709-sup1.cif]

##############################################################################
#                                                                            #
# This CIF contains the data in a paper accepted for publication in          #
# Acta Crystallographica Section E. It conforms to the requirements of       #
# Notes for Authors for Acta Crystallographica Section E, and has been       #
# peer reviewed under the auspices of the IUCr Commission on Journals.       #
#                                                                            #
# Full details of the Crystallographic Information File format               #
# are given in the paper "The Crystallographic Information File (CIF):       #
# a New Standard Archive File for Crystallography" by S. R. Hall, F. H.      #
# Allen and I. D. Brown [Acta Cryst. (1991), A47, 655-685].                  #
#                                                                            #
# The current version of the core CIF dictionary is obtainable from          #
# ftp://ftp.iucr.org/pub/cif_core.dic.                                       #
#                                                                            #
# Software is freely available for graphical display of the structure(s)     #
# in this CIF. For information consult the CIF software page                 #
# http://www.iucr.org/resources/cif/software.                                #
#                                                                            #
# This file may be used for bona fide research purposes within the           #
# scientific community so long as proper attribution is given to the journal # 
# article from which it was obtained.                                        #
#                                                                            #
##############################################################################
data_I
_database_code_depnum_ccdc_archive 'CCDC 1473671'
_audit_creation_method     SHELXL-2014/6
_chemical_name_systematic
;\
(1<i>S</i>,3<i>R</i>,8<i>R</i>,10<i>S</i>)-2,2-Dichloro-\
10-hydroxy-3,7,7,10-tetramethyltricyclo[6.4.0.0^1,3^]dodecan-9-one
;

_chemical_formula_moiety     'C16 H24 Cl2 O2'
_chemical_formula_sum     'C16 H24 Cl2 O2'
_chemical_formula_iupac     'C16 H24 Cl2 O2'
_chemical_formula_weight     319.25
_chemical_melting_point     ?
_shelx_space_group_comment
;
The symmetry employed for this shelxl refinement is uniquely defined
by the following loop, which should always be used as a source of
symmetry information in preference to the above space-group names.
They are only intended as comments.
;
_space_group_crystal_system     orthorhombic
_space_group_name_H-M_alt     'P 21 21 21'
_space_group_name_Hall     'P 2ac 2ab'
loop_
    _space_group_symop_operation_xyz
    'x, y, z'
    '-x+1/2, -y, z+1/2'
    '-x, y+1/2, -z+1/2'
    'x+1/2, -y+1/2, -z'
_cell_length_a     9.6745(3)
_cell_length_b     13.9432(6)
_cell_length_c     23.3654(10)
_cell_angle_alpha     90
_cell_angle_beta     90
_cell_angle_gamma     90
_cell_volume     3151.8(2)
_cell_formula_units_Z     8
_cell_measurement_reflns_used     6322
_cell_measurement_theta_min     3.7090
_cell_measurement_theta_max     27.0220
_cell_measurement_temperature     173(2)
_exptl_crystal_description     plate
_exptl_crystal_colour     colourless
_exptl_crystal_size_max     0.450
_exptl_crystal_size_mid     0.350
_exptl_crystal_size_min     0.100
_exptl_crystal_density_diffrn     1.346
_exptl_crystal_density_meas     ?
_exptl_crystal_density_method     ?
_exptl_crystal_F_000     1360
_exptl_absorpt_coefficient_mu     0.411
_exptl_absorpt_correction_type     multi-scan
_exptl_absorpt_process_details
;
(CrysAlis PRO; Agilent, 2014)
;
_shelx_estimated_absorpt_T_min     0.837
_shelx_estimated_absorpt_T_max     0.960
_exptl_absorpt_correction_T_min     0.974
_exptl_absorpt_correction_T_max     1.000
_diffrn_ambient_temperature     173(2)
_diffrn_radiation_type     'Mo K\a'
_diffrn_radiation_wavelength     0.71073
_diffrn_radiation_monochromator     'graphite'
_diffrn_measurement_device_type     'Agilent Xcalibur (Eos, Gemini ultra)'
_diffrn_measurement_device     'four-circle diffractometer'
_diffrn_measurement_method     '\w scans'
_diffrn_detector_area_resol_mean     16.1978
_diffrn_reflns_number     16637
_diffrn_reflns_av_R_equivalents     0.0619
_diffrn_reflns_theta_min     3.049
_diffrn_reflns_theta_max     26.019
_diffrn_reflns_theta_full     26.000
_diffrn_measured_fraction_theta_max     0.991
_diffrn_measured_fraction_theta_full     0.991
_diffrn_reflns_limit_h_min     -11
_diffrn_reflns_limit_h_max     11
_diffrn_reflns_limit_k_min     -15
_diffrn_reflns_limit_k_max     17
_diffrn_reflns_limit_l_min     -28
_diffrn_reflns_limit_l_max     27
_refine_special_details     ?
_reflns_number_total     5991
_reflns_number_gt     5182
_reflns_threshold_expression     'I > 2\s(I)'
_refine_ls_structure_factor_coef     Fsqd
_refine_ls_matrix_type     full
_refine_ls_R_factor_all     0.0617
_refine_ls_R_factor_gt     0.0524
_refine_ls_wR_factor_gt     0.1262
_refine_ls_wR_factor_ref     0.1342
_refine_ls_goodness_of_fit_ref     1.065
_refine_ls_restrained_S_all     1.101
_refine_ls_number_reflns     5991
_refine_ls_number_parameters     376
_refine_ls_number_restraints     12
_refine_ls_hydrogen_treatment     constr
_refine_ls_weighting_scheme     calc
_refine_ls_weighting_details
              'w=1/[\s^2^(Fo^2^)+(0.0594P)^2^+0.8050P] where P=(Fo^2^+2Fc^2^)/3'
_atom_sites_solution_hydrogens     geom
_atom_sites_solution_primary     ?
_atom_sites_solution_secondary     ?
_refine_ls_shift/su_max     0.000
_refine_ls_shift/su_mean     0.000
_refine_diff_density_max     0.725
_refine_diff_density_min     -0.458
_refine_ls_extinction_method     none
_refine_ls_extinction_coef     .
_refine_ls_abs_structure_details
;
Flack <i>x</i> determined using 1835 quotients
[(<i>I</i>^+^)-(<i>I</i>^-^)]/[(<i>I</i>^+^)+(<i>I</i>^-^)]
(Parsons <i>et al.</i>,  2013)
;
_refine_ls_abs_structure_Flack     0.03(5)
loop_
    _atom_type_symbol
    _atom_type_description
    _atom_type_scat_dispersion_real
    _atom_type_scat_dispersion_imag
    _atom_type_scat_source
    'C' 'C' 0.0033 0.0016
                         'International Tables Vol C Tables 4.2.6.8 and 6.1.1.4'
    'H' 'H' 0.0000 0.0000
                         'International Tables Vol C Tables 4.2.6.8 and 6.1.1.4'
    'O' 'O' 0.0106 0.0060
                         'International Tables Vol C Tables 4.2.6.8 and 6.1.1.4'
    'Cl' 'Cl' 0.1484 0.1585
                         'International Tables Vol C Tables 4.2.6.8 and 6.1.1.4'
_computing_data_collection
;
CrysAlis PRO (Agilent, 2014)
;
_computing_cell_refinement
;
CrysAlis PRO (Agilent, 2014)
;
_computing_data_reduction
;
CrysAlis PRO (Agilent, 2014)
;
_computing_structure_solution
;
SIR97 (Altomare <i>et al.</i>,  1999)
;
_computing_structure_refinement
;
SHELXL2014 (Sheldrick, 2015)
;
_computing_molecular_graphics
;
ORTEP-3 for Windows (Farrugia, 2012) and Mercury (Macrae <i>et al.</i>,
2008)
;
_computing_publication_material
;
SHELXL2014 (Sheldrick, 2015) and PLATON (Spek, 2009)
;
loop_
    _atom_site_type_symbol
    _atom_site_label
    _atom_site_fract_x
    _atom_site_fract_y
    _atom_site_fract_z
    _atom_site_U_iso_or_equiv
    _atom_site_adp_type
    _atom_site_calc_flag
    _atom_site_occupancy
    _atom_site_disorder_assembly
    _atom_site_disorder_group
    C C1 0.0491(5) 0.0997(4) 0.40650(19) 0.0207(10) Uani d 1 . .
    C C2 0.0427(5) -0.0041(4) 0.3866(2) 0.0229(11) Uani d 1 . .
    C C3 -0.0896(5) 0.0502(4) 0.3921(2) 0.0240(10) Uani d 1 . .
    C C4 -0.1630(5) 0.0827(4) 0.3381(2) 0.0273(12) Uani d 1 . .
    H H4A -0.2365 0.0360 0.3286 0.033 Uiso calc 1 . .
    H H4B -0.0962 0.0836 0.3061 0.033 Uiso calc 1 . .
    C C5 -0.2276(5) 0.1830(4) 0.3446(2) 0.0305(12) Uani d 1 . .
    H H5A -0.2402 0.2114 0.3062 0.037 Uiso calc 1 . .
    H H5B -0.3202 0.1764 0.3623 0.037 Uiso calc 1 . .
    C C6 -0.1411(5) 0.2509(4) 0.3809(2) 0.0284(12) Uani d 1 . .
    H H6A -0.1397 0.2251 0.4204 0.034 Uiso calc 1 . .
    H H6B -0.1903 0.3131 0.3824 0.034 Uiso calc 1 . .
    C C7 0.0096(5) 0.2716(3) 0.3636(2) 0.0226(11) Uani d 1 . .
    C C8 0.0986(5) 0.1750(3) 0.36409(19) 0.0192(10) Uani d 1 . .
    H H8 0.0893 0.1460 0.3251 0.023 Uiso calc 1 . .
    C C9 0.2505(5) 0.1979(4) 0.3721(2) 0.0249(11) Uani d 1 . .
    C C10 0.3245(5) 0.1663(4) 0.4267(2) 0.0315(12) Uani d 1 . .
    C C11 0.2258(6) 0.1708(4) 0.4777(2) 0.0313(13) Uani d 1 . .
    H H11A 0.2087 0.2390 0.4871 0.038 Uiso calc 1 . .
    H H11B 0.2719 0.1412 0.5111 0.038 Uiso calc 1 . .
    C C12 0.0859(5) 0.1211(4) 0.46868(19) 0.0255(11) Uani d 1 . .
    H H12A 0.0861 0.0600 0.4902 0.031 Uiso calc 1 . .
    H H12B 0.0126 0.1622 0.4852 0.031 Uiso calc 1 . .
    C C13 -0.1889(5) 0.0269(4) 0.4410(2) 0.0353(13) Uani d 1 . .
    H H13A -0.2373 -0.0332 0.4327 0.053 Uiso calc 1 . .
    H H13B -0.2564 0.0789 0.4451 0.053 Uiso calc 1 . .
    H H13C -0.1367 0.0201 0.4767 0.053 Uiso calc 1 . .
    C C14 0.0144(6) 0.3136(4) 0.3030(2) 0.0328(13) Uani d 1 . .
    H H14A -0.0431 0.3714 0.3014 0.049 Uiso calc 1 . .
    H H14B -0.0206 0.2662 0.2757 0.049 Uiso calc 1 . .
    H H14C 0.1100 0.3302 0.2933 0.049 Uiso calc 1 . .
    C C15 0.0628(6) 0.3474(4) 0.4049(2) 0.0310(12) Uani d 1 . .
    H H15A 0.0163 0.4085 0.3973 0.046 Uiso calc 1 . .
    H H15B 0.1627 0.3553 0.3998 0.046 Uiso calc 1 . .
    H H15C 0.0438 0.3273 0.4443 0.046 Uiso calc 1 . .
    C C16 0.3835(6) 0.0654(4) 0.4177(3) 0.0396(14) Uani d 1 . .
    H H16A 0.4486 0.0662 0.3856 0.059 Uiso calc 1 . .
    H H16B 0.3080 0.0207 0.4093 0.059 Uiso calc 1 . .
    H H16C 0.4316 0.0447 0.4525 0.059 Uiso calc 1 . .
    O O9 0.3149(4) 0.2414(3) 0.33530(17) 0.0364(9) Uani d 1 . .
    O O10 0.4396(4) 0.2273(3) 0.4373(2) 0.0477(11) Uani d 1 . .
    H H10 0.4380 0.2736 0.4143 0.072 Uiso calc 1 . .
    Cl Cl1 0.10699(13) -0.03802(9) 0.31897(5) 0.0289(3) Uani d 1 . .
    Cl Cl2 0.07611(14) -0.09878(9) 0.43518(6) 0.0331(3) Uani d 1 . .
    C C1A 0.6252(5) 0.6364(4) 0.3446(2) 0.0236(11) Uani d 1 . .
    C C2A 0.7685(5) 0.6191(4) 0.3695(2) 0.0249(11) Uani d 1 . .
    C C3A 0.7087(5) 0.7175(4) 0.3728(2) 0.0235(11) Uani d 1 . .
    C C4A 0.6605(6) 0.7556(4) 0.4303(2) 0.0332(12) Uani d 1 . .
    H H4A1 0.6504 0.7010 0.4571 0.040 Uiso calc 1 A 1
    H H4A2 0.7327 0.7986 0.4459 0.040 Uiso calc 1 A 1
    C C5A 0.5252(6) 0.8098(4) 0.4280(3) 0.0408(14) Uani d 0.54 B 1
    H H5A1 0.5457 0.8791 0.4241 0.049 Uiso calc 0.54 B 1
    H H5A2 0.4764 0.8007 0.4649 0.049 Uiso calc 0.54 B 1
    C C6A 0.4225(9) 0.7787(6) 0.3768(4) 0.0322(18) Uani d 0.54 B 1
    H H6A1 0.3403 0.8210 0.3771 0.039 Uiso calc 0.54 B 1
    H H6A2 0.4702 0.7874 0.3397 0.039 Uiso calc 0.54 B 1
    C C7A 0.3742(5) 0.6705(4) 0.3827(2) 0.0373(14) Uani d 0.54 B 1
    C C14A 0.2879(11) 0.6532(10) 0.4336(4) 0.0436(17) Uani d 0.54 B 1
    H H14D 0.2193 0.7046 0.4372 0.065 Uiso calc 0.54 B 1
    H H14E 0.3464 0.6521 0.4678 0.065 Uiso calc 0.54 B 1
    H H14F 0.2404 0.5914 0.4297 0.065 Uiso calc 0.54 B 1
    C C15A 0.2798(10) 0.6644(10) 0.3284(4) 0.0436(17) Uani d 0.54 B 1
    H H15D 0.2465 0.5985 0.3237 0.065 Uiso calc 0.54 B 1
    H H15E 0.3329 0.6832 0.2945 0.065 Uiso calc 0.54 B 1
    H H15F 0.2007 0.7076 0.3330 0.065 Uiso calc 0.54 B 1
    C C8A 0.5004(5) 0.5996(4) 0.3788(2) 0.0241(11) Uani d 1 . .
    H H8A 0.5341 0.5913 0.4189 0.029 Uiso calc 1 B 1
    C C5B 0.5252(6) 0.8098(4) 0.4280(3) 0.0408(14) Uani d 0.46 B 2
    H H5B1 0.5135 0.8403 0.3900 0.049 Uiso calc 0.46 B 2
    H H5B2 0.5237 0.8606 0.4576 0.049 Uiso calc 0.46 B 2
    C C6B 0.4056(10) 0.7356(7) 0.4391(4) 0.0322(18) Uani d 0.46 B 2
    H H6B1 0.3206 0.7706 0.4501 0.039 Uiso calc 0.46 B 2
    H H6B2 0.4316 0.6933 0.4713 0.039 Uiso calc 0.46 B 2
    C C7B 0.3742(5) 0.6705(4) 0.3827(2) 0.0373(14) Uani d 0.46 B 2
    C C14B 0.2512(11) 0.6156(11) 0.4076(6) 0.0436(17) Uani d 0.46 B 2
    H H14G 0.1848 0.6612 0.4238 0.065 Uiso calc 0.46 B 2
    H H14H 0.2836 0.5722 0.4377 0.065 Uiso calc 0.46 B 2
    H H14I 0.2065 0.5784 0.3773 0.065 Uiso calc 0.46 B 2
    C C15B 0.3436(13) 0.7365(10) 0.3366(5) 0.0436(17) Uani d 0.46 B 2
    H H15G 0.3090 0.7006 0.3035 0.065 Uiso calc 0.46 B 2
    H H15H 0.4278 0.7711 0.3259 0.065 Uiso calc 0.46 B 2
    H H15I 0.2731 0.7824 0.3492 0.065 Uiso calc 0.46 B 2
    C C9A 0.4633(5) 0.4997(4) 0.3580(2) 0.0308(13) Uani d 1 . .
    C C10A 0.4967(6) 0.4694(4) 0.2964(2) 0.0347(13) Uani d 1 . .
    C C11A 0.5131(8) 0.5565(5) 0.2563(3) 0.0525(17) Uani d 1 . .
    H H11C 0.5499 0.5342 0.2190 0.063 Uiso calc 1 . .
    H H11D 0.4209 0.5850 0.2492 0.063 Uiso calc 1 . .
    C C12A 0.6092(6) 0.6342(4) 0.2801(2) 0.0316(12) Uani d 1 . .
    H H12C 0.7019 0.6253 0.2629 0.038 Uiso calc 1 . .
    H H12D 0.5743 0.6974 0.2675 0.038 Uiso calc 1 . .
    C C13A 0.7716(6) 0.7959(4) 0.3355(2) 0.0378(14) Uani d 1 . .
    H H13D 0.8584 0.8179 0.3527 0.057 Uiso calc 1 . .
    H H13E 0.7070 0.8498 0.3328 0.057 Uiso calc 1 . .
    H H13F 0.7898 0.7704 0.2972 0.057 Uiso calc 1 . .
    C C16A 0.6231(7) 0.4100(5) 0.2982(3) 0.0505(17) Uani d 1 . .
    H H16D 0.6034 0.3497 0.3182 0.076 Uiso calc 1 . .
    H H16E 0.6962 0.4447 0.3186 0.076 Uiso calc 1 . .
    H H16F 0.6536 0.3961 0.2591 0.076 Uiso calc 1 . .
    O O9A 0.4112(5) 0.4425(3) 0.3907(2) 0.0612(14) Uani d 1 . .
    O O10A 0.3816(5) 0.4186(4) 0.2726(2) 0.0631(14) Uani d 1 . .
    H H10A 0.3630 0.3711 0.2933 0.095 Uiso calc 1 . .
    Cl Cl1A 0.91022(13) 0.59664(11) 0.32401(6) 0.0384(3) Uani d 1 . .
    Cl Cl2A 0.78988(13) 0.54934(10) 0.43211(6) 0.0347(3) Uani d 1 . .
loop_
    _atom_site_aniso_label
    _atom_site_aniso_U_11
    _atom_site_aniso_U_22
    _atom_site_aniso_U_33
    _atom_site_aniso_U_12
    _atom_site_aniso_U_13
    _atom_site_aniso_U_23
    C1 0.024(2) 0.022(2) 0.016(2) 0.003(2) -0.0005(18) -0.005(2)
    C2 0.028(2) 0.019(2) 0.021(2) -0.001(2) 0.003(2) 0.001(2)
    C3 0.025(2) 0.019(2) 0.028(2) 0.000(2) 0.002(2) 0.003(2)
    C4 0.024(2) 0.025(3) 0.033(3) -0.003(2) -0.007(2) -0.005(2)
    C5 0.026(2) 0.029(3) 0.037(3) 0.005(2) -0.004(2) 0.005(3)
    C6 0.034(3) 0.026(3) 0.025(3) 0.005(2) 0.002(2) 0.000(2)
    C7 0.030(2) 0.013(2) 0.025(3) 0.000(2) 0.004(2) 0.001(2)
    C8 0.025(2) 0.016(2) 0.017(2) 0.003(2) 0.0004(19) -0.004(2)
    C9 0.027(3) 0.021(3) 0.026(3) 0.002(2) 0.003(2) -0.010(2)
    C10 0.024(2) 0.037(3) 0.034(3) -0.003(2) -0.009(2) -0.008(3)
    C11 0.041(3) 0.029(3) 0.023(3) 0.004(3) -0.012(2) -0.005(2)
    C12 0.033(3) 0.029(3) 0.015(2) 0.007(3) 0.000(2) -0.002(2)
    C13 0.030(3) 0.032(3) 0.044(3) 0.001(2) 0.010(2) 0.004(3)
    C14 0.042(3) 0.029(3) 0.028(3) 0.008(3) 0.005(2) 0.005(3)
    C15 0.033(3) 0.025(3) 0.035(3) 0.006(2) 0.003(2) -0.004(2)
    C16 0.032(3) 0.035(3) 0.051(4) 0.008(3) -0.013(3) -0.003(3)
    O9 0.0342(19) 0.030(2) 0.045(2) -0.0094(18) 0.0140(18) -0.0039(19)
    O10 0.038(2) 0.044(2) 0.062(3) -0.011(2) -0.016(2) -0.008(2)
    Cl1 0.0373(7) 0.0254(6) 0.0241(6) 0.0032(6) 0.0005(5) -0.0078(6)
    Cl2 0.0416(7) 0.0243(6) 0.0334(7) 0.0054(6) -0.0017(6) 0.0071(6)
    C1A 0.024(2) 0.024(3) 0.023(3) -0.003(2) 0.002(2) -0.002(2)
    C2A 0.022(2) 0.027(3) 0.026(3) 0.001(2) -0.001(2) 0.001(2)
    C3A 0.025(2) 0.019(2) 0.026(3) -0.001(2) -0.004(2) 0.003(2)
    C4A 0.048(3) 0.022(3) 0.029(3) -0.003(2) -0.003(3) 0.002(2)
    C5A 0.044(3) 0.027(3) 0.052(4) 0.003(3) 0.005(3) -0.012(3)
    C6A 0.031(4) 0.033(4) 0.032(4) 0.010(4) 0.000(3) 0.005(4)
    C7A 0.025(3) 0.036(3) 0.050(4) 0.005(3) 0.002(3) -0.002(3)
    C14A 0.030(3) 0.060(5) 0.040(4) 0.015(3) 0.008(3) 0.009(4)
    C15A 0.030(3) 0.060(5) 0.040(4) 0.015(3) 0.008(3) 0.009(4)
    C8A 0.022(2) 0.022(3) 0.028(3) 0.000(2) 0.000(2) -0.001(2)
    C5B 0.044(3) 0.027(3) 0.052(4) 0.003(3) 0.005(3) -0.012(3)
    C6B 0.031(4) 0.033(4) 0.032(4) 0.010(4) 0.000(3) 0.005(4)
    C7B 0.025(3) 0.036(3) 0.050(4) 0.005(3) 0.002(3) -0.002(3)
    C14B 0.030(3) 0.060(5) 0.040(4) 0.015(3) 0.008(3) 0.009(4)
    C15B 0.030(3) 0.060(5) 0.040(4) 0.015(3) 0.008(3) 0.009(4)
    C9A 0.025(3) 0.028(3) 0.040(3) -0.004(2) 0.005(2) -0.005(3)
    C10A 0.040(3) 0.033(3) 0.031(3) -0.008(3) -0.009(2) -0.010(3)
    C11A 0.063(4) 0.048(4) 0.046(4) -0.009(4) -0.021(3) 0.004(3)
    C12A 0.035(3) 0.036(3) 0.024(3) -0.008(3) 0.001(2) -0.004(2)
    C13A 0.040(3) 0.032(3) 0.041(3) -0.012(3) -0.002(3) 0.011(3)
    C16A 0.065(4) 0.047(4) 0.040(3) 0.011(4) 0.000(3) -0.013(3)
    O9A 0.077(3) 0.043(3) 0.064(3) -0.033(3) 0.043(3) -0.012(2)
    O10A 0.065(3) 0.065(3) 0.059(3) -0.025(3) -0.032(3) 0.002(3)
    Cl1A 0.0246(6) 0.0456(8) 0.0450(8) 0.0026(6) 0.0110(6) 0.0044(7)
    Cl2A 0.0345(6) 0.0351(7) 0.0345(7) 0.0095(6) 0.0003(6) 0.0135(6)
_geom_special_details
;
 All esds (except the esd in the dihedral angle between two l.s. planes)
 are estimated using the full covariance matrix.  The cell esds are taken
 into account individually in the estimation of esds in distances, angles
 and torsion angles; correlations between esds in cell parameters are only
 used when they are defined by crystal symmetry.  An approximate (isotropic)
 treatment of cell esds is used for estimating esds involving l.s. planes.
;
loop_
    _geom_bond_atom_site_label_1
    _geom_bond_atom_site_label_2
    _geom_bond_site_symmetry_2
    _geom_bond_distance
    _geom_bond_publ_flag
    C1 C8 . 1.521(7) ?
    C1 C2 . 1.521(7) ?
    C1 C12 . 1.525(6) ?
    C1 C3 . 1.547(7) ?
    C2 C3 . 1.493(7) ?
    C2 Cl1 . 1.764(5) ?
    C2 Cl2 . 1.770(5) ?
    C3 C4 . 1.515(7) ?
    C3 C13 . 1.529(7) ?
    C4 C5 . 1.539(7) ?
    C4 H4A . 0.9900 ?
    C4 H4B . 0.9900 ?
    C5 C6 . 1.522(7) ?
    C5 H5A . 0.9900 ?
    C5 H5B . 0.9900 ?
    C6 C7 . 1.540(7) ?
    C6 H6A . 0.9900 ?
    C6 H6B . 0.9900 ?
    C7 C15 . 1.523(7) ?
    C7 C14 . 1.532(7) ?
    C7 C8 . 1.599(6) ?
    C8 C9 . 1.515(7) ?
    C8 H8 . 1.0000 ?
    C9 O9 . 1.222(6) ?
    C9 C10 . 1.528(7) ?
    C10 O10 . 1.422(6) ?
    C10 C11 . 1.528(8) ?
    C10 C16 . 1.533(8) ?
    C11 C12 . 1.536(7) ?
    C11 H11A . 0.9900 ?
    C11 H11B . 0.9900 ?
    C12 H12A . 0.9900 ?
    C12 H12B . 0.9900 ?
    C13 H13A . 0.9800 ?
    C13 H13B . 0.9800 ?
    C13 H13C . 0.9800 ?
    C14 H14A . 0.9800 ?
    C14 H14B . 0.9800 ?
    C14 H14C . 0.9800 ?
    C15 H15A . 0.9800 ?
    C15 H15B . 0.9800 ?
    C15 H15C . 0.9800 ?
    C16 H16A . 0.9800 ?
    C16 H16B . 0.9800 ?
    C16 H16C . 0.9800 ?
    O10 H10 . 0.8400 ?
    C1A C12A . 1.515(7) ?
    C1A C2A . 1.522(7) ?
    C1A C8A . 1.535(7) ?
    C1A C3A . 1.537(7) ?
    C2A C3A . 1.491(7) ?
    C2A Cl1A . 1.763(5) ?
    C2A Cl2A . 1.769(5) ?
    C3A C4A . 1.520(7) ?
    C3A C13A . 1.523(7) ?
    C4A C5B . 1.513(8) ?
    C4A C5A . 1.513(8) ?
    C4A H4A1 . 0.9900 ?
    C4A H4A2 . 0.9900 ?
    C5A C6A . 1.614(8) ?
    C5A H5A1 . 0.9900 ?
    C5A H5A2 . 0.9900 ?
    C6A C7A . 1.586(8) ?
    C6A H6A1 . 0.9900 ?
    C6A H6A2 . 0.9900 ?
    C7A C14A . 1.473(9) ?
    C7A C15A . 1.566(9) ?
    C7A C8A . 1.574(7) ?
    C14A H14D . 0.9800 ?
    C14A H14E . 0.9800 ?
    C14A H14F . 0.9800 ?
    C15A H15D . 0.9800 ?
    C15A H15E . 0.9800 ?
    C15A H15F . 0.9800 ?
    C8A C9A . 1.517(7) ?
    C8A C7B . 1.574(7) ?
    C8A H8A . 1.0000 ?
    C5B C6B . 1.574(9) ?
    C5B H5B1 . 0.9900 ?
    C5B H5B2 . 0.9900 ?
    C6B C7B . 1.628(9) ?
    C6B H6B1 . 0.9900 ?
    C6B H6B2 . 0.9900 ?
    C7B C15B . 1.448(10) ?
    C7B C14B . 1.529(10) ?
    C14B H14G . 0.9800 ?
    C14B H14H . 0.9800 ?
    C14B H14I . 0.9800 ?
    C15B H15G . 0.9800 ?
    C15B H15H . 0.9800 ?
    C15B H15I . 0.9800 ?
    C9A O9A . 1.214(7) ?
    C9A C10A . 1.535(8) ?
    C10A O10A . 1.432(6) ?
    C10A C16A . 1.478(8) ?
    C10A C11A . 1.543(9) ?
    C11A C12A . 1.532(8) ?
    C11A H11C . 0.9900 ?
    C11A H11D . 0.9900 ?
    C12A H12C . 0.9900 ?
    C12A H12D . 0.9900 ?
    C13A H13D . 0.9800 ?
    C13A H13E . 0.9800 ?
    C13A H13F . 0.9800 ?
    C16A H16D . 0.9800 ?
    C16A H16E . 0.9800 ?
    C16A H16F . 0.9800 ?
    O10A H10A . 0.8400 ?
loop_
    _geom_angle_atom_site_label_1
    _geom_angle_atom_site_label_2
    _geom_angle_atom_site_label_3
    _geom_angle_site_symmetry_1
    _geom_angle_site_symmetry_3
    _geom_angle
    _geom_angle_publ_flag
    C8 C1 C2 . . 118.1(4) ?
    C8 C1 C12 . . 114.4(4) ?
    C2 C1 C12 . . 119.1(4) ?
    C8 C1 C3 . . 116.1(4) ?
    C2 C1 C3 . . 58.2(3) ?
    C12 C1 C3 . . 119.8(4) ?
    C3 C2 C1 . . 61.8(3) ?
    C3 C2 Cl1 . . 121.0(4) ?
    C1 C2 Cl1 . . 121.0(3) ?
    C3 C2 Cl2 . . 118.7(3) ?
    C1 C2 Cl2 . . 120.5(4) ?
    Cl1 C2 Cl2 . . 108.0(3) ?
    C2 C3 C4 . . 118.9(4) ?
    C2 C3 C13 . . 119.6(4) ?
    C4 C3 C13 . . 113.1(4) ?
    C2 C3 C1 . . 60.0(3) ?
    C4 C3 C1 . . 117.0(4) ?
    C13 C3 C1 . . 118.5(4) ?
    C3 C4 C5 . . 112.3(4) ?
    C3 C4 H4A . . 109.1 ?
    C5 C4 H4A . . 109.1 ?
    C3 C4 H4B . . 109.1 ?
    C5 C4 H4B . . 109.1 ?
    H4A C4 H4B . . 107.9 ?
    C6 C5 C4 . . 113.4(4) ?
    C6 C5 H5A . . 108.9 ?
    C4 C5 H5A . . 108.9 ?
    C6 C5 H5B . . 108.9 ?
    C4 C5 H5B . . 108.9 ?
    H5A C5 H5B . . 107.7 ?
    C5 C6 C7 . . 119.4(4) ?
    C5 C6 H6A . . 107.5 ?
    C7 C6 H6A . . 107.5 ?
    C5 C6 H6B . . 107.5 ?
    C7 C6 H6B . . 107.5 ?
    H6A C6 H6B . . 107.0 ?
    C15 C7 C14 . . 108.1(4) ?
    C15 C7 C6 . . 106.5(4) ?
    C14 C7 C6 . . 110.1(4) ?
    C15 C7 C8 . . 113.4(4) ?
    C14 C7 C8 . . 108.2(4) ?
    C6 C7 C8 . . 110.5(4) ?
    C9 C8 C1 . . 111.8(4) ?
    C9 C8 C7 . . 110.3(4) ?
    C1 C8 C7 . . 114.6(4) ?
    C9 C8 H8 . . 106.6 ?
    C1 C8 H8 . . 106.6 ?
    C7 C8 H8 . . 106.6 ?
    O9 C9 C8 . . 120.8(5) ?
    O9 C9 C10 . . 119.4(4) ?
    C8 C9 C10 . . 119.8(4) ?
    O10 C10 C9 . . 109.9(5) ?
    O10 C10 C11 . . 109.2(4) ?
    C9 C10 C11 . . 110.3(4) ?
    O10 C10 C16 . . 106.4(4) ?
    C9 C10 C16 . . 108.9(4) ?
    C11 C10 C16 . . 112.1(5) ?
    C10 C11 C12 . . 115.2(4) ?
    C10 C11 H11A . . 108.5 ?
    C12 C11 H11A . . 108.5 ?
    C10 C11 H11B . . 108.5 ?
    C12 C11 H11B . . 108.5 ?
    H11A C11 H11B . . 107.5 ?
    C1 C12 C11 . . 115.1(4) ?
    C1 C12 H12A . . 108.5 ?
    C11 C12 H12A . . 108.5 ?
    C1 C12 H12B . . 108.5 ?
    C11 C12 H12B . . 108.5 ?
    H12A C12 H12B . . 107.5 ?
    C3 C13 H13A . . 109.5 ?
    C3 C13 H13B . . 109.5 ?
    H13A C13 H13B . . 109.5 ?
    C3 C13 H13C . . 109.5 ?
    H13A C13 H13C . . 109.5 ?
    H13B C13 H13C . . 109.5 ?
    C7 C14 H14A . . 109.5 ?
    C7 C14 H14B . . 109.5 ?
    H14A C14 H14B . . 109.5 ?
    C7 C14 H14C . . 109.5 ?
    H14A C14 H14C . . 109.5 ?
    H14B C14 H14C . . 109.5 ?
    C7 C15 H15A . . 109.5 ?
    C7 C15 H15B . . 109.5 ?
    H15A C15 H15B . . 109.5 ?
    C7 C15 H15C . . 109.5 ?
    H15A C15 H15C . . 109.5 ?
    H15B C15 H15C . . 109.5 ?
    C10 C16 H16A . . 109.5 ?
    C10 C16 H16B . . 109.5 ?
    H16A C16 H16B . . 109.5 ?
    C10 C16 H16C . . 109.5 ?
    H16A C16 H16C . . 109.5 ?
    H16B C16 H16C . . 109.5 ?
    C10 O10 H10 . . 109.5 ?
    C12A C1A C2A . . 118.0(4) ?
    C12A C1A C8A . . 115.4(4) ?
    C2A C1A C8A . . 117.7(4) ?
    C12A C1A C3A . . 119.6(4) ?
    C2A C1A C3A . . 58.4(3) ?
    C8A C1A C3A . . 115.9(4) ?
    C3A C2A C1A . . 61.4(3) ?
    C3A C2A Cl1A . . 119.7(4) ?
    C1A C2A Cl1A . . 120.5(4) ?
    C3A C2A Cl2A . . 120.6(4) ?
    C1A C2A Cl2A . . 120.6(4) ?
    Cl1A C2A Cl2A . . 108.0(3) ?
    C2A C3A C4A . . 119.1(4) ?
    C2A C3A C13A . . 118.4(4) ?
    C4A C3A C13A . . 112.2(4) ?
    C2A C3A C1A . . 60.3(3) ?
    C4A C3A C1A . . 118.3(4) ?
    C13A C3A C1A . . 119.6(4) ?
    C5B C4A C3A . . 114.1(5) ?
    C5A C4A C3A . . 114.1(5) ?
    C5A C4A H4A1 . . 108.7 ?
    C3A C4A H4A1 . . 108.7 ?
    C5A C4A H4A2 . . 108.7 ?
    C3A C4A H4A2 . . 108.7 ?
    H4A1 C4A H4A2 . . 107.6 ?
    C4A C5A C6A . . 115.2(5) ?
    C4A C5A H5A1 . . 108.5 ?
    C6A C5A H5A1 . . 108.5 ?
    C4A C5A H5A2 . . 108.5 ?
    C6A C5A H5A2 . . 108.5 ?
    H5A1 C5A H5A2 . . 107.5 ?
    C7A C6A C5A . . 111.9(6) ?
    C7A C6A H6A1 . . 109.2 ?
    C5A C6A H6A1 . . 109.2 ?
    C7A C6A H6A2 . . 109.2 ?
    C5A C6A H6A2 . . 109.2 ?
    H6A1 C6A H6A2 . . 107.9 ?
    C14A C7A C15A . . 108.3(7) ?
    C14A C7A C8A . . 112.6(6) ?
    C15A C7A C8A . . 111.8(5) ?
    C14A C7A C6A . . 113.1(7) ?
    C15A C7A C6A . . 98.8(6) ?
    C8A C7A C6A . . 111.4(5) ?
    C7A C14A H14D . . 109.5 ?
    C7A C14A H14E . . 109.5 ?
    H14D C14A H14E . . 109.5 ?
    C7A C14A H14F . . 109.5 ?
    H14D C14A H14F . . 109.5 ?
    H14E C14A H14F . . 109.5 ?
    C7A C15A H15D . . 109.5 ?
    C7A C15A H15E . . 109.5 ?
    H15D C15A H15E . . 109.5 ?
    C7A C15A H15F . . 109.5 ?
    H15D C15A H15F . . 109.5 ?
    H15E C15A H15F . . 109.5 ?
    C9A C8A C1A . . 109.1(4) ?
    C9A C8A C7A . . 114.3(4) ?
    C1A C8A C7A . . 115.5(4) ?
    C9A C8A C7B . . 114.3(4) ?
    C1A C8A C7B . . 115.5(4) ?
    C9A C8A H8A . . 105.7 ?
    C1A C8A H8A . . 105.7 ?
    C7A C8A H8A . . 105.7 ?
    C4A C5B C6B . . 107.6(6) ?
    C4A C5B H5B1 . . 110.2 ?
    C6B C5B H5B1 . . 110.2 ?
    C4A C5B H5B2 . . 110.2 ?
    C6B C5B H5B2 . . 110.2 ?
    H5B1 C5B H5B2 . . 108.5 ?
    C5B C6B C7B . . 111.8(6) ?
    C5B C6B H6B1 . . 109.3 ?
    C7B C6B H6B1 . . 109.3 ?
    C5B C6B H6B2 . . 109.3 ?
    C7B C6B H6B2 . . 109.3 ?
    H6B1 C6B H6B2 . . 107.9 ?
    C15B C7B C14B . . 116.2(8) ?
    C15B C7B C8A . . 121.0(6) ?
    C14B C7B C8A . . 108.2(6) ?
    C15B C7B C6B . . 106.6(8) ?
    C14B C7B C6B . . 96.7(7) ?
    C8A C7B C6B . . 104.7(5) ?
    C7B C14B H14G . . 109.5 ?
    C7B C14B H14H . . 109.5 ?
    H14G C14B H14H . . 109.5 ?
    C7B C14B H14I . . 109.5 ?
    H14G C14B H14I . . 109.5 ?
    H14H C14B H14I . . 109.5 ?
    C7B C15B H15G . . 109.5 ?
    C7B C15B H15H . . 109.5 ?
    H15G C15B H15H . . 109.5 ?
    C7B C15B H15I . . 109.5 ?
    H15G C15B H15I . . 109.5 ?
    H15H C15B H15I . . 109.5 ?
    O9A C9A C8A . . 120.1(5) ?
    O9A C9A C10A . . 119.7(5) ?
    C8A C9A C10A . . 120.2(5) ?
    O10A C10A C16A . . 112.2(5) ?
    O10A C10A C9A . . 109.7(5) ?
    C16A C10A C9A . . 107.6(5) ?
    O10A C10A C11A . . 103.4(5) ?
    C16A C10A C11A . . 111.9(6) ?
    C9A C10A C11A . . 112.0(5) ?
    C12A C11A C10A . . 113.4(5) ?
    C12A C11A H11C . . 108.9 ?
    C10A C11A H11C . . 108.9 ?
    C12A C11A H11D . . 108.9 ?
    C10A C11A H11D . . 108.9 ?
    H11C C11A H11D . . 107.7 ?
    C1A C12A C11A . . 116.0(5) ?
    C1A C12A H12C . . 108.3 ?
    C11A C12A H12C . . 108.3 ?
    C1A C12A H12D . . 108.3 ?
    C11A C12A H12D . . 108.3 ?
    H12C C12A H12D . . 107.4 ?
    C3A C13A H13D . . 109.5 ?
    C3A C13A H13E . . 109.5 ?
    H13D C13A H13E . . 109.5 ?
    C3A C13A H13F . . 109.5 ?
    H13D C13A H13F . . 109.5 ?
    H13E C13A H13F . . 109.5 ?
    C10A C16A H16D . . 109.5 ?
    C10A C16A H16E . . 109.5 ?
    H16D C16A H16E . . 109.5 ?
    C10A C16A H16F . . 109.5 ?
    H16D C16A H16F . . 109.5 ?
    H16E C16A H16F . . 109.5 ?
    C10A O10A H10A . . 109.5 ?
loop_
    _geom_hbond_atom_site_label_D
    _geom_hbond_atom_site_label_H
    _geom_hbond_atom_site_label_A
    _geom_hbond_site_symmetry_A
    _geom_hbond_distance_DH
    _geom_hbond_distance_HA
    _geom_hbond_distance_DA
    _geom_hbond_angle_DHA
    O10 H10 O9A . 0.84 2.43 3.203(7) 153
    O10A H10A O9 . 0.84 2.11 2.945(6) 173
    C12 H12B O10 4_456 0.99 2.48 3.361(7) 148
_shelx_hkl_file
;
   0   0   4 999999. 3831.29   1
   0   0   5 118.596 159.854   1
   0   0  -6 23362.3 726.287   1
   0   0   6 22923.9 707.624   1
   0   0   7 11.2533 88.7157   1
   0   0  -7 155.115 113.663   1
   0   0  -8 259667. 2763.97   1
   0   0   8 254625. 2757.48   1
   0   0   9 306.693 164.864   1
   0   0  -9 594.286 215.557   1
   0   0 -10 16333.3 780.592   1
   0   0  10 16318.3 768.980   1
   0   0 -11-120.017 106.963   3
   0   0  11-39.2773 78.7408   1
   0   0 -11 65.4142 58.2410   1
   0   0  12 11810.1 719.302   1
   0   0 -12 11835.5 716.302   1
   0   0 -12 11267.2 1000.86   3
   0   0  13-21.3787 54.7298   1
   0   0 -13 76.1040 82.1226   1
   0   0  14 5181.52 519.955   1
   0   0  15 480.489 194.341   1
   0   0 -16 88070.3 3235.18   3
   0   0 -17 1352.29 470.610   3
   0   0 -18 11256.7 1218.20   3
   0   0 -19 604.955 433.932   3
   0   0 -20 59128.6 2974.79   3
   0   0 -21 1094.02 493.868   3
   0   0 -22 12117.2 1421.83   3
   0   0 -23 387.307 256.417   3
   0   0 -24 7022.04 1146.25   3
   0   0 -25 462.283 360.791   3
   0   0 -26 4083.75 912.031   3
   0   0 -27 96.5392 160.265   3
   0   0 -28 2720.04 797.803   3
   0   0 -29 70.2289 105.108   3
   0  -1   4 149206. 1925.82   3
   0  -1   4 150565. 2259.17   4
   0  -1   4 149382. 1842.66   1
   0  -1   5 2328.23 276.355   3
   0  -1   5 2522.48 256.253   1
   0  -1  -6 783.812 127.979   1
   0  -1   6 986.638 197.537   3
   0  -1   6 1077.06 181.698   1
   0  -1   7 19834.2 804.180   1
   0  -1  -7 20823.8 703.304   1
   0  -1   8 51793.2 1371.06   1
   0  -1  -8 50340.0 1170.42   1
   0  -1   9 77241.0 1752.08   1
   0   1  -9 77664.7 2123.12   3
   0  -1  -9 79095.2 1539.07   1
   0  -1 -10 39842.0 1156.03   1
   0  -1  10 39575.9 1299.77   1
   0   1 -10 41591.2 1646.50   3
   0  -1 -11 56.0794 51.1565   1
   0  -1  11 165.510 58.2356   1
   0  -1  12 10761.9 735.953   1
   0  -1 -12 10868.8 674.865   1
   0   1 -12 11249.3 945.911   3
   0  -1  13 5848.67 562.495   1
   0  -1 -13 5690.64 501.731   1
   0  -1  14 417.143 161.158   1
   0  -1 -14 467.048 136.171   1
   0  -1 -15 3406.59 413.143   1
   0  -1 -15 3263.27 613.726   3
   0  -1  15 3003.74 434.353   1
   0  -1  16 1615.82 332.913   1
   0  -1 -16 2206.03 557.990   3
   0  -1 -16 2073.48 347.298   1
   0   1 -17 41810.1 2228.18   3
   0  -1 -17 48090.0 2507.99   3
   0  -1 -17 48046.4 1661.20   1
   0  -1  17 42124.6 1701.62   1
   0  -1  18 522.815 237.010   1
   0   1 -18 911.526 369.889   3
   0  -1 -18 637.843 404.187   3
   0   1 -19 589.014 304.432   3
   0  -1  19 879.329 265.694   1
   0  -1 -19 371.241 278.405   3
   0  -1 -20 66.0393 143.994   3
   0  -1  20 422.711 203.710   1
   0   1 -20 574.652 360.675   3
   0   1 -21 8215.71 1128.25   3
   0  -1 -21 9555.69 1263.36   3
   0  -1 -22 1205.66 488.038   3
   0   1 -22 1017.90 405.458   3
   0  -1 -23 53.6816 206.270   3
   0   1 -23 535.553 372.691   3
   0  -1 -24 490.781 266.904   3
   0   1 -24 517.396 320.579   3
   0   1 -25 1155.28 459.020   3
   0  -1 -25 1299.77 524.708   3
   0  -1 -26 2557.69 713.844   3
   0   1 -26 3353.57 836.918   3
   0  -1 -27 2112.42 674.700   3
   0   1 -27 2644.58 769.602   3
   0  -1 -28-168.344 243.056   3
   0   1 -28 253.521 244.370   3
   0  -1 -29 251.249 277.350   3
   0   1 -29 243.095 225.960   3
   0   1 -30 266.444 300.295   3
   0  -2   1 157983. 1682.92   2
   0  -2  -1 157610. 1743.74   2
   0  -2  -2 18303.9 670.557   2
   0  -2   3 142940. 2198.10   4
   0  -2   3 142981. 1725.10   3
   0  -2   4 44454.0 1066.57   3
   0   2  -4 44807.3 1003.57   5
   0  -2   4 45162.9 1327.52   4
   0  -2   5 42894.7 1404.93   4
   0  -2   5 42763.9 1149.96   3
   0  -2   5 45381.4 1002.54   5
   0   2  -6 46735.2 1302.23   3
   0  -2   6 46308.4 1563.89   4
   0  -2   6 44984.1 1281.53   3
   0  -2   6 47387.9 1060.07   5
   0  -2   7 813.281 142.129   5
   0  -2   7 1187.62 274.772   4
   0  -2   7 864.209 184.499   3
   0   2  -7 1086.18 224.576   3
   0  -2   7 1083.33 218.649   1
   0  -2   8 48645.0 1840.11   4
   0   2  -8 47812.0 1524.20   3
   0  -2   8 48639.6 1488.01   1
   0  -2   8 48310.9 1162.44   5
   0  -2   8 48377.1 1549.30   3
   0  -2  -9 78391.6 1606.60   1
   0  -2   9 73968.5 2391.20   4
   0  -2   9 74163.0 1906.44   1
   0  -2   9 71798.3 2027.14   3
   0   2  -9 72894.1 2016.66   3
   0  -2   9 72841.0 1482.51   5
   0  -2  10 37992.3 1797.76   4
   0   2 -10 36450.1 1510.01   3
   0  -2  10 38091.8 1411.36   1
   0  -2 -10 40298.8 1189.05   1
   0  -2 -11 7930.61 546.462   1
   0  -2  11 7957.09 673.182   1
   0  -2  11 7729.37 861.354   4
   0   2 -11 7809.21 746.660   3
   0  -2  12 8261.93 704.517   1
   0  -2  12 8009.63 910.107   4
   0   2 -12 8423.91 806.565   3
   0  -2 -12 8064.44 568.961   1
   0  -2  13 8971.23 992.783   4
   0  -2 -13 8370.27 604.604   1
   0   2 -13 8545.89 847.889   3
   0  -2  13 9360.67 771.964   1
   0  -2 -14 17625.4 905.293   1
   0  -2  14 16166.1 1041.26   1
   0  -2  15 1531.59 329.777   1
   0  -2 -15 1744.78 290.067   1
   0  -2 -15 1933.96 517.412   3
   0  -2  16 6424.16 681.275   1
   0  -2 -16 5391.26 535.224   1
   0  -2 -16 5440.98 833.176   3
   0  -2  17 152.000 104.683   1
   0   2 -17 627.841 291.907   3
   0  -2 -17 164.184 80.3197   1
   0  -2 -17 324.857 208.897   3
   0  -2  18 2065.60 403.675   1
   0  -2 -18 1883.76 531.879   3
   0  -2 -18 1489.95 284.678   1
   0   2 -18 1975.24 494.078   3
   0  -2 -19 3053.63 433.569   1
   0   2 -19 2986.97 615.744   3
   0  -2 -19 2822.61 666.953   3
   0  -2  19 3357.34 538.417   1
   0  -2 -20 176.560 273.306   3
   0   2 -20 446.967 298.240   3
   0  -2  20 126.623 103.351   1
   0  -2 -20 303.427 142.369   1
   0  -2 -21 6969.95 1084.90   3
   0   2 -21 7789.88 1070.85   3
   0  -2  21 7417.63 818.776   1
   0  -2  21 7936.63 667.692   5
   0   2 -22 823.970 396.995   3
   0  -2  22 877.897 224.372   5
   0  -2 -22 597.598 383.341   3
   0   2 -23 3810.77 811.608   3
   0  -2 -23 4495.40 917.158   3
   0   2 -24 10360.1 1373.94   3
   0  -2 -24 10077.8 1421.37   3
   0  -2 -25 1402.38 608.442   3
   0   2 -25 1298.20 523.655   3
   0   2 -26-176.118 264.141   3
   0  -2 -26 179.955 278.628   3
   0  -2 -27-245.459 278.422   3
   0   2  27 89.5156 139.871   2
   0   2 -27 423.797 346.277   3
   0   2 -28 10711.0 1532.56   3
   0  -2 -28 11603.1 1710.29   3
   0   2 -29 353.749 295.091   3
   0   2 -30 1533.16 578.738   3
   0  -3   0 479.692 123.274   2
   0  -3  -1 52749.1 1204.60   2
   0  -3   1 53563.5 1179.36   2
   0  -3   2 6820.60 439.335   2
   0  -3  -2 7530.90 496.686   2
   0  -3   2 7339.58 537.931   4
   0  -3  -3 48444.8 1339.41   2
   0  -3   3 51497.8 1502.75   4
   0   3  -4 115042. 1955.53   5
   0  -3   4 114647. 2329.46   4
   0  -3   4 113369. 1823.52   3
   0  -3  -4 114974. 2193.20   2
   0  -3   5 2113.80 271.007   3
   0  -3   5 2330.30 350.100   4
   0   3  -5 1997.67 257.329   5
   0  -3   6 740.091 194.574   4
   0  -3   6 947.464 202.710   3
   0   3  -6 990.576 182.149   5
   0   3  -6 883.916 191.353   3
   0   3  -7 718.788 154.872   3
   0  -3   7 726.256 237.634   4
   0  -3   7 646.166 180.444   3
   0   3  -8 22934.9 1054.24   3
   0  -3   8 22909.1 1304.53   4
   0  -3   8 22922.4 1060.08   3
   0  -3   9 168447. 3062.91   3
   0  -3   9 166013. 3149.20   1
   0  -3   9 164535. 3661.61   4
   0  -3   9 164254. 2408.09   5
   0   3  -9 162369. 2985.26   3
   0  -3  10 259.720 187.172   4
   0  -3  10 312.769 162.811   3
   0  -3  10 329.141 154.425   1
   0   3 -10 377.574 198.769   3
   0  -3  10 304.263 146.113   5
   0  -3  11 1025.54 211.827   5
   0   3 -11 1040.60 297.390   3
   0  -3  11 826.058 267.646   3
   0  -3  11 1041.52 316.730   4
   0  -3  11 755.833 204.263   1
   0  -3  12 76703.9 1743.68   5
   0  -3 -12 71296.9 1810.25   1
   0  -3  12 75507.1 2824.29   4
   0   3 -12 74265.7 2356.25   3
   0  -3  12 72776.3 2267.69   1
   0  -3  13 5087.19 463.009   5
   0  -3  13 4677.89 593.265   1
   0  -3  13 4997.07 757.140   4
   0   3 -13 5081.26 672.292   3
   0  -3 -13 4857.10 471.994   1
   0  -3 -14 2951.78 376.244   1
   0  -3  14 3558.49 398.955   5
   0  -3  14 3673.62 528.749   1
   0  -3 -15 28573.4 1207.46   1
   0  -3  15 26531.6 1457.77   1
   0  -3  15 27435.8 1120.74   5
   0  -3 -16 37015.9 1398.10   1
   0  -3  16 35404.3 1299.05   5
   0  -3  16 33849.9 1699.55   1
   0   3 -17 58032.5 2555.15   3
   0  -3  17 58330.8 1697.87   5
   0  -3 -17 61079.0 1862.53   1
   0  -3  17 58707.8 2276.57   1
   0   3 -18 861.516 462.040   3
   0  -3 -18 298.912 141.752   1
   0  -3  18 290.174 179.977   1
   0  -3  18 487.726 220.725   5
   0  -3 -18 1006.97 522.543   3
   0  -3  19 14845.4 1180.29   1
   0  -3  19 15668.0 911.180   5
   0  -3 -19 17170.5 1006.87   1
   0  -3 -19 14800.8 1556.48   3
   0   3 -19 15410.3 1395.58   3
   0  -3  20 2793.77 528.923   1
   0  -3 -20 2334.06 377.538   1
   0  -3 -20 3082.62 765.441   3
   0  -3  20 3269.73 421.311   5
   0   3 -20 3006.43 638.663   3
   0  -3  21 4879.40 704.453   1
   0   3 -21 5062.14 846.450   3
   0  -3  21 4997.94 511.973   5
   0  -3 -21 4625.93 528.696   1
   0  -3 -21 4475.39 909.669   3
   0  -3 -22 169.576 139.436   3
   0   3 -22 380.986 272.637   3
   0   3 -23 33.5326 102.765   3
   0   3  23 98.5126 158.926   2
   0   3  24 5893.50 1181.77   2
   0  -3 -24 6338.46 1186.11   3
   0   3 -24 5979.17 1032.02   3
   0   3 -25 9394.57 1309.97   3
   0   3  25 10573.2 1583.89   2
   0  -3 -25 9902.30 1505.08   3
   0   3  26 502.305 454.889   2
   0  -3 -26 663.133 450.954   3
   0   3 -26 195.974 278.248   3
   0   3  27 1518.51 645.248   2
   0   3 -27 1393.80 548.775   3
   0  -3 -27 1513.69 578.404   3
   0  -3 -28 4746.05 1116.76   3
   0   3 -28 4454.90 963.661   3
   0   3 -29 1797.71 633.421   3
   0  -4   0 3621.64 351.571   2
   0   4   0 3550.49 348.285   2
   0  -4   1 4573.78 397.649   2
   0  -4  -1 4904.39 414.848   2
   0   4  -1 4446.65 394.028   2
   0   4   1 4643.17 410.950   2
   0  -4   2-1.87474 37.3571   2
   0  -4  -2 169.154 87.5096   2
   0  -4   3 16077.8 789.401   2
   0  -4  -3 16686.0 860.988   2
   0  -4   3 16557.8 943.445   4
   0  -4  -4 21365.6 1024.67   2
   0  -4   4 20822.1 1106.79   4
   0  -4   5 15810.3 778.777   3
   0  -4   5 16358.5 1007.47   4
   0   4  -5 15750.5 840.501   5
   0  -4   6 1596.35 264.718   3
   0  -4   6 1647.81 331.038   4
   0   4  -6 1977.56 305.505   5
   0  -4   7 3622.23 425.834   3
   0   4  -7 4492.91 458.581   5
   0  -4   7 3959.72 542.797   4
   0   4  -8 696.012 173.132   3
   0  -4   8 783.128 203.432   3
   0   4  -8 608.889 152.970   5
   0  -4   8 692.653 226.061   4
   0   4  -9 18964.3 1021.06   3
   0  -4   9 19780.5 1314.64   4
   0  -4   9 18521.4 1021.69   3
   0  -4  10 4400.12 519.096   3
   0  -4  10 4395.06 637.293   4
   0   4 -10 4261.51 511.578   3
   0  -4  11 20195.2 1446.05   4
   0   4 -11 20846.3 1182.91   3
   0  -4  11 20834.3 1197.14   3
   0  -4  11 20086.1 1245.73   1
   0  -4  12 4776.83 731.096   4
   0   4 -12 4172.36 551.897   3
   0  -4  12 4579.15 610.298   1
   0  -4  12 4472.92 599.290   3
   0  -4  13 6676.29 755.903   1
   0  -4  13 6933.55 755.895   3
   0   4 -13 6643.37 721.557   3
   0   4  14 676.272 340.903   2
   0  -4 -14 565.707 160.868   1
   0  -4  14 764.898 262.896   1
   0  -4  15 633.330 226.382   1
   0   4  15 992.327 422.650   2
   0  -4 -15 577.204 179.031   1
   0   4  16 15577.6 1492.64   2
   0  -4 -16 14096.1 902.513   1
   0  -4  16 14753.4 1190.21   1
   0  -4 -17 321.218 145.137   1
   0  -4  17 474.512 241.116   1
   0   4  18 219.471 232.391   2
   0   4 -18 188.106 193.599   3
   0  -4  18 166.495 160.946   1
   0  -4 -18 31.9559 96.6937   1
   0   4  19 1168.27 470.318   2
   0   4 -19 1330.42 414.738   3
   0  -4  19 1015.03 342.966   1
   0  -4 -19 1185.89 260.617   1
   0  -4  20-54.6087 100.082   1
   0   4 -20 178.126 243.339   3
   0  -4 -20 435.093 307.915   3
   0   4  20 504.068 325.958   2
   0  -4 -20 303.319 138.665   1
   0   4 -21 1963.94 559.665   3
   0   4  21 2057.53 634.813   2
   0  -4 -21 1678.19 587.471   3
   0  -4 -22 381.686 286.774   3
   0   4 -22 248.983 196.815   3
   0   4  22 390.095 222.532   2
   0   4 -23 2710.32 653.341   3
   0   4  23 2262.38 677.557   2
   0  -4 -23 2127.50 698.814   3
   0   4  24 79.2529 132.395   2
   0   4 -24 67.3600 123.695   3
   0  -4 -24 174.663 321.953   3
   0   4  25-9.74236 172.604   2
   0   4 -25-122.235 213.198   3
   0  -4 -25 126.980 238.761   3
   0  -4 -26 815.119 468.939   3
   0   4  26 1221.01 618.757   2
   0   4 -26 665.528 360.565   3
   0  -4 -27 545.223 350.675   3
   0   4 -27 174.314 131.378   3
   0  -5   0-27.3287 95.6017   2
   0   5   0 17.5631 84.0734   2
   0   5   1 1122.37 236.673   2
   0   5  -1 1745.95 288.843   2
   0  -5  -1 1639.58 275.608   2
   0  -5   1 1271.06 232.344   2
   0   5   2 88497.2 2052.80   2
   0  -5   2 89724.2 1980.42   2
   0  -5  -2 89129.8 2048.76   2
   0  -5  -3 30700.8 1267.46   2
   0  -5   3 27507.9 1363.26   4
   0  -5   3 26313.0 1107.77   2
   0   5   3 29872.0 1245.64   2
   0  -5   4 74292.6 1936.80   2
   0  -5   4 75677.2 2289.39   4
   0   5   4 74257.9 2054.43   2
   0  -5  -4 75322.1 2061.44   2
   0  -5   5 13412.4 998.067   4
   0  -5  -5 13725.1 915.081   2
   0   5   5 13249.1 914.476   2
   0   5  -6 1672.33 315.553   5
   0  -5   6 1676.78 291.451   3
   0  -5   6 2009.50 410.200   4
   0   5   6 1487.73 323.836   2
   0  -5   7 13333.6 828.200   3
   0   5   7 12973.9 1015.06   2
   0  -5   7 13348.0 1043.53   4
   0   5  -7 13661.6 883.535   5
   0  -5   8 4817.17 649.006   4
   0  -5   8 4618.39 505.012   3
   0   5   8 4797.85 633.576   2
   0   5  -8 5241.77 545.120   5
   0  -5   9 55351.0 1813.77   3
   0  -5   9 56674.8 2320.41   4
   0   5  -9 54872.6 1772.70   5
   0  -5  10 306.319 127.501   3
   0  -5  10 78.7036 160.938   4
   0  -5  11 17013.7 1356.70   4
   0  -5  11 16379.9 1068.21   3
   0   5 -12 6572.18 696.643   3
   0  -5  12 7125.85 738.479   3
   0  -5  12 7425.92 831.265   1
   0  -5  13 82.9473 132.362   1
   0  -5  13 102.282 59.4447   3
   0   5  13 8.90352 128.742   2
   0   5 -13 161.618 159.440   3
   0  -5  14 595.421 243.349   1
   0  -5  14 451.494 204.042   3
   0   5  14 539.110 266.790   2
   0   5  15 6782.65 977.302   2
   0  -5  15 7398.18 852.060   3
   0  -5  15 7685.04 886.881   1
   0  -5  16 15809.4 1302.80   1
   0   5  16 16311.9 1559.52   2
   0  -5 -16 15455.0 1015.60   1
   0  -5 -17 3241.55 465.625   1
   0   5  17 3110.10 689.997   2
   0   5  18 9519.29 1259.96   2
   0   5 -18 8944.29 1018.44   3
   0  -5 -18 9857.73 811.451   1
   0  -5 -19 26820.4 1340.87   1
   0   5  19 27059.4 2184.17   2
   0   5 -19 25605.9 1767.82   3
   0  -5 -20 198.965 124.705   1
   0   5 -20 467.009 274.763   3
   0   5  20 596.432 382.829   2
   0  -5 -21 692.893 399.908   3
   0   5  21 598.719 316.237   2
   0   5 -21-187.754 195.543   3
   0   5 -22 2317.50 572.807   3
   0   5  22 2340.97 720.809   2
   0  -5 -22 2494.77 685.950   3
   0  -5 -23 604.867 354.185   3
   0   5  23 302.997 226.756   2
   0   5 -23 1094.17 434.596   3
   0   5 -24 1257.70 445.839   3
   0   5  24 1404.78 574.028   2
   0  -5 -24 1379.57 584.321   3
   0  -5 -25 5425.48 1157.23   3
   0   5 -25 6308.75 1036.49   3
   0   5  25 5884.87 1196.81   2
   0  -5 -26 95.1948 253.634   3
   0   5  26 543.569 422.924   2
   0   5 -26 123.919 203.907   3
   0   6   0 96433.4 2240.14   2
   0  -6   0 95771.1 2218.11   2
   0   6  -1 30025.3 1517.21   4
   0  -6   1 28857.7 1220.39   2
   0  -6  -1 28861.8 1233.15   2
   0   6  -1 27651.3 1189.59   2
   0   6   1 28727.1 1243.76   2
   0  -6   2 688.543 187.038   2
   0   6   2 369.989 120.240   2
   0   6  -2 440.335 210.992   4
   0  -6  -2 512.169 174.417   2
   0  -6   3 70811.5 1965.53   2
   0  -6  -3 69543.1 2053.32   2
   0   6   3 67427.0 2011.60   2
   0   6  -3 71973.4 2396.35   4
   0  -6  -4 2137.13 377.692   2
   0  -6   4 2466.91 472.005   4
   0   6   4 2294.88 399.750   2
   0  -6   4 2578.48 419.858   2
   0   6  -4 2150.03 440.752   4
   0  -6   5 106310. 2551.74   2
   0  -6  -5 116839. 2851.40   2
   0  -6   5 102577. 2960.82   4
   0   6  -5 108067. 3042.39   4
   0   6   5 115573. 2837.11   2
   0   6  -6 16496.1 1217.47   4
   0  -6  -6 16342.8 1105.88   2
   0   6   6 15620.2 1091.72   2
   0  -6   6 16044.1 947.758   3
   0  -6   6 17020.4 1220.57   4
   0  -6   7 26502.7 1588.49   4
   0   6  -7 26601.0 1352.80   5
   0  -6   7 24635.1 1187.41   3
   0   6  -7 25236.0 1549.46   4
   0   6   7 26773.6 1487.10   2
   0   6  -8 31158.7 1781.19   4
   0  -6   8 30815.3 1362.69   3
   0  -6   8 31903.7 1788.32   4
   0   6  -8 32709.2 1486.32   5
   0   6  -9 449.687 232.259   4
   0  -6   9 278.248 130.087   3
   0  -6   9 558.142 244.928   4
   0   6  -9 460.664 174.134   5
   0  -6  10 6808.30 684.330   3
   0  -6  10 7172.78 883.639   4
   0   6 -10 6877.32 677.206   5
   0   6 -10 7378.34 929.765   4
   0   6 -11 37236.7 2113.71   4
   0  -6  11 35348.4 1610.53   3
   0   6 -12 12626.2 1271.06   4
   0   6  12 10714.4 1165.83   2
   0  -6  12 11361.2 944.197   3
   0   6  13 34072.2 2089.57   2
   0  -6  13 31069.9 1849.72   1
   0  -6  13 30083.2 1586.85   3
   0  -6  14 155.170 134.023   3
   0   6  14 157.211 159.023   2
   0   6  15 3969.50 729.006   2
   0  -6  15 3749.19 608.818   3
   0   6  16 9630.60 1210.18   2
   0  -6  16 8827.82 964.738   3
   0   6  17 6411.27 1039.53   2
   0  -6 -17 6060.30 690.203   1
   0   6 -18 16807.8 1388.08   3
   0   6  18 16231.4 1687.95   2
   0  -6 -18 16820.1 1139.13   1
   0   6 -19 2165.77 529.711   3
   0   6  19 1990.49 617.849   2
   0  -6 -19 1842.37 364.779   1
   0   6  20 3790.05 871.404   2
   0   6 -20 3151.75 630.119   3
   0   6 -21 18156.9 1580.76   3
   0   6  21 19760.7 2034.40   2
   0   6 -22 1266.60 446.608   3
   0  -6 -22 1523.23 562.633   3
   0   6  22 803.873 505.856   2
   0   6 -23 1384.79 440.489   3
   0   6  23 735.815 300.824   2
   0  -6 -23 1783.53 644.202   3
   0   6 -24-110.884 223.687   3
   0  -6 -24-231.301 403.819   3
   0   6  24-44.8893 278.223   2
   0  -6 -25 1177.79 457.042   3
   0   6  25 978.479 422.073   2
   0  -6 -26 2203.91 747.177   3
   0   7   0 686.245 219.706   2
   0  -7   0 646.621 211.272   2
   0   7  -1 15079.1 1149.21   4
   0   7  -1 14894.8 937.479   2
   0   7   1 15828.7 991.525   2
   0  -7  -1 15757.9 977.416   2
   0  -7   1 15497.4 959.381   2
   0   7   2 12724.6 904.716   2
   0   7  -2 14445.5 1135.18   4
   0  -7  -2 12827.9 906.355   2
   0  -7   2 13704.4 913.745   2
   0   7   3 169.031 69.2994   2
   0   7  -3 252.450 144.090   4
   0  -7   3 264.840 95.6780   2
   0  -7  -3 389.680 154.886   2
   0  -7   4 834.010 242.235   2
   0   7   4 651.337 229.915   2
   0  -7  -4 827.760 249.120   2
   0   7  -4 720.859 215.939   4
   0  -7   5 7015.25 704.450   2
   0   7  -5 6628.56 804.129   4
   0   7   5 7235.72 750.547   2
   0  -7   5 7988.63 901.748   4
   0  -7  -5 6810.97 730.355   2
   0   7  -6 1241.89 357.287   4
   0  -7  -6 1691.78 381.216   2
   0  -7   6 1201.09 360.331   4
   0   7   6 1472.29 383.817   2
   0  -7   6 1130.38 292.188   2
   0   7  -7 275.838 220.637   4
   0  -7   7 113.505 112.205   3
   0  -7   7 166.890 63.7602   4
   0   7  -7 236.342 179.805   5
   0   7  -8 2633.81 475.766   5
   0   7  -8 2398.51 509.522   4
   0  -7   8 2159.92 485.331   4
   0  -7   8 2356.16 397.426   3
   0   7  -9 1812.87 461.550   4
   0   7  -9 1973.02 391.448   5
   0  -7   9 1501.17 333.290   3
   0   7 -10 11502.0 1199.27   4
   0  -7  10 11703.2 930.979   3
   0   7 -10 12065.5 987.111   5
   0   7  11 8693.55 1014.64   2
   0   7 -11 8602.87 1065.79   4
   0  -7  11 9212.98 840.926   3
   0   7 -11 8711.62 833.947   5
   0   7  12 5482.71 824.668   2
   0   7 -12 5877.67 907.195   4
   0  -7  12 5309.88 659.001   3
   0   7  13-51.2575 155.391   2
   0  -7  13-34.7564 116.911   3
   0   7 -13 10.4700 176.181   4
   0  -7  14 5002.45 675.990   3
   0   7  14 6893.47 1004.54   2
   0  -7  15 11285.8 1053.80   3
   0   7  15 12342.2 1365.70   2
   0  -7  16 665.610 253.411   3
   0   7  16 573.335 302.227   2
   0  -7  17 111.351 126.879   3
   0   7  17-153.265 178.113   2
   0   7  18 5307.68 1006.69   2
   0   7  19 2107.68 613.747   2
   0   7  20 454.157 235.980   2
   0   7  21 790.135 445.936   2
   0   7  22-251.646 343.281   2
   0   7  23 790.518 481.296   2
   0  -7 -23 811.589 447.606   3
   0  -7 -24 580.812 426.414   3
   0   7  24 1215.31 581.096   2
   0  -7 -25 263.627 483.793   3
   0   7  25-54.5161 205.423   2
   0   8   0 12509.8 1135.79   4
   0  -8   0 11481.1 886.207   2
   0   8   0 11927.3 913.523   2
   0  -8   1 9447.18 799.537   2
   0  -8  -1 8987.43 795.787   2
   0   8  -1 9746.63 993.846   4
   0   8   1 9411.18 825.451   2
   0   8  -1 9582.98 798.210   2
   0   8  -2 289.100 223.139   4
   0   8   2 56.1389 77.8475   2
   0  -8  -2 80.8290 59.4574   2
   0  -8   3 17787.3 1124.36   2
   0   8   3 15288.6 1083.70   2
   0   8  -3 17213.9 1346.23   4
   0  -8  -3 16390.7 1132.60   2
   0   8  -4 399.510 174.151   4
   0   8   4 723.154 262.051   2
   0  -8   4 358.542 176.308   2
   0  -8  -4 805.614 254.444   2
   0  -8  -5 88072.2 2735.43   2
   0   8   5 86997.9 2750.57   2
   0  -8   5 85601.6 2566.39   2
   0   8  -5 86265.9 3060.10   4
   0  -8  -6 2608.89 483.426   2
   0  -8   6 3402.30 533.954   2
   0   8  -6 4363.66 711.193   4
   0  -8   7 11294.7 910.734   3
   0   8  -7 12223.9 1076.04   5
   0   8  -7 11574.5 1176.51   4
   0  -8   7 10797.3 954.463   2
   0  -8   8 3103.53 530.033   2
   0   8  -8 3744.48 590.161   5
   0  -8   8 2867.89 463.897   3
   0   8  -8 3006.01 595.140   4
   0  -8   9 4318.54 572.780   3
   0   8  -9 4984.91 684.182   5
   0   8  -9 5334.31 832.855   4
   0   8  10 1153.57 379.962   2
   0  -8  10 983.824 287.744   3
   0   8 -10 1250.90 354.010   5
   0   8 -10 1237.67 365.378   4
   0   8  11 20702.0 1594.48   2
   0   8 -11 20197.5 1369.97   5
   0   8 -11 19891.9 1668.99   4
   0  -8  11 19186.1 1253.26   3
   0   8 -12 3777.21 601.281   5
   0   8  12 4192.01 752.843   2
   0   8 -12 3879.27 809.634   4
   0  -8  12 3674.98 565.967   3
   0   8 -13 56787.8 2971.27   4
   0   8  13 56659.2 2830.29   2
   0  -8  13 53848.8 2206.96   3
   0  -8  14 340.623 186.105   3
   0   8 -14 382.945 295.554   4
   0   8  14 472.792 332.766   2
   0  -8  15 17206.2 1308.80   3
   0   8  15 18090.9 1719.43   2
   0  -8  16 3606.19 620.522   3
   0   8  16 3626.04 784.940   2
   0  -8  17 3170.22 598.190   3
   0   8  17 3281.13 762.232   2
   0   8  18 133.837 265.607   2
   0   8  19 5483.54 1059.97   2
   0   8  20-294.754 399.442   2
   0   8  21 16974.6 1956.87   2
   0   8  22 511.293 432.234   2
   0   8  23 3065.85 864.241   2
   0   8  24 609.820 407.630   2
   0  -8 -24 430.601 403.006   3
   0   9   0 254.592 154.828   2
   0   9   0 62.5989 134.528   4
   0  -9   0 141.086 60.4375   2
   0  -9  -1 1972.33 397.294   2
   0   9  -1 2175.09 420.120   2
   0  -9   1 1546.95 321.003   2
   0   9  -1 1634.82 414.737   4
   0   9   1 1707.53 375.710   2
   0   9   2 244.667 150.317   2
   0  -9   2 528.851 239.743   2
   0   9  -2 189.977 108.853   4
   0  -9  -2 324.753 164.293   2
   0  -9  -3 9628.97 912.128   2
   0   9  -3 10984.5 1172.04   4
   0   9   3 9773.71 934.342   2
   0  -9   3 9651.43 876.028   2
   0  -9  -4 85558.0 2780.45   2
   0  -9   4 88571.5 2686.85   2
   0   9  -4 88643.4 3282.01   4
   0  -9   5 4205.22 603.131   2
   0  -9  -5 4711.47 679.043   2
   0   9  -5 4506.07 782.588   4
   0  -9  -6 16362.3 1268.69   2
   0   9  -6 16116.1 1432.30   4
   0  -9   6 14739.3 1140.80   2
   0  -9  -7 47.6181 127.362   2
   0  -9   7 280.107 170.299   2
   0  -9   8 19551.8 1383.58   2
   0  -9   8 18450.8 1227.95   3
   0   9  -8 19043.1 1426.46   5
   0   9  -8 18955.1 1604.36   4
   0  -9   9 2372.02 439.176   3
   0   9  -9 3007.93 643.326   4
   0   9  -9 3134.52 577.238   5
   0  -9   9 3367.67 575.150   2
   0   9   9 3331.17 618.901   2
   0   9 -10 9612.86 1186.04   4
   0  -9  10 10132.0 1049.52   2
   0   9  10 9736.22 1095.93   2
   0   9 -10 9952.08 1025.24   5
   0  -9  10 9441.82 899.473   3
   0   9  11 280.342 155.446   2
   0  -9  11 230.730 142.694   3
   0   9 -11 462.291 225.974   5
   0   9 -11 663.188 378.016   4
   0   9  12 8619.67 1096.52   2
   0  -9  12 7039.27 801.683   3
   0   9 -12 7311.08 879.782   5
   0   9 -12 8237.84 1147.93   4
   0   9 -13 1467.32 386.953   5
   0   9  13 1638.30 509.349   2
   0   9 -13 1972.24 614.995   4
   0  -9  13 1474.80 375.238   3
   0   9  14 2342.60 603.811   2
   0   9 -14 2608.29 716.387   4
   0  -9  14 1921.72 445.944   3
   0   9  15 93.0907 225.626   2
   0  -9  15 97.4990 123.218   3
   0   9  16 205.466 137.126   2
   0   9  17 4223.58 872.873   2
   0   9  18-5.25052 248.212   2
   0   9  19 3683.68 867.304   2
   0   9  20 13977.1 1763.00   2
   0   9  21 1870.19 665.960   2
   0   9  22 4650.01 1053.46   2
   0   9  23 668.028 454.720   2
   0   9  24 11646.1 1755.29   2
   0  10   0 28.0627 117.779   4
   0 -10   0 203.938 150.955   2
   0  10   0 70.5062 100.194   2
   0  10   1 3557.45 683.663   4
   0 -10   1 3265.22 519.465   2
   0 -10  -1 3903.15 583.824   2
   0  10  -1 3354.36 658.263   4
   0 -10   2 789.196 256.335   2
   0  10  -2 879.100 334.990   4
   0 -10  -2 796.937 256.232   2
   0 -10  -3 108.225 84.8830   2
   0 -10   3 223.540 151.733   2
   0  10  -3-112.388 237.334   4
   0 -10   4 932.042 303.455   2
   0 -10  -4 1225.19 353.620   2
   0  10  -4 1366.74 452.802   4
   0  10  -5 15293.4 1450.01   4
   0 -10  -5 14997.6 1234.30   2
   0 -10   5 15344.7 1191.34   2
   0 -10   6 4157.90 627.149   2
   0  10  -6 4643.05 804.212   4
   0 -10  -6 3206.13 583.112   2
   0  10  -7 1737.75 481.172   4
   0 -10  -7 1944.49 458.330   2
   0 -10   7 1524.32 384.626   2
   0 -10   8 1341.82 381.742   2
   0  10   8 2131.16 513.900   2
   0  10  -8 1586.88 487.431   4
   0 -10   8 1472.89 380.951   3
   0  10  -9 21.9485 136.313   4
   0 -10   9 85.7056 81.9703   3
   0  10   9 333.398 175.747   2
   0 -10   9 339.166 220.603   2
   0 -10  10 1424.35 416.698   2
   0  10  10 1688.39 491.945   2
   0 -10  10 1662.80 385.574   3
   0  10 -10 1847.48 554.101   4
   0  10 -11 589.069 401.624   4
   0  10  11 248.779 153.673   2
   0 -10  11 293.397 164.575   3
   0  10  12 5549.89 904.226   2
   0  10 -12 5786.77 1035.73   4
   0 -10  12 4874.07 685.186   3
   0  10 -13 5697.84 1016.28   4
   0  10  13 4749.12 830.364   2
   0 -10  13 5828.02 760.150   3
   0  10 -14 204.681 227.253   4
   0  10  14 685.850 312.162   2
   0  10 -15 2627.41 688.643   4
   0  10  15 2413.90 621.898   2
   0  10  16-154.591 283.358   2
   0  10  17 3184.89 774.362   2
   0  10  18-368.184 311.843   2
   0  10  19-221.646 188.499   2
   0  10  20-298.928 297.895   2
   0  10  21 1371.71 525.827   2
   0  10  22 511.780 340.027   2
   0  10  23 181.135 242.611   2
   0  11   0 493.499 197.640   4
   0 -11   0 325.487 128.091   2
   0  11   1 15442.0 1507.92   4
   0 -11   1 15774.7 1218.10   2
   0 -11  -1 16821.0 1275.60   2
   0  11  -1 15685.6 1504.32   4
   0 -11  -2 5534.31 746.696   2
   0 -11   2 5182.34 692.213   2
   0  11  -2 6314.42 957.985   4
   0 -11   3 19848.8 1388.44   2
   0  11  -3 21302.8 1814.43   4
   0 -11  -3 21907.0 1503.72   2
   0 -11   4 56064.6 2333.42   2
   0 -11  -4 60116.4 2532.87   2
   0  11  -4 57003.0 2921.39   4
   0  11  -5 879.943 338.456   4
   0 -11  -5 1149.18 344.912   2
   0 -11   5 1135.02 347.459   2
   0 -11   6 4005.30 647.126   2
   0 -11  -6 2822.38 570.971   2
   0  11  -6 3825.73 806.626   4
   0  11   6 3064.23 617.988   2
   0  11   7 1911.64 481.553   2
   0  11  -7 1382.90 486.466   4
   0 -11   7 1452.64 401.090   2
   0  11  -8 1639.78 519.801   4
   0 -11   8 1442.86 407.738   2
   0  11   8 2224.89 556.782   2
   0 -11   8 1457.49 389.865   3
   0  11  -9 46.8468 181.522   4
   0 -11   9 304.126 200.183   2
   0 -11   9 9.36956 70.7124   3
   0  11   9-149.496 250.312   2
   0 -11  10 410.813 221.236   3
   0  11 -10 658.490 317.562   4
   0  11  10 606.209 267.225   2
   0  11  11 6681.21 1002.30   2
   0 -11  11 5963.73 778.432   3
   0  11 -11 6874.05 1132.91   4
   0  11  12 39926.4 2511.05   2
   0  11 -12 41566.7 2822.76   4
   0  11 -13 808.640 428.063   4
   0  11  13 1041.87 471.988   2
   0  11  14 337.120 304.625   2
   0  11 -14 220.346 313.488   4
   0  11 -15 1421.27 493.960   4
   0  11  15 1004.16 393.389   2
   0  11  16 15759.5 1740.73   2
   0  11 -16 16895.2 1912.59   4
   0  11  17 2477.43 703.525   2
   0  11  18-63.6301 268.146   2
   0  11  19 1885.69 633.608   2
   0  11  20 8220.03 1369.82   2
   0  11  21 1699.79 620.754   2
   0  11  22 466.069 253.161   2
   0 -12   0 236.061 69.0860   2
   0  12   0 229.924 184.174   4
   0 -12  -1 682.920 267.819   2
   0  12   1 1046.25 458.100   4
   0 -12   1 738.383 245.137   2
   0  12  -1 693.468 329.151   4
   0 -12   2 260.039 78.4342   2
   0  12  -2 234.922 130.910   4
   0  12   2 479.603 352.440   4
   0 -12  -2 251.438 136.657   2
   0  12  -3 272.818 214.683   4
   0 -12   3 270.348 143.252   2
   0 -12  -3 413.994 235.960   2
   0 -12  -4 296.982 206.752   2
   0  12   4 520.837 331.228   2
   0 -12   4 570.468 246.939   2
   0  12  -4 695.484 410.940   4
   0  12  -5 26372.7 2128.39   4
   0  12   5 30701.3 1951.01   2
   0 -12   5 26829.7 1700.34   2
   0  12   6 915.166 340.608   2
   0 -12   6 878.569 325.882   2
   0  12  -6 1856.79 591.505   4
   0  12   7 4875.35 818.264   2
   0 -12   7 4656.00 738.532   2
   0  12  -7 4322.78 887.711   4
   0  12  -8 1956.28 585.246   4
   0  12   8 1481.05 451.133   2
   0 -12   8 1766.96 437.697   3
   0  12  -9 11014.3 1427.75   4
   0  12   9 10338.1 1236.42   2
   0  12 -10 346.313 311.589   4
   0  12  10 283.459 235.992   2
   0  12  11 15602.6 1584.92   2
   0  12 -11 15449.5 1753.98   4
   0  12 -12 99.4441 260.501   4
   0  12  12 264.128 302.569   2
   0  12  13 9273.15 1299.98   2
   0  12 -13 8514.83 1344.66   4
   0  12  14 525.237 335.926   2
   0  12 -14 557.119 349.610   4
   0  12 -15 46.3132 257.396   4
   0  12  15 78.7763 137.341   2
   0  12 -16 2366.03 717.080   4
   0  12  16 1520.36 553.933   2
   0  12  17 2397.44 734.105   2
   0  12  18 860.042 441.124   2
   0  12  19 3479.97 903.321   2
   0  12  20 1096.83 573.761   2
   0  12  21 10432.7 1604.45   2
   0  13   0-75.1454 179.698   4
   0 -13   0-72.0800 96.3701   2
   0 -13   1-241.888 235.212   2
   0  13   1 35.0468 87.5501   2
   0 -13  -1 81.3207 87.6834   2
   0  13  -1 184.052 241.233   4
   0  13   1 65.7346 139.919   4
   0 -13   2 4614.61 715.834   2
   0  13   2 5872.43 843.735   2
   0  13  -2 5135.71 994.801   4
   0  13   2 5971.52 1060.28   4
   0  13   3 1240.21 415.988   2
   0  13  -3 1416.58 467.542   4
   0  13   3 854.745 399.774   4
   0  13   4 4880.14 796.797   2
   0  13  -4 4312.62 907.125   4
   0  13  -5 2119.71 644.793   4
   0  13   5 2665.63 612.333   2
   0  13   6 358.551 253.035   2
   0  13  -6 404.475 272.924   4
   0  13  -7 1571.03 590.528   4
   0  13   7 1769.99 489.936   2
   0  13   8 1549.06 478.718   2
   0  13  -8 1693.21 575.178   4
   0  13   9 362.080 212.280   2
   0  13  -9 802.898 489.520   4
   0  13 -10 313.805 332.215   4
   0  13  10-103.726 149.994   2
   0  13 -11 3653.60 914.539   4
   0  13  11 2964.93 690.840   2
   0  13  12 1273.98 487.276   2
   0  13 -12 1064.17 445.350   4
   0  13 -13 4559.42 1051.61   4
   0  13  13 4238.28 866.999   2
   0  13 -14 105.755 121.420   4
   0  13  14-73.4689 209.158   2
   0  13 -15 463.814 295.850   4
   0  13  15 221.378 164.080   2
   0  13 -16 2183.75 721.340   4
   0  13  16 2240.50 658.771   2
   0  13 -17 5299.63 1150.26   4
   0  13  17 4068.86 925.951   2
   0  13  18 567.311 410.344   2
   0  13  19-84.3244 225.727   2
   0  13  20 4953.13 1087.36   2
   0  14   0 30933.9 2487.16   4
   0  14  -1 310.067 243.245   4
   0  14   1 809.436 421.234   4
   0  14  -2 277.162 134.397   4
   0  14   2-14.6615 357.779   4
   0  14   2 497.661 258.004   2
   0  14  -3 2168.98 658.678   4
   0  14   3 1550.81 515.102   4
   0  14   3 2250.72 550.329   2
   0  14   4 1002.28 418.006   4
   0  14   4 1382.53 471.950   2
   0  14  -4 933.309 423.463   4
   0  14  -5 9071.19 1379.73   4
   0  14   5 10591.7 1223.15   2
   0  14  -6 285.516 215.154   4
   0  14   6 28.9986 117.929   2
   0  14   7 5632.46 913.745   2
   0  14  -7 5976.23 1113.27   4
   0  14  -8 22213.1 2199.80   4
   0  14   8 20185.5 1785.90   2
   0  14   9 1001.79 437.009   2
   0  14  -9 1055.90 484.454   4
   0  14 -10 233.456 158.839   4
   0  14  10 358.359 228.707   2
   0  14 -11-111.763 126.434   4
   0  14  11 236.310 245.996   2
   0  14 -12 1869.13 609.013   4
   0  14  12 2003.59 616.336   2
   0  14 -13 13766.5 1815.01   4
   0  14  13 12681.3 1568.80   2
   0  14  14 670.442 375.165   2
   0  14 -14 206.277 134.959   4
   0  14 -15 478.633 351.467   4
   0  14  15 537.371 336.419   2
   0  14 -16 11228.1 1722.97   4
   0  14  16 9014.69 1411.29   2
   0  14  17 2047.27 662.990   2
   0  14  18 543.107 354.979   2
   0  14  19 453.526 365.747   2
   0  15   0-85.5888 182.146   4
   0  15   1 8.84941 249.887   4
   0  15  -1 37.8181 212.497   4
   0  15  -2 1189.71 523.701   4
   0  15   2 1845.80 608.419   4
   0  15   3 911.272 385.024   4
   0  15  -3 1041.23 472.599   4
   0  15   4 2062.97 680.284   4
   0  15  -4 2491.44 732.065   4
   0  15   5 760.951 440.230   4
   0  15  -5 749.712 465.895   4
   0  15  -6 8354.01 1375.44   4
   0  15  -7 11532.8 1653.16   4
   0  15  -8 228.261 206.104   4
   0  15  -9 2657.18 795.354   4
   0  15 -10 5074.42 1109.83   4
   0  15 -11 505.290 305.295   4
   0  15 -12 3281.08 886.368   4
   0  15 -13 7934.14 1420.30   4
   0  16   0 4472.11 1023.53   4
   0  16   1 331.706 238.506   4
   0  16  -1 225.437 153.396   4
   0  16   2 72.9027 355.589   4
   0  16  -2 476.016 319.139   4
   0  16   3 2389.35 733.733   4
   0  16  -3 2790.91 800.193   4
   0  16  -4-103.243 311.175   4
   0  16   4-280.751 377.531   4
   0  16  -5 1008.03 529.701   4
   0  16   5 1532.56 604.809   4
   0  16  -6 144.658 192.807   4
   0  16   6 456.030 485.578   4
   0  16  -7 1612.57 660.445   4
   0  16  -8 13842.6 1859.37   4
   0  16  -9 728.597 486.093   4
   0  16 -10 1032.27 522.652   4
   0  17   0 517.018 389.294   4
   0  17  -1 4630.98 1064.51   4
   0  17   1 5014.94 1135.83   4
   0  17  -2 67.5266 143.815   4
   0  17   2 379.386 315.824   4
   0  17   3 3699.80 950.978   4
   0  17  -3 4197.50 1008.25   4
   0  17  -4 607.565 426.152   4
   0  17   4-319.796 346.778   4
   0  17  -5 222.820 258.873   4
   0  17   5-261.591 427.612   4
   1   0   3 45219.6 1097.83   1
   1   0   4 24102.1 857.851   1
   1   0   4 23919.7 929.627   3
   1   0   5 62150.9 1455.39   1
   1   0   5 61085.0 1638.78   3
   1   0   6-68.8769 89.9349   3
   1   0   6 407.407 169.766   1
   1   0   7 124930. 2261.26   1
   1   0   7 122700. 2646.78   3
  -1   0   7 120018. 1244.35   1
  -1   0   8 6647.72 324.029   1
  -1   0  -8 6742.17 551.181   1
   1   0   8 6642.81 661.262   3
   1   0   8 7388.59 581.974   1
  -1   0  -9 27913.2 1179.43   1
   1   0   9 27995.6 1172.74   1
  -1   0   9 27479.4 717.981   1
  -1   0  10 5170.10 333.352   1
   1   0  10 4908.13 511.633   1
  -1   0 -10 5373.37 535.013   1
  -1   0  11 505.380 122.791   1
  -1   0 -11 269.834 113.138   1
   1   0  11 379.078 168.198   1
  -1   0 -12 34917.7 1469.69   1
   1   0  12 34687.1 1462.15   1
  -1   0  12 34783.6 984.603   1
  -1   0  13 36165.8 1067.72   1
  -1   0 -13 37297.7 1562.09   1
   1   0  13 37247.9 1572.82   1
  -1   0  14 3094.67 332.558   1
   1   0  14 3560.86 522.596   1
  -1   0 -14 2965.37 464.261   1
   1   0  15 25317.9 1372.90   1
  -1   0  15 26177.4 993.730   1
  -1   0 -15 25314.2 1709.30   3
  -1   0 -15 24127.2 1326.48   1
  -1   0 -16 773.326 341.005   3
  -1   0 -16 752.588 249.435   1
   1   0 -17 3549.72 662.334   3
  -1   0 -17 2834.31 625.408   3
  -1   0 -17 2784.58 479.200   1
   1   0 -18 382.935 236.602   3
  -1   0 -18 952.001 429.673   3
  -1   0 -19 3265.85 726.118   3
   1   0 -19 2347.03 600.987   3
   1   0 -20 9575.20 1179.10   3
  -1   0 -20 8801.06 1187.50   3
   1   0 -21 3873.08 785.445   3
  -1   0 -21 4068.99 840.853   3
  -1   0 -22 335.635 349.388   3
   1   0 -22 225.051 250.276   3
  -1   0 -23 9945.97 1368.21   3
   1   0 -23 9686.31 1276.67   3
   1   0 -24 4156.54 879.466   3
  -1   0 -24 3615.06 831.882   3
   1   0 -25 228.248 255.907   3
  -1   0 -25 309.006 358.062   3
   1   0 -26 738.801 404.586   3
  -1   0 -26 939.059 529.948   3
  -1   0 -27 11893.5 1650.26   3
   1   0 -27 12646.9 1650.29   3
   1   0  27 14171.0 1894.06   2
   1   0 -28 337.475 324.399   3
  -1   0 -28 112.855 161.771   3
   1   0 -29 186.843 125.911   3
  -1   0 -29-76.0803 125.833   3
   1   0 -30 174.320 212.307   3
   1   1 -30 1000.66 498.226   3
   1   1 -29 509.011 306.817   3
  -1  -1 -28 3636.89 964.786   3
   1   1 -28 4107.26 943.956   3
  -1  -1 -27 1106.82 521.790   3
   1   1 -27 1292.79 531.405   3
   1   1 -26 2200.72 672.265   3
  -1  -1 -26 2149.26 697.955   3
  -1  -1 -25 1242.92 477.747   3
   1   1 -25 1623.27 570.856   3
  -1  -1 -24 1557.28 584.792   3
   1   1 -24 1501.96 455.383   3
  -1  -1 -23 4282.22 919.287   3
   1   1 -23 4444.76 851.387   3
  -1  -1 -22 367.279 253.519   3
   1   1 -22 254.108 241.641   3
  -1  -1 -21 3836.54 847.452   3
   1   1 -21 3836.69 751.027   3
   1  -1  20 19505.9 1388.22   1
   1   1 -20 20955.3 1687.51   3
  -1  -1 -20 19999.3 1815.40   3
   1   1 -19 1616.79 448.822   3
   1  -1  19 1832.94 420.081   1
  -1  -1 -19 2003.89 610.939   3
  -1  -1 -18 6782.08 744.779   1
   1   1 -18 6370.04 896.986   3
  -1  -1 -18 6021.21 945.790   3
   1  -1  18 6590.24 768.460   1
   1   1 -17 5984.19 823.045   3
  -1  -1 -17 5465.13 653.945   1
  -1  -1 -17 6145.73 924.288   3
   1  -1  17 6810.23 776.962   1
   1  -1  16 32717.1 1632.74   1
  -1  -1 -16 30641.5 1986.70   3
  -1  -1 -16 29811.3 1494.23   1
  -1  -1 -15 3903.55 526.301   1
  -1  -1 -15 4269.92 745.991   3
  -1  -1 -14 2968.22 437.243   1
   1  -1  14 2885.27 455.204   1
   1  -1  13 6552.80 675.278   1
   1   1 -13 6973.36 758.514   3
  -1  -1 -13 6871.11 656.628   1
   1   1 -12 5996.47 675.929   3
   1  -1  12 4215.58 512.545   1
  -1  -1 -12 4571.14 525.239   1
   1  -1  11 12621.0 1040.02   3
   1  -1  11 13134.8 895.053   1
   1   1 -11 13376.2 953.859   3
  -1  -1 -11 13755.8 870.327   1
   1  -1  10 84507.9 2206.07   1
   1  -1  10 84251.7 2548.16   3
  -1  -1  -9 36394.1 1314.56   1
   1  -1   9 32109.7 1292.18   1
   1   1  -9 36159.5 1383.73   3
   1  -1   9 31571.6 1537.47   4
   1  -1   9 31280.8 1477.66   3
   1  -1   8 63896.1 1997.75   3
   1  -1   8 62063.6 1741.48   1
   1  -1   8 64195.3 2065.93   4
  -1  -1  -8 57552.9 1602.75   1
  -1  -1  -7 3063.34 350.518   1
   1  -1   7 2601.53 341.358   1
   1  -1   7 2602.41 373.524   3
   1  -1   7 2380.76 376.868   4
   1  -1   6 64938.8 1767.74   3
   1  -1   6 64845.0 1644.15   1
   1  -1   6 63938.4 1817.54   4
   1  -1   5 1169.56 204.509   1
   1  -1   5 1343.62 251.371   4
   1  -1   5 1328.27 224.220   3
  -1  -1  -4 1644.62 246.636   2
   1  -1   4 2227.75 308.266   1
   1  -1   4 2859.42 327.317   4
   1  -1   4 2570.24 305.266   3
   1  -1   3 120547. 1906.95   1
   1  -1   3 120011. 1966.84   3
   1  -1   3 121015. 1921.89   4
  -1  -1  -3 125227. 2047.20   2
   1   1   3 123708. 1985.94   3
  -1   1  -8 61126.1 1764.86   1
  -1   1  -9 29711.6 1283.07   1
  -1  -1   9 37095.5 1051.65   1
  -1  -1  10 95145.0 1754.04   1
  -1   1 -10 86720.8 2241.79   1
  -1   1 -11 14208.0 930.433   1
  -1  -1  11 13643.3 691.110   1
  -1   1 -12 4574.92 549.946   1
  -1  -1  12 5626.77 461.491   1
  -1   1 -13 6355.02 668.761   1
  -1  -1  13 6828.13 525.947   1
  -1   1 -14 3043.24 489.774   1
  -1  -1  14 3485.86 389.042   1
  -1   1 -15 6825.10 734.558   1
  -1  -1  15 4866.36 473.900   1
  -1  -1  16 30451.1 1218.43   1
  -1   1 -16 32922.1 1989.83   3
  -1   1 -17 7874.19 1019.62   3
  -1  -1  17 6022.13 564.077   1
   1  -1 -17 7425.57 968.715   3
  -1   1 -18 7136.46 987.350   3
   1  -1 -18 8057.33 1063.86   3
  -1  -1  18 6346.06 583.206   1
  -1   1 -19 1418.87 494.985   3
  -1  -1  19 1360.32 281.912   1
   1  -1 -19 2442.75 593.024   3
   1  -1 -20 17785.8 1672.14   3
  -1  -1  20 22297.2 1149.91   1
  -1   1 -20 18296.5 1681.87   3
   1  -1 -21 4916.09 903.414   3
  -1   1 -21 5491.59 962.934   3
   1  -1 -22-39.4993 145.726   3
  -1   1 -22 479.996 275.610   3
  -1   1 -23 6037.66 1054.36   3
   1  -1 -23 5383.92 973.427   3
  -1   1 -24 2449.36 713.978   3
   1   1  24 2022.48 641.083   2
   1  -1 -24 1636.08 538.472   3
  -1   1 -25 1693.68 651.530   3
   1   1  25 1659.00 620.803   2
   1  -1 -25 1644.06 568.778   3
   1  -1 -26 2304.65 680.342   3
  -1   1 -26 2187.71 747.298   3
   1   1  26 2886.58 826.364   2
   1   1  27 2172.22 756.315   2
   1  -1 -27 947.792 521.824   3
  -1   1 -27 733.809 439.094   3
  -1   1 -28 4332.14 982.867   3
   1  -1 -28 3969.49 970.396   3
  -1   1 -29 1321.57 543.369   3
   1  -1 -29 1238.88 555.872   3
   1   2 -28 2680.29 742.705   3
  -1  -2 -28 3217.40 912.876   3
  -1  -2 -27 2847.83 877.742   3
   1   2 -27 3410.42 830.336   3
   1   2 -26 706.804 402.637   3
  -1  -2 -26 609.566 357.104   3
   1   2 -25 4986.14 942.550   3
  -1  -2 -25 4717.25 1028.27   3
   1   2 -24 1623.28 524.425   3
  -1  -2 -24 1689.54 595.302   3
  -1  -2 -23 1100.13 455.341   3
   1   2 -23 611.659 267.921   3
  -1  -2 -22 2013.30 576.466   3
   1   2 -22 2396.28 597.705   3
   1   2 -21 140.693 158.164   3
  -1  -2 -21 693.177 386.755   3
   1  -2  21 235.151 170.653   1
   1   2 -20 7111.70 981.487   3
  -1  -2 -20 7707.41 1158.29   3
   1  -2  20 4318.51 676.361   1
   1   2 -19 26574.6 1816.10   3
  -1  -2 -19 25903.3 2026.03   3
   1  -2  19 31148.6 1773.33   1
   1   2 -18 2081.37 510.494   3
  -1  -2 -18 1992.12 590.356   3
   1  -2  18 515.867 245.975   1
  -1  -2 -18 1292.41 322.375   1
  -1  -2 -17 17173.2 1142.70   1
  -1  -2 -17 16774.9 1543.39   3
   1  -2  17 15050.9 1183.46   1
  -1  -2 -16 12022.9 1301.58   3
   1  -2  16 12955.8 1070.72   1
  -1  -2 -16 12319.2 939.352   1
   1  -2  15 20840.4 1323.43   1
  -1  -2 -15 17953.9 1111.39   1
   1   2 -14 16019.0 1154.42   3
   1  -2  14 14085.1 1060.66   1
  -1  -2 -14 14287.8 964.234   1
   1  -2  13 12729.1 987.969   1
   1  -2  13 13139.1 1132.90   3
   1   2 -13 13825.4 1016.84   3
   1  -2  13 13436.0 1239.56   4
  -1  -2 -13 13747.1 918.055   1
   1  -2  12 9152.82 798.675   1
  -1  -2 -12 12693.0 862.373   1
   1  -2  12 9824.42 998.898   4
   1   2 -12 13709.5 965.550   3
   1  -2  12 9600.60 924.979   3
   1   2 -11 40775.4 1562.35   3
   1  -2  11 41598.7 1866.20   3
   1  -2  11 43381.8 1705.78   1
  -1  -2 -11 40243.4 1503.46   1
   1  -2  11 41303.3 1994.74   4
   1  -2  10 15659.5 1027.78   1
   1   2 -10 19849.3 1037.29   3
  -1  -2 -10 19054.5 1007.11   1
   1  -2  10 15281.8 1172.31   4
   1  -2  10 16309.5 1108.21   3
  -1  -2  -9 65079.8 1817.33   1
   1  -2   9 58535.8 1997.55   3
   1  -2   9 59089.9 1887.11   1
   1  -2   9 59493.7 2168.57   4
   1   2  -9 67130.5 1755.62   3
   1   2  -8 9056.41 605.246   3
   1  -2   8 8890.66 714.645   1
   1  -2   8 9162.43 816.439   4
   1  -2   8 8634.81 726.294   3
   1  -2   7 72602.3 1970.66   1
   1  -2   7 68757.7 1962.83   3
   1  -2   7 66895.4 2095.74   4
   1  -2   6 68676.9 1849.00   3
   1   2  -6 68253.9 1322.88   3
   1  -2   6 69604.4 1997.26   4
   1  -2   6 68906.9 1845.26   1
   1   2  -5 10541.2 445.160   3
   1  -2   5 12275.5 784.078   4
   1  -2   5 11652.1 727.104   1
   1  -2   5 11336.7 718.856   3
   1  -2   5 11554.5 656.735   5
  -1  -2  -5 10284.0 730.083   2
   1  -2   4 33873.9 1223.09   4
   1  -2   4 33852.1 1189.12   1
   1  -2   4 34857.8 1173.55   3
   1  -2   3 185470. 2656.90   1
   1  -2   3 184820. 2569.07   3
   1  -2   3 181228. 2650.30   4
  -1  -2  -3 180192. 2736.22   2
   1  -2   2 12539.4 662.615   1
   1  -2   2 12189.8 658.798   4
  -1  -2  -2 12075.1 650.725   2
  -1  -2  -1 8440.92 537.703   2
  -1   2   0 3585.84 348.017   5
  -1  -2   0 3713.29 359.324   2
  -1   2  -1 8933.98 554.664   5
  -1  -2   1 8585.09 536.105   2
  -1  -2   2 11688.5 641.055   2
  -1   2  -2 11462.6 627.982   5
  -1  -2   3 177196. 2260.89   4
  -1  -2   4 37562.3 1158.93   4
  -1  -2   5 10811.9 675.861   4
  -1  -2   6 69060.1 1869.21   4
  -1  -2   7 81728.2 2186.51   4
  -1  -2   8 8759.29 772.838   4
   1  -2  -9 52878.0 902.414   1
  -1   2  -9 56305.9 1957.10   3
  -1   2 -10 16427.9 1114.33   3
   1  -2 -10 15451.7 506.190   1
   1  -2 -11 40662.7 869.285   1
  -1   2 -11 42666.7 1858.86   3
  -1  -2  11 41739.0 1396.85   1
  -1  -2  12 12301.5 419.277   5
  -1  -2  12 13318.4 813.544   1
  -1  -2  13 13170.7 836.273   1
   1  -2 -13 13203.4 539.365   1
  -1  -2  13 12205.3 448.579   5
  -1  -2  14 15171.0 525.125   5
  -1  -2  14 15513.8 926.143   1
   1  -2 -14 13865.5 575.143   1
  -1  -2  15 18585.8 1044.29   1
  -1  -2  15 18354.7 599.577   5
  -1   2 -16 13668.5 1271.49   3
   1   2  16 12925.3 1360.76   2
  -1  -2  16 12718.8 875.025   1
  -1  -2  16 11947.1 499.032   5
  -1   2 -17 15793.1 1406.28   3
  -1  -2  17 15317.4 575.623   5
  -1  -2  17 15290.2 983.882   1
   1   2  17 18013.3 1629.26   2
   1   2  18 1741.95 586.863   2
  -1  -2  18 1506.14 330.311   1
  -1   2 -18 1180.90 472.975   3
  -1  -2  18 1479.71 184.587   5
  -1  -2  19 26716.6 1345.27   1
  -1   2 -19 30990.8 2106.61   3
   1  -2 -19 30406.5 2138.88   3
  -1  -2  19 25801.7 749.064   5
   1   2  19 25893.6 2064.38   2
  -1  -2  20 5864.42 339.378   5
   1  -2 -20 4266.04 813.078   3
  -1  -2  20 6210.23 669.289   1
   1   2  20 6607.33 1100.04   2
  -1   2 -20 5021.32 874.875   3
   1  -2 -21 454.323 412.061   3
   1   2  21 721.860 468.278   2
  -1   2 -21 645.637 328.956   3
   1   2  22 2677.86 731.096   2
  -1   2 -22 2037.28 553.753   3
   1  -2 -22 1298.45 490.430   3
  -1   2 -23 462.606 330.061   3
   1   2  23 911.072 446.474   2
   1  -2 -23 401.287 246.432   3
   1  -2 -24 1449.31 559.212   3
  -1   2 -24 1000.74 405.663   3
   1   2  24 2259.55 726.213   2
  -1   2 -25 5161.46 1016.16   3
   1   2  25 5229.95 1112.94   2
   1  -2 -25 4913.25 1026.90   3
  -1   2 -26 614.032 371.188   3
   1  -2 -26 512.998 387.879   3
   1   2  26 496.566 380.792   2
  -1   2 -27 3551.52 884.365   3
   1   2  27 3257.45 930.987   2
   1  -2 -27 2513.45 790.191   3
  -1   2 -28 3551.62 923.333   3
   1  -2 -28 2576.81 799.581   3
   1  -2 -29 810.034 407.924   3
  -1   2 -29 1735.64 665.691   3
   1   3 -27 356.716 292.073   3
  -1  -3 -27 476.887 431.045   3
   1   3 -26 5612.05 999.245   3
  -1  -3 -26 6216.99 1213.15   3
  -1  -3 -25 948.971 440.415   3
   1   3 -25 850.658 383.409   3
  -1  -3 -24 1017.36 479.014   3
   1   3 -24 1553.19 526.100   3
  -1  -3 -23 143.834 180.003   3
   1   3 -23 32.2902 105.640   3
   1   3 -22 366.520 255.710   3
   1  -3  22 171.570 110.913   5
  -1  -3 -22 389.661 325.851   3
  -1  -3 -21 2322.41 643.136   3
   1   3 -21 2531.04 579.549   3
   1  -3  21 3822.78 545.155   5
   1  -3  20 73.9199 99.2461   5
  -1  -3 -20 913.234 467.004   3
   1   3 -20 895.239 346.480   3
   1   3 -19 733.991 359.555   3
  -1  -3 -19 741.496 401.191   3
   1  -3  19 102.203 103.788   1
   1  -3  19 469.494 265.455   5
  -1  -3 -18 40237.3 2559.19   3
   1  -3  18 34015.4 1603.58   5
   1  -3  18 34125.1 1891.91   1
  -1  -3 -18 41367.6 1826.36   1
   1  -3  17 2699.50 468.145   5
   1  -3  17 2348.28 485.890   1
  -1  -3 -17 2571.87 642.731   3
  -1  -3 -17 2555.18 424.880   1
  -1  -3 -16 47.3085 84.3107   1
   1  -3  16 396.902 225.255   1
   1  -3  16 388.441 165.195   5
  -1  -3 -16 373.847 317.274   3
  -1  -3 -15 1434.74 456.781   3
   1  -3  15 1801.89 429.692   1
  -1  -3 -15 1382.45 316.691   1
   1  -3  15 1683.74 345.867   5
   1  -3  15 1380.55 374.298   3
   1  -3  14 19835.5 1319.35   1
   1  -3  14 20476.1 1454.33   3
  -1  -3 -14 24253.5 1286.63   1
   1   3 -14 24261.4 1373.64   3
   1  -3  14 20299.9 1143.27   5
   1  -3  13 10956.7 1030.65   3
   1   3 -13 10014.2 839.465   3
   1  -3  13 10964.4 964.583   1
   1  -3  13 11030.2 827.768   5
  -1  -3 -13 11762.0 875.840   1
   1  -3  12 34925.0 1773.92   3
   1   3 -12 26909.7 1304.43   3
   1  -3  12 34485.9 1932.92   4
  -1  -3 -12 24643.0 1251.33   1
   1  -3  12 34604.8 1674.03   1
   1  -3  12 33017.1 1412.03   5
  -1  -3 -11 27205.6 1294.79   1
   1  -3  11 23269.0 1337.22   1
   1  -3  11 22546.4 1516.56   4
   1   3 -11 24657.0 1177.85   3
   1  -3  11 22329.8 1357.32   3
   1  -3  11 22750.6 1147.27   5
   1   3 -10 35179.5 1314.96   3
   1  -3  10 31582.6 1542.61   3
   1  -3  10 33011.6 1547.28   1
   1  -3  10 32334.9 1741.40   4
   1  -3  10 32314.6 1334.41   5
   1  -3   9 1259.82 342.574   4
   1   3  -9 719.038 190.464   3
   1  -3   9 1292.81 263.636   5
   1  -3   9 1290.56 317.133   3
   1  -3   9 1257.33 311.840   1
   1  -3   8 71426.1 2130.15   3
   1  -3   8 72363.5 2169.32   1
   1  -3   8 73389.5 1933.40   5
   1  -3   8 70430.9 2359.07   4
   1  -3   7 44042.2 1647.78   1
   1   3  -7 36963.6 1046.30   3
   1  -3   7 43851.2 1476.80   5
   1  -3   7 43154.7 1757.12   4
   1   3  -7 36955.8 906.422   5
   1  -3   7 44108.6 1602.72   3
  -1  -3  -6 34175.2 1479.63   2
   1   3  -6 35093.0 1401.34   4
   1   3  -6 33852.0 887.005   3
   1  -3   6 32792.0 1323.10   3
   1  -3   6 33322.1 1245.79   5
   1  -3   6 32764.6 1377.03   1
   1  -3   6 32558.0 1447.27   4
   1   3  -5 6370.71 559.633   4
   1  -3   5 7357.25 650.571   4
   1  -3   5 8173.33 613.973   5
  -1  -3  -5 7284.87 644.356   2
   1  -3   5 7841.65 617.715   3
   1  -3   5 7429.77 623.544   1
   1  -3   4 18443.1 999.403   4
   1   3  -4 16577.3 836.590   4
   1  -3   4 18357.6 911.545   3
   1  -3   4 18600.1 919.866   5
  -1  -3  -4 17689.2 981.428   2
   1  -3   3 48925.8 1551.81   4
   1   3  -3 53209.7 1409.17   4
  -1  -3  -3 53019.7 1599.63   2
  -1  -3  -2 159433. 2650.91   2
   1  -3   2 147069. 2652.78   4
   1   3  -2 158363. 2259.37   4
  -1   3   2 151405. 1846.06   2
   1   3  -1 25735.4 872.046   4
  -1  -3  -1 23926.8 1004.59   2
  -1  -3   0 1868.13 256.743   2
  -1  -3   1 24646.8 1020.34   2
  -1   3  -1 30487.7 1144.30   5
  -1  -3   2 157933. 2282.41   4
  -1  -3   2 155898. 2626.33   2
  -1   3  -2 152325. 2592.58   5
  -1  -3   3 51156.9 1375.60   4
  -1   3  -3 51633.4 1504.70   5
  -1  -3   4 15809.8 469.511   3
  -1   3  -4 17865.6 906.050   5
  -1  -3   4 16128.0 833.422   4
  -1  -3   5 7177.86 592.636   4
  -1  -3   5 6705.75 350.355   3
  -1  -3   6 34040.3 906.701   3
  -1  -3   6 34110.3 1383.47   4
  -1  -3   7 34784.3 1031.50   3
  -1  -3   7 34942.5 1500.57   4
  -1  -3   8 53155.1 1938.39   4
  -1   3  -8 69992.0 2097.19   3
  -1   3  -9 974.380 251.223   3
  -1  -3   9 598.377 228.660   4
  -1   3 -10 31899.2 1548.29   3
  -1  -3  10 37076.8 1797.34   4
  -1   3 -11 23566.0 1379.59   3
   1  -3 -11 27248.7 846.611   1
  -1  -3  11 24472.8 1527.37   4
  -1  -3  12 27343.7 1671.72   4
  -1  -3  12 25575.4 1258.93   1
  -1  -3  13 10802.7 834.047   1
  -1  -3  13 10442.7 1082.22   4
   1  -3 -13 11840.6 558.482   1
  -1  -3  14 23551.0 1259.01   1
   1  -3 -14 20200.6 747.870   1
   1  -3 -15 1226.66 183.000   1
  -1  -3  15 1366.90 314.303   1
   1   3  16-79.6777 167.201   2
   1  -3 -16 320.978 102.068   1
  -1  -3  16 69.1116 88.5159   1
  -1   3 -17 2460.15 596.575   3
   1   3  17 3338.40 812.627   2
   1  -3 -17 2231.60 260.124   1
  -1  -3  17 2534.22 438.886   1
  -1   3 -18 35549.8 2153.14   3
   1   3  18 42695.8 2620.39   2
  -1  -3  18 40344.4 1784.67   1
  -1   3 -19 492.474 351.106   3
  -1  -3  19 338.560 191.399   1
   1   3  19 735.422 437.042   2
  -1  -3  20 474.704 215.335   1
  -1   3 -20 35.1310 152.132   3
   1   3  20 745.744 396.789   2
   1   3  21 3300.70 766.859   2
  -1   3 -21 3993.75 787.111   3
   1  -3 -21 3450.14 792.633   3
  -1   3 -22 384.450 327.252   3
   1   3  22 899.365 389.682   2
   1  -3 -22 1018.25 432.555   3
   1   3  23-7.58894 223.627   2
  -1   3 -23-423.602 339.583   3
   1  -3 -23 548.000 420.698   3
  -1   3 -24 1429.73 526.525   3
   1  -3 -24 1312.59 462.986   3
   1   3  24 1102.05 479.227   2
   1  -3 -25 913.265 440.294   3
  -1   3 -25 1372.59 528.936   3
   1   3  25 1622.78 651.096   2
   1  -3 -26 5645.29 1154.17   3
  -1   3 -26 5874.65 1106.92   3
   1   3  26 7202.78 1362.50   2
  -1   3 -27 831.634 466.074   3
   1  -3 -27 605.591 426.518   3
  -1   3 -28 2894.65 792.232   3
   1  -3 -28 2463.06 792.167   3
  -1   3 -29 817.496 469.172   3
  -1   3 -30 1823.21 705.187   3
  -1  -4 -27 5910.68 1252.67   3
  -1  -4 -26 1100.58 526.802   3
   1   4 -26 1226.74 469.785   3
  -1   4  26 1017.42 511.501   2
   1   4 -25 5432.91 969.788   3
  -1   4  25 8307.15 1410.66   2
  -1  -4 -25 6418.09 1255.29   3
  -1  -4 -24 4277.48 960.152   3
   1   4 -24 4094.90 799.900   3
  -1  -4 -23 1864.06 615.083   3
   1   4 -23 1370.86 442.485   3
   1  -4  22 677.414 265.195   5
  -1  -4 -22 682.848 380.237   3
   1   4 -22 1076.63 393.608   3
   1   4 -21 12951.9 1296.48   3
   1  -4  21 12480.1 1015.28   5
  -1  -4 -21 11791.5 1521.49   3
  -1  -4 -20 7049.59 1145.37   3
   1   4 -20 6720.30 905.362   3
   1  -4  20 4664.39 620.566   5
  -1  -4 -19 3399.98 799.334   3
   1  -4  19 5107.53 640.593   5
   1   4 -19 2993.97 578.417   3
  -1  -4 -18 4948.28 943.728   3
   1  -4  18 4532.57 607.160   5
   1  -4  17 39764.8 1734.36   5
  -1  -4 -17 35822.4 2367.66   3
  -1  -4 -17 36662.6 1712.91   1
   1  -4  16 14248.5 1243.26   1
  -1  -4 -16 17471.3 1607.55   3
  -1  -4 -16 16522.7 1132.40   1
   1  -4  16 14256.3 1035.05   5
   1  -4  15 3945.85 531.678   5
   1  -4  15 4062.76 668.521   3
   1   4 -15 4171.44 590.645   3
   1  -4  15 3781.34 634.609   1
  -1  -4 -15 3971.28 546.216   1
   1   4 -14 2515.39 442.900   3
   1  -4  14 2702.75 512.610   1
  -1  -4 -14 1742.03 356.947   1
   1  -4  14 2833.67 556.741   3
   1  -4  14 2686.57 432.557   5
   1  -4  13 2251.82 468.121   1
   1  -4  13 1612.51 399.224   3
   1  -4  13 1997.90 364.643   5
   1   4 -13 1081.73 277.227   3
  -1  -4 -13 1054.58 258.063   1
   1  -4  12 8067.74 867.656   1
   1  -4  12 7615.12 698.367   5
   1  -4  12 8275.60 858.797   3
   1   4 -12 8165.99 705.786   3
   1  -4  11 32418.5 1422.19   5
   1  -4  11 31486.5 1623.96   3
   1  -4  11 32132.5 1665.33   1
   1  -4  11 31022.2 1827.36   4
   1  -4  10 20936.4 1448.91   4
   1   4 -10 16732.3 890.865   3
   1  -4  10 21330.9 1144.17   5
   1  -4  10 21731.7 1342.43   1
   1  -4  10 21348.5 1291.98   3
   1  -4   9 62684.1 2127.87   3
   1   4  -9 53356.3 1482.74   3
   1  -4   9 65420.7 1959.79   5
   1   4  -9 53111.4 1315.37   5
   1  -4   9 63381.1 2246.21   1
   1  -4   9 63286.8 2426.86   4
   1  -4   8 34320.2 1713.83   4
   1   4  -8 40749.5 1194.40   3
   1  -4   8 34497.7 1527.85   3
   1   4  -8 41109.5 1168.12   5
   1  -4   8 34261.5 1412.82   5
   1  -4   8 34404.0 1607.54   1
  -1  -4  -7 46262.3 1896.86   2
   1   4  -7 46930.8 1833.61   4
   1  -4   7 51745.3 1795.87   3
   1  -4   7 50086.1 1990.09   4
   1  -4   7 51817.5 1700.28   5
   1  -4   7 52961.8 1953.80   1
  -1  -4  -6 5101.67 602.404   2
  -1   4   6 5360.98 553.348   2
   1   4  -6 4493.12 539.461   4
   1  -4   6 5494.13 562.485   3
   1  -4   6 5795.57 645.268   4
   1  -4   5 19561.7 1169.86   4
   1   4  -5 26416.5 1239.71   4
  -1   4   5 17916.8 937.057   2
   1  -4   5 19756.1 1030.80   3
  -1  -4  -5 24582.3 1280.64   2
   1   4  -4 224303. 3445.64   4
  -1  -4  -4 226644. 3764.09   2
  -1   4   4 251125. 3237.89   2
   1  -4   4 257039. 4064.15   4
   1  -4   3 61122.2 1948.12   4
  -1  -4  -3 81608.0 2134.14   2
   1   4  -3 81633.5 1956.09   4
  -1   4   2 11891.1 567.857   2
  -1  -4  -2 10133.9 723.390   2
   1   4  -2 10974.0 694.947   4
   1  -4   2 12294.3 494.870   2
  -1   4   1 231184. 2280.13   2
   1  -4   1 232381. 2013.35   2
  -1  -4  -1 227815. 3394.03   2
   1   4  -1 228838. 3108.40   4
   1  -4   0 53519.9 980.343   2
  -1   4   0 53624.9 996.519   2
   1  -4  -1 231848. 2264.33   2
  -1  -4   1 224247. 3368.21   2
  -1   4  -2 12313.7 829.891   5
  -1  -4   2 9976.92 711.098   2
  -1  -4   3 79229.6 1940.87   4
  -1  -4   3 78061.5 2057.57   2
  -1   4  -4 254311. 3752.71   5
  -1  -4   4 227888. 3452.57   4
  -1  -4   5 26586.5 1220.90   4
  -1  -4   5 26344.0 763.536   3
  -1   4  -6 6089.07 588.515   5
  -1  -4   6 4941.55 555.883   4
  -1  -4   6 4736.82 348.496   3
  -1  -4   7 45995.6 1782.35   4
  -1  -4   7 44308.1 1171.38   3
  -1  -4   8 39920.0 1208.06   3
  -1  -4   8 40854.2 1777.61   4
  -1  -4   9 54421.8 2139.68   4
  -1  -4   9 52943.5 1501.06   3
  -1  -4  10 18122.2 1275.04   4
  -1   4 -10 20946.8 1262.16   3
  -1  -4  11 39198.4 1965.79   4
  -1   4 -11 31034.5 1589.85   3
  -1  -4  12 6957.83 891.175   4
  -1  -4  14 2289.40 428.783   1
   1  -4 -14 2316.59 287.282   1
  -1  -4  15 4018.55 583.108   1
   1  -4 -15 3727.41 359.640   1
   1   4  15 3739.38 732.907   2
   1   4  16 16945.8 1596.56   2
  -1   4 -16 14131.2 1266.27   3
   1  -4 -16 14836.2 725.807   1
  -1  -4  16 16925.8 1202.81   1
   1  -4 -17 39750.7 1179.51   1
   1   4  17 38543.9 2462.79   2
  -1  -4  17 34604.0 1761.05   1
  -1   4 -17 38511.3 2165.07   3
  -1   4 -18 5274.35 841.837   3
   1   4  18 5907.99 1035.45   2
   1  -4 -18 4494.36 393.387   1
  -1  -4  18 5451.72 709.628   1
   1   4  19 3439.50 832.199   2
   1  -4 -19 4570.27 384.513   1
  -1   4 -19 5592.05 874.529   3
  -1  -4  19 3469.52 571.054   1
  -1  -4  20 6053.88 766.307   1
  -1   4 -20 4074.60 779.271   3
   1   4  20 6242.50 1150.86   2
  -1   4 -21 12262.4 1400.85   3
   1   4  21 14984.0 1725.24   2
  -1   4 -22 772.872 337.745   3
   1   4  22 1095.40 514.467   2
   1  -4 -23 1544.77 535.148   3
   1   4  23 1914.25 695.802   2
  -1   4 -23 1331.78 480.864   3
   1   4  24 4632.23 1045.37   2
   1  -4 -24 3068.04 879.965   3
  -1   4 -24 2617.83 711.497   3
   1   4  25 6340.26 1241.77   2
  -1   4 -25 6812.50 1156.14   3
   1  -4 -25 6605.90 1229.92   3
  -1   4 -26 1293.36 527.091   3
   1  -4 -26 992.682 485.289   3
   1   4  26 894.684 543.198   2
   1  -4 -27 4175.62 1012.12   3
  -1   4 -27 4365.20 969.666   3
  -1   4 -28 2319.06 687.323   3
  -1   4 -29 6347.13 1206.94   3
  -1  -5 -26 2713.68 841.664   3
  -1   5  26 2120.36 740.056   2
  -1  -5 -25 1425.14 590.918   3
  -1   5  25 1426.88 610.576   2
  -1  -5 -24 1252.92 525.964   3
   1   5 -24 654.670 302.741   3
  -1   5  24 1324.64 574.319   2
  -1  -5 -23 9195.33 1451.56   3
   1   5 -23 9018.58 1129.43   3
  -1   5  23 10545.2 1533.48   2
   1   5 -22 1093.09 420.696   3
  -1  -5 -22 1124.92 564.498   3
  -1  -5 -21 3673.67 856.347   3
   1   5 -21 2937.89 593.928   3
  -1   5  21 3507.29 822.254   2
  -1  -5 -20 2071.89 687.510   3
   1   5 -20 1695.85 473.302   3
  -1   5  20 672.581 348.842   2
  -1   5  19 4586.42 883.848   2
  -1  -5 -19 5882.76 1068.46   3
   1  -5  19 4800.55 617.335   5
  -1  -5 -18 2245.51 624.859   3
   1  -5  18 1316.08 331.839   5
  -1   5  18 1921.62 558.599   2
   1  -5  17 1953.99 385.253   5
  -1  -5 -17 1294.31 464.731   3
   1  -5  16 335.835 133.925   5
   1   5 -15 10976.2 926.155   3
   1  -5  15 11843.7 947.641   5
   1  -5  15 12726.3 1189.36   3
   1  -5  14 1655.80 366.434   5
   1  -5  14 1767.19 442.534   3
   1   5 -14 423.487 176.328   3
   1  -5  14 1296.80 392.209   1
   1  -5  13 15420.8 1270.95   1
   1   5 -13 13968.5 960.245   3
   1  -5  13 14578.1 1196.03   3
   1  -5  13 14835.9 1030.57   5
  -1   5  13 15401.2 1333.80   2
   1   5 -12 12595.4 860.412   3
   1  -5  12 10943.5 1004.86   3
   1  -5  12 11540.8 1075.45   1
   1  -5  11 36797.7 1776.76   3
   1   5 -11 36472.4 1393.47   3
   1  -5  11 34852.6 1857.55   1
   1  -5  10 15589.5 1207.67   1
   1  -5  10 15723.7 1121.99   3
   1   5 -10 15519.8 821.052   5
   1  -5  10 16456.9 1326.90   4
   1   5  -9 10478.1 985.596   4
   1  -5   9 5782.27 749.159   4
   1  -5   9 6302.94 698.176   3
   1  -5   9 6708.66 762.387   1
   1   5  -9 10076.3 665.746   5
  -1   5   9 5730.17 700.060   2
  -1   5   8 42468.8 1805.07   2
  -1  -5  -8 34954.2 1766.54   2
   1   5  -8 33630.9 1239.99   5
   1  -5   8 41891.0 1988.58   4
   1  -5   8 42041.3 1739.34   3
   1   5  -8 33417.2 1702.03   4
  -1  -5  -7 75613.2 2531.08   2
   1  -5   7 69676.4 2166.89   3
   1   5  -7 74815.0 2432.52   4
   1  -5   7 68783.0 2491.29   4
  -1   5   7 73393.9 2246.81   2
   1  -5   6 31278.1 1414.09   3
   1   5  -6 35721.9 1597.59   4
   1  -5   6 30777.7 1623.22   4
  -1  -5  -6 36141.4 1702.71   2
  -1   5   6 32583.1 1412.18   2
   1   5  -5 35310.8 1535.52   4
   1  -5   5 39640.8 1774.05   4
  -1   5   5 40183.2 1475.04   2
  -1  -5  -5 33290.4 1586.10   2
   1  -5   4 6726.22 719.256   4
   1   5  -4 8670.16 737.573   4
  -1   5   4 7873.25 608.693   2
  -1  -5  -4 9149.30 797.259   2
  -1  -5  -3 49804.7 1783.78   2
   1   5  -3 48642.2 1677.90   4
  -1   5   3 44823.5 1338.08   2
   1  -5   3 43848.6 1168.83   2
   1   5  -2 79857.7 2119.16   4
   1  -5   2 80356.5 1474.02   2
  -1   5   2 81724.4 1669.10   2
  -1  -5  -2 81879.7 2229.49   2
  -1  -5  -1 34192.4 1432.22   2
   1   5  -1 35641.2 1476.51   2
   1   5  -1 34786.1 1380.00   4
  -1   5   1 34800.0 1018.80   2
   1  -5   1 34657.7 939.272   2
  -1   5   0 27273.9 855.200   2
   1  -5   0 26842.7 838.691   2
  -1  -5   0 19674.2 1079.26   2
   1   5   0 18776.2 1069.17   2
   1  -5  -1 34322.0 1010.11   2
  -1  -5   1 35818.8 1456.99   2
   1  -5  -2 79443.4 1645.62   2
  -1  -5   2 78026.7 2168.90   2
  -1   5  -3 45285.6 1727.24   5
  -1  -5   3 50684.0 1740.75   4
  -1  -5   3 48111.6 1726.99   2
  -1  -5   4 8409.59 717.579   4
  -1   5  -4 7137.45 689.548   5
  -1  -5   4 8749.87 748.680   2
  -1  -5   5 33355.7 989.503   3
  -1  -5   5 35515.1 1547.26   4
  -1   5  -5 37940.1 1604.18   5
  -1  -5   6 35040.1 1037.40   3
  -1  -5   6 35207.2 1592.67   4
  -1   5  -6 31861.6 1487.01   5
  -1  -5   7 71515.9 1555.54   3
  -1   5  -7 69158.5 2196.44   5
  -1  -5   7 73429.4 2380.25   4
  -1  -5   8 32116.0 1104.19   3
  -1  -5   8 32856.5 1668.64   4
  -1  -5   9 10277.6 661.222   3
  -1  -5   9 10253.8 969.051   4
  -1  -5  10 15054.0 1214.64   4
  -1  -5  10 16349.2 897.085   3
  -1  -5  11 36012.4 1402.74   3
  -1  -5  11 35549.8 1948.08   4
   1   5  13 15049.3 1393.11   2
   1   5  14 488.344 330.988   2
   1   5  15 11394.6 1314.59   2
  -1  -5  15 10648.8 1009.60   1
   1   5  16 518.280 284.816   2
  -1  -5  16 252.548 166.684   1
   1  -5 -16 736.569 178.753   1
  -1   5 -16 437.974 190.946   3
  -1  -5  17 1601.33 415.690   1
   1   5  17 1570.04 522.006   2
  -1   5 -17 1683.07 455.438   3
   1  -5 -17 1737.90 275.122   1
  -1  -5  18 1906.81 455.745   1
   1   5  18 1917.53 597.102   2
  -1   5 -18 1619.30 453.118   3
   1  -5 -18 2161.53 301.109   1
   1  -5 -19 4359.16 417.077   1
   1   5  19 5087.20 964.731   2
  -1  -5  19 4885.32 730.805   1
  -1   5 -19 4357.71 769.069   3
   1   5  20 1559.12 553.418   2
  -1   5 -20 620.081 294.527   3
  -1   5 -21 2470.86 620.502   3
   1   5  21 3470.60 856.463   2
   1   5  22 2161.18 723.810   2
  -1   5 -22 1893.99 559.022   3
  -1   5 -23 9509.45 1276.92   3
   1   5  23 9123.32 1435.11   2
   1  -5 -24 1276.00 545.299   3
  -1   5 -24 1391.56 456.974   3
   1   5  24 2097.32 723.939   2
   1  -5 -25 1228.74 490.356   3
   1   5  25 1783.33 645.969   2
  -1   5 -25 1196.41 482.574   3
   1   5  26 3673.03 1004.41   2
  -1   5 -26 1940.42 610.858   3
   1  -5 -26 2388.95 757.554   3
  -1   5 -27 815.399 424.915   3
   1  -5 -27 557.114 360.519   3
  -1   6  26 996.079 536.496   2
  -1  -6 -25 781.859 385.640   3
  -1   6  25 399.488 241.530   2
  -1  -6 -24 1329.41 572.136   3
  -1   6  24 450.504 317.437   2
  -1   6  23 2287.24 721.016   2
  -1  -6 -23 1894.12 678.197   3
   1   6 -22 11930.8 1237.54   3
  -1  -6 -22 13768.7 1766.57   3
  -1   6  22 13781.5 1736.25   2
  -1   6  21 386.310 237.642   2
  -1  -6 -21-152.847 169.022   3
   1   6 -21 175.689 132.354   3
  -1   6  20 1874.29 612.500   2
  -1  -6 -20 2218.44 696.628   3
   1   6 -20 1811.95 459.252   3
  -1  -6 -19 5471.53 1048.41   3
  -1   6  19 5255.09 967.362   2
  -1   6  18 11716.5 1395.96   2
  -1   6  17 4009.88 814.007   2
  -1   6  16 926.042 396.834   2
   1  -6  15 1080.28 352.942   3
  -1   6  15 1374.43 460.621   2
   1  -6  14 33006.0 1869.53   3
  -1   6  14 31983.7 2059.13   2
   1  -6  13 3200.31 562.533   3
  -1   6  13 3617.41 667.512   2
  -1   6  12 16305.0 1356.82   2
   1  -6  12 15150.5 1199.83   3
   1   6 -11 19725.2 1054.92   5
   1  -6  11 17470.7 1248.70   3
   1  -6  11 17492.6 1381.07   1
   1  -6  10 1322.90 343.482   3
   1   6 -10 294.563 138.842   5
   1  -6  10 1353.13 360.686   1
   1   6 -10 194.151 158.363   4
   1  -6   9 2257.77 434.262   3
   1   6  -9 2743.98 399.978   5
   1  -6   9 2411.70 512.646   4
   1   6  -9 2460.59 466.184   4
   1   6  -8 6282.63 756.449   4
  -1  -6  -8 5946.88 755.458   2
  -1   6   8 4888.02 643.315   2
   1  -6   8 5072.87 635.660   3
   1  -6   8 5488.72 754.467   4
  -1   6   7 31174.7 1526.44   2
  -1  -6  -7 32263.9 1729.85   2
   1   6  -7 33668.0 1728.78   4
   1  -6   7 30812.4 1514.02   3
   1  -6   7 30365.4 1752.18   4
   1   6  -6 49452.7 2021.37   4
  -1  -6  -6 45745.6 2004.40   2
  -1   6   6 45974.0 1778.64   2
   1  -6   6 45608.5 1819.48   3
   1  -6   6 45721.8 2092.85   4
   1   6  -5 4217.88 576.180   4
  -1   6   5 3590.69 465.602   2
   1  -6   5 3203.93 550.997   4
  -1  -6  -5 4207.65 602.065   2
   1   6  -4 5178.32 615.809   4
  -1   6   4 6167.37 567.212   2
   1  -6   4 5665.94 491.688   2
  -1  -6  -4 5164.59 633.569   2
  -1  -6  -3 9077.60 824.505   2
   1  -6   3 6600.97 499.331   2
   1   6  -3 9247.11 809.905   4
  -1   6   3 6862.02 567.933   2
  -1   6   2 38497.6 1267.89   2
   1  -6   2 39834.5 1173.28   2
  -1  -6  -2 36608.1 1605.22   2
   1   6  -2 38853.0 1635.15   4
   1   6  -2 38909.6 1632.63   2
   1  -6   1 8284.02 517.526   2
   1   6  -1 9408.71 819.540   2
  -1   6   1 8160.33 549.379   2
   1   6  -1 9443.24 804.265   4
  -1  -6  -1 8633.69 770.843   2
  -1  -6   0 3169.39 464.093   2
  -1   6   0 2197.83 272.141   2
   1  -6   0 1851.28 252.627   2
   1   6   0 3590.88 488.993   2
  -1  -6   1 8955.85 772.506   2
   1  -6  -1 7900.88 548.478   2
   1   6   1 8010.77 739.872   2
   1   6   2 37358.2 1649.99   2
  -1  -6   2 36675.3 1600.13   2
   1  -6  -2 36398.1 1225.28   2
   1   6   3 9347.05 833.081   2
  -1  -6   3 9466.61 818.681   2
  -1  -6   4 5096.27 615.227   2
  -1   6  -4 5858.96 687.798   5
   1   6   4 5205.81 639.118   2
  -1  -6   4 4943.43 610.744   4
  -1  -6   5 3669.89 537.741   4
  -1   6  -5 2809.24 485.912   5
   1   6   5 3735.44 553.449   2
  -1  -6   5 4439.03 594.004   2
  -1  -6   6 46536.3 1321.50   3
  -1   6  -6 46091.2 1907.35   5
   1   6   6 44743.5 1969.62   2
  -1  -6   6 45683.7 1947.93   4
  -1  -6   6 44785.6 1909.87   2
  -1  -6   7 31743.5 1678.42   4
  -1   6  -7 32018.9 1598.81   5
  -1  -6   7 32969.2 1129.48   3
  -1  -6   8 7308.19 548.664   3
  -1  -6   8 6977.42 805.988   4
  -1   6  -9 1753.94 357.211   5
  -1  -6   9 2157.19 463.289   4
  -1  -6   9 2130.65 311.019   3
  -1  -6  10 283.762 125.037   3
  -1  -6  10 350.128 218.966   4
   1   6  11 20019.4 1549.52   2
  -1  -6  11 19867.6 1046.92   3
   1   6  12 14672.3 1379.15   2
  -1  -6  12 14076.0 930.663   3
  -1   6 -12 16750.6 1495.42   4
  -1   6 -13 3086.13 657.161   4
  -1  -6  13 2105.59 379.488   3
   1   6  13 2667.33 634.076   2
   1   6  14 35103.7 2263.73   2
   1   6  15 1353.77 440.209   2
   1   6  16 822.494 350.523   2
   1  -6 -17 3565.14 453.280   1
  -1   6 -17 3447.53 642.225   3
   1   6  17 2310.36 649.645   2
  -1   6 -18 10374.9 1158.91   3
   1   6  18 13022.9 1547.07   2
   1  -6 -18 11468.2 770.516   1
   1   6  19 3808.14 869.695   2
  -1   6 -19 5522.46 872.662   3
   1   6  20 1753.89 577.211   2
  -1   6 -20 1669.17 511.481   3
   1   6  21 431.328 367.418   2
  -1   6 -21 540.783 314.223   3
  -1   6 -22 13487.9 1465.44   3
   1   6  22 12203.4 1671.69   2
  -1   6 -23 2405.15 685.811   3
   1   6  23 2357.06 787.100   2
  -1   6 -24 363.996 305.644   3
   1   6  24 439.741 357.212   2
  -1   6 -25 1062.19 413.690   3
   1  -6 -25 702.990 462.499   3
   1   6  25 774.534 488.339   2
   1  -6 -26 1270.21 583.834   3
  -1   6 -26 1198.02 465.716   3
  -1   7  25 510.397 373.120   2
  -1   7  24 435.258 246.707   2
  -1  -7 -24 283.190 384.137   3
  -1   7  23 4182.57 1002.19   2
  -1  -7 -23 3613.22 925.501   3
  -1   7  22 2570.84 731.857   2
  -1  -7 -22 2402.09 808.109   3
  -1   7  21 6082.42 1129.82   2
  -1  -7 -21 3106.21 802.540   3
  -1  -7 -20 3982.22 650.160   1
  -1   7  20 3380.17 822.972   2
  -1  -7 -20 4554.73 963.343   3
  -1   7  19 1593.34 525.582   2
  -1   7  18 442.796 337.089   2
  -1   7  17 8249.12 1165.19   2
  -1   7  16 14683.0 1517.79   2
  -1   7  15 10054.5 1210.50   2
   1  -7  14 1325.31 396.232   3
  -1   7  14 969.147 365.923   2
   1  -7  13 17845.0 1367.00   3
  -1   7  13 18471.7 1557.58   2
   1   7 -12 11950.5 894.476   5
   1  -7  12 11130.5 1044.38   3
  -1   7  12 12627.5 1243.06   2
   1  -7  11 2890.09 518.612   3
   1   7 -11 3937.07 714.710   4
   1   7 -11 3615.00 499.111   5
   1   7 -10 6787.50 894.703   4
   1  -7  10 5103.36 682.146   3
   1   7 -10 7117.79 715.455   5
   1   7  -9 5462.52 800.309   4
   1   7  -9 5260.82 607.099   5
   1  -7   9 5094.79 665.714   3
  -1  -7  -8 9654.45 1003.72   2
   1   7  -8 7987.34 917.257   4
   1  -7   8 6862.85 761.342   3
   1   7  -7 22150.7 1475.37   4
   1  -7   7 18554.6 1435.37   4
   1  -7   7 18048.6 1212.08   3
  -1   7   7 19002.0 1232.08   2
  -1  -7  -7 23208.2 1526.38   2
   1   7  -6 12224.0 1058.55   4
   1  -7   6 13196.6 879.719   2
  -1   7   6 12875.8 963.282   2
  -1  -7  -6 12581.0 1097.65   2
   1  -7   6 14079.2 1249.30   4
  -1  -7  -5 43010.5 1990.94   2
   1  -7   5 48753.1 1618.30   2
  -1   7   5 50036.9 1815.29   2
   1   7  -5 38752.5 1872.24   4
  -1   7   4 6465.63 626.603   2
   1  -7   4 6450.61 555.561   2
   1   7  -4 8761.04 879.739   4
  -1  -7  -4 8998.27 886.417   2
  -1   7   3 26238.1 1188.72   2
   1  -7   3 26909.8 1095.85   2
  -1   7   2 13162.5 813.525   2
  -1  -7  -2 9986.62 895.618   2
   1   7  -2 10198.9 904.132   4
   1  -7   2 12420.6 726.254   2
   1   7  -1 18158.0 1179.51   2
  -1   7   1 14637.1 821.846   2
   1  -7   1 15497.0 793.995   2
  -1  -7  -1 17617.7 1166.69   2
   1   7  -1 17430.9 1183.04   4
  -1  -7   0 4381.68 577.644   2
   1   7   0 5140.46 649.758   4
  -1   7   0 1884.18 291.414   2
   1  -7   0 1800.43 267.245   2
   1   7   0 4717.44 591.651   2
   1  -7  -1 15474.9 846.154   2
  -1  -7   1 18592.4 1188.51   2
   1   7   1 17082.4 1177.14   2
  -1  -7   2 9671.92 866.143   2
   1   7   2 9554.12 891.815   2
  -1  -7   3 33968.1 1633.55   2
   1   7   3 32552.8 1656.97   2
   1   7   4 9321.34 906.188   2
  -1   7  -4 6754.59 784.242   5
  -1  -7   4 8570.63 835.537   2
  -1  -7   5 39905.9 1835.08   2
  -1  -7   5 38458.9 1880.80   4
  -1  -7   6 12939.8 1100.83   4
  -1  -7   6 11930.7 1048.67   2
  -1   7  -6 14988.6 1171.33   5
  -1  -7   7 22033.5 1007.00   3
  -1  -7   7 23033.1 1497.05   4
  -1   7  -7 19692.9 1357.03   5
  -1  -7   7 22415.4 1433.71   2
  -1   7  -8 7012.51 792.459   5
  -1  -7   8 8648.48 640.310   3
  -1  -7   8 8957.69 977.095   4
  -1  -7   9 4898.70 731.587   4
  -1   7  -9 6163.02 748.871   5
  -1  -7   9 5009.55 503.538   3
   1   7  10 7360.64 931.547   2
  -1  -7  10 6595.34 597.675   3
  -1   7 -10 5059.70 810.065   4
  -1   7 -10 5150.25 688.823   5
  -1  -7  11 3431.91 439.569   3
  -1   7 -11 3724.68 750.917   4
   1   7  11 3828.86 704.765   2
  -1   7 -12 9722.55 1184.04   4
   1   7  12 12739.1 1310.47   2
  -1  -7  12 11507.5 846.312   3
   1   7  13 14660.5 1461.65   2
  -1  -7  13 13413.4 956.557   3
  -1   7 -14 1148.06 448.479   4
   1   7  14 1520.89 469.522   2
  -1  -7  14 1362.55 331.598   3
   1   7  15 11196.4 1345.67   2
   1   7  16 15619.6 1650.49   2
   1   7  17 6924.80 1144.38   2
   1   7  18 765.357 278.141   2
   1   7  19 857.018 414.340   2
   1   7  20 4420.20 966.993   2
   1   7  21 4512.59 1026.64   2
   1   7  22 1901.25 680.176   2
   1   7  23 5125.43 1116.01   2
   1   7  24 501.354 384.185   2
   1   7  25 1585.98 594.799   2
  -1   8  24 2250.43 721.285   2
  -1  -8 -23 2152.97 758.555   3
  -1   8  23 2128.42 737.409   2
  -1  -8 -22 14683.2 1914.54   3
  -1   8  22 14223.6 1807.41   2
  -1   8  21 917.692 473.239   2
  -1  -8 -21 1253.33 594.067   3
  -1  -8 -20 5538.87 808.406   1
  -1   8  20 4732.95 988.557   2
  -1   8  19 1077.25 478.512   2
  -1   8  18 2810.72 702.021   2
  -1   8  17 152.265 247.631   2
  -1   8  16 4540.27 853.296   2
  -1   8  15 2011.05 614.383   2
  -1   8  14 34484.8 2247.30   2
   1  -8  14 33682.1 1965.16   3
   1   8 -13 2842.89 475.825   5
   1  -8  13 1964.06 463.181   3
  -1   8  13 1881.07 536.159   2
   1   8 -12 18050.0 1211.52   5
   1  -8  12 15647.3 1282.63   3
   1   8 -12 18506.3 1645.57   4
  -1   8  12 16312.5 1442.62   2
   1   8 -11 5619.29 895.989   4
   1  -8  11 8256.02 908.713   3
  -1   8  11 9142.55 1057.02   2
   1   8 -11 5671.74 687.778   5
   1  -8  10 31191.1 1745.68   3
   1   8 -10 36871.3 2162.21   4
   1   8 -10 34090.8 1690.69   5
   1  -8   9 1328.98 348.781   3
   1   8  -9 2238.78 515.100   4
   1  -8   8 4300.41 634.426   3
  -1  -8  -8 6204.99 831.053   2
   1   8  -8 6824.68 878.201   4
  -1  -8  -7 22453.1 1548.91   2
  -1   8   7 22601.7 1386.45   2
   1   8  -7 22907.9 1595.16   4
   1  -8   7 23845.9 1282.58   2
   1  -8   7 23388.0 1457.40   3
   1  -8   6 24683.9 1267.05   2
   1   8  -6 27732.1 1707.98   4
  -1  -8  -6 27056.3 1681.96   2
  -1   8   6 24954.5 1403.88   2
   1  -8   5 9965.08 766.217   2
   1   8  -5 10904.7 1048.68   4
  -1   8   5 9263.60 820.411   2
  -1  -8  -5 10071.0 1008.64   2
   1  -8   4 4038.57 466.925   2
   1   8  -4 1407.87 381.858   4
  -1  -8  -4 1231.41 369.251   2
  -1   8   4 4332.66 545.111   2
   1  -8   3 6813.91 599.662   2
   1   8  -3 7346.34 854.327   4
  -1  -8  -3 7840.43 838.864   2
  -1   8   3 7294.36 677.502   2
  -1   8   2 33675.9 1397.51   2
   1  -8   2 34227.5 1306.18   2
  -1  -8  -2 37345.2 1818.51   2
   1   8  -2 38582.3 1900.92   4
  -1   8   1 374.626 173.246   2
   1   8  -1 980.772 287.002   2
   1  -8   1 382.924 130.756   2
  -1  -8  -1 449.085 156.253   2
   1   8  -1 707.668 213.092   4
  -1   8   0 1618.84 297.752   2
  -1  -8   0 1173.00 313.354   2
   1  -8   0 1202.54 236.673   2
   1   8   0 1011.94 299.625   4
   1   8   0 1082.12 311.933   2
   1   8   1 850.348 280.528   2
   1  -8  -1 330.117 138.863   2
  -1  -8   1 951.013 311.307   2
  -1  -8   2 38134.2 1833.23   2
   1  -8  -2 34016.0 1389.62   2
   1  -8  -3 7513.52 679.933   2
  -1  -8   3 6853.69 774.348   2
   1  -8  -4 4007.59 516.464   2
  -1  -8   4 899.079 288.024   2
  -1   8  -5 9911.58 1073.48   4
  -1  -8   5 11058.0 1018.60   2
  -1   8  -5 10038.5 1024.37   5
  -1  -8   6 27794.0 1643.91   2
  -1  -8   6 27706.6 1730.42   4
  -1   8  -6 25994.2 1655.99   5
  -1   8  -6 26363.2 1788.96   4
  -1  -8   7 20802.0 1527.21   4
  -1  -8   7 22269.6 1502.29   2
  -1  -8   7 20810.3 1065.31   3
  -1   8  -7 24230.4 1739.77   4
  -1   8  -7 23528.9 1563.42   5
  -1   8  -8 4115.28 659.412   5
  -1   8  -8 4156.96 723.035   4
  -1  -8   8 6432.21 825.678   2
  -1  -8   8 5761.72 559.946   3
  -1  -8   9 2566.23 377.810   3
  -1   8  -9 1385.92 415.632   4
  -1   8  -9 1680.97 400.005   5
   1   8   9 2512.34 561.248   2
  -1  -8   9 2927.14 576.241   2
  -1   8 -10 33176.3 2151.47   4
  -1   8 -10 32052.9 1839.02   5
  -1  -8  10 34743.7 1426.38   3
   1   8  10 35753.2 2128.62   2
   1   8  11 5643.27 877.973   2
  -1   8 -11 8643.94 960.474   5
  -1  -8  11 5274.34 577.653   3
  -1   8 -11 9650.60 1204.81   4
  -1  -8  12 18307.5 1097.32   3
  -1   8 -12 18283.8 1672.13   4
   1   8  12 19698.9 1660.39   2
  -1   8 -13 1866.20 551.141   4
   1   8  13 2484.48 613.798   2
  -1  -8  13 2619.80 426.497   3
  -1   8 -14 34424.4 2414.45   4
  -1  -8  14 31196.0 1538.32   3
   1   8  14 32605.8 2260.51   2
  -1  -8  15 1350.44 343.184   3
   1   8  15 1447.77 521.444   2
  -1   8 -15 1825.21 605.503   4
   1   8  16 5578.08 990.545   2
   1   8  17 100.848 126.699   2
   1   8  18 2263.48 636.944   2
   1   8  19 663.481 413.746   2
   1   8  20 4592.12 968.781   2
   1   8  21 943.072 503.402   2
   1   8  22 14517.6 1871.00   2
   1   8  23 3128.25 942.265   2
   1   8  24 3244.45 958.035   2
  -1   9  24 668.911 442.510   2
  -1   9  23 6268.73 1241.79   2
  -1  -9 -22 919.297 584.313   3
  -1   9  22 101.905 275.049   2
  -1   9  21 6196.20 1198.04   2
  -1   9  20 3002.13 783.114   2
  -1   9  19 1120.21 489.186   2
  -1   9  18 1576.60 512.965   2
  -1   9  17 6072.64 1040.72   2
  -1   9  16 2533.03 640.937   2
  -1   9  15 14541.2 1543.19   2
  -1   9  14 3136.93 723.733   2
   1   9 -13 5288.69 933.655   4
   1   9 -13 5442.50 709.809   5
   1   9 -12 14198.9 1160.67   5
   1  -9  12 12318.5 1167.16   3
  -1   9  12 12530.1 1275.89   2
   1   9 -12 13184.5 1442.00   4
   1   9 -11 6041.74 924.001   4
   1  -9  11 9740.92 1023.75   3
   1   9 -11 7126.08 833.279   5
  -1   9  11 9885.36 1096.61   2
  -1   9  10 525.827 240.806   2
   1   9 -10 717.641 278.933   5
   1  -9  10 336.119 169.529   3
   1   9 -10 786.625 340.263   4
   1  -9   9-92.5055 123.667   3
   1   9  -9 130.646 178.004   4
   1  -9   9 42.8334 79.7741   2
   1   9  -8 14249.7 1340.99   4
   1  -9   8 12387.4 1120.97   3
   1  -9   8 12735.3 1021.65   2
   1   9  -7 16600.6 1427.16   4
   1  -9   7 14600.5 1052.28   2
   1  -9   6 1717.60 342.843   2
  -1   9   6 1117.68 331.339   2
   1   9  -6 3666.31 669.564   4
  -1  -9  -6 2855.08 565.054   2
   1  -9   5 12149.2 897.280   2
   1   9  -5 12365.6 1184.99   4
  -1  -9  -5 12844.4 1189.50   2
  -1   9   5 12563.3 1001.79   2
  -1  -9  -4 18157.4 1389.40   2
   1  -9   4 16239.0 1012.03   2
  -1   9   4 17139.6 1131.42   2
   1   9  -4 19322.7 1450.81   4
  -1   9   3 22902.2 1271.11   2
   1  -9   3 21113.8 1121.69   2
   1   9  -3 16016.1 1345.01   4
  -1  -9  -3 17623.2 1327.07   2
   1  -9   2 3841.87 467.993   2
   1   9  -2 5570.88 796.244   4
  -1  -9  -2 5110.61 704.032   2
  -1   9   2 4609.28 548.775   2
   1   9  -1 3880.30 627.360   4
   1  -9   1 2200.73 349.000   2
  -1   9   1 1657.88 317.689   2
  -1  -9  -1 3271.31 570.203   2
  -1   9   0 2569.26 392.017   2
  -1   9   0 2820.19 591.791   4
  -1  -9   0 1490.86 370.741   2
   1   9   0 1682.92 405.346   4
   1  -9   0 2797.92 401.696   2
  -1   9  -1 2169.33 545.069   4
   1  -9  -1 1774.74 340.074   2
  -1   9  -2 3843.20 699.804   4
  -1  -9   2 4768.71 686.944   2
   1  -9  -2 4220.61 526.680   2
  -1   9  -3 19811.5 1588.43   4
  -1  -9   3 16985.8 1289.13   2
   1  -9  -3 21788.2 1227.40   2
   1  -9  -4 15992.4 1081.90   2
  -1   9  -4 16514.1 1465.20   4
  -1  -9   4 17085.6 1311.86   2
  -1   9  -5 12515.1 1266.76   4
  -1  -9   5 12596.0 1127.24   2
  -1  -9   6 3026.07 573.823   2
  -1   9  -6 1800.28 525.782   4
  -1   9  -7 13942.7 1387.23   4
   1   9   7 15861.2 1373.13   2
  -1  -9   7 15969.4 1007.40   3
  -1  -9   7 16977.5 1362.09   2
  -1   9  -8 12880.1 1362.05   4
   1   9   8 13761.1 1312.27   2
  -1  -9   8 14924.7 1316.90   2
  -1  -9   8 13537.9 924.983   3
  -1   9  -9-7.32202 155.984   4
  -1  -9   9 128.586 202.266   2
   1   9   9 195.256 220.060   2
  -1  -9   9 27.8543 53.0489   3
  -1   9 -10 171.751 211.639   4
  -1  -9  10 671.904 211.817   3
   1   9  10 702.202 270.091   2
  -1  -9  11 6972.95 681.041   3
   1   9  11 7708.79 1054.45   2
   1   9  12 13778.6 1440.33   2
  -1   9 -12 13676.0 1514.58   4
  -1  -9  12 14034.0 984.685   3
   1   9  13 5651.44 943.304   2
  -1  -9  13 4728.92 581.673   3
  -1  -9  14 4967.81 624.133   3
   1   9  14 5777.10 958.137   2
   1   9  15 15871.1 1659.65   2
  -1   9 -15 13862.3 1622.08   4
   1   9  16 913.750 420.357   2
   1   9  17 3680.21 835.864   2
   1   9  18 1637.51 566.047   2
   1   9  19 705.001 426.314   2
   1   9  20 2618.98 748.045   2
   1   9  21 7337.08 1314.78   2
   1   9  22 200.174 270.165   2
   1   9  23 5180.12 1162.28   2
  -1  10  23 2709.58 821.512   2
  -1  10  22 4536.68 1047.71   2
  -1  10  21 2692.42 797.363   2
  -1  10  20 4166.18 977.479   2
  -1  10  19 7668.22 1274.99   2
  -1  10  18 1513.29 562.245   2
  -1  10  17 700.178 426.606   2
  -1  10  16 5876.45 1012.60   2
  -1  10  15 5018.47 915.752   2
  -1  10  14 5187.77 906.752   2
   1  10 -14 4447.92 914.639   4
  -1  10  13 1715.86 511.319   2
   1  10 -13 2726.44 705.359   4
   1  10 -12 16149.8 1650.37   4
  -1  10  12 17080.4 1539.32   2
   1  10 -12 15572.4 1307.08   5
   1  10 -11 8424.95 1175.50   4
  -1  10  11 7422.28 981.433   2
   1 -10  11 7841.26 905.176   2
   1 -10  10 1390.07 366.235   3
   1 -10  10 2130.56 467.061   2
  -1  10  10 1801.31 453.832   2
   1  10  -9 5281.81 875.457   4
   1 -10   9 5976.22 755.191   2
  -1  10   9 6138.55 838.150   2
   1 -10   9 5336.78 769.315   3
   1 -10   8 9983.64 927.798   2
   1 -10   8 10488.8 1071.73   3
   1  10  -8 10172.8 1196.83   4
   1 -10   7 5523.88 673.347   2
   1  10  -7 2096.46 509.546   4
   1 -10   6 5980.92 676.600   2
   1  10  -6 5187.99 827.822   4
   1  10  -5 7329.33 1002.09   4
   1 -10   5 4463.31 572.377   2
  -1 -10  -4 48214.4 2368.42   2
   1 -10   4 53066.2 1907.12   2
  -1  10   4 54598.3 2155.24   2
   1  10  -4 46258.0 2408.59   4
   1  10  -3 3080.20 620.943   4
   1 -10   3 3257.03 463.724   2
  -1  10   3 4071.19 566.208   2
  -1 -10  -3 3113.57 585.704   2
   1  10  -2 4543.78 732.819   4
  -1 -10  -2 4305.05 673.305   2
  -1  10   2 4201.61 561.669   2
   1 -10   2 3866.25 500.724   2
  -1 -10  -1 7018.37 863.837   2
   1 -10   1 8615.89 753.800   2
  -1  10   1 10438.6 1234.12   4
  -1  10   1 9192.04 823.599   2
   1  10  -1 6130.35 852.502   4
  -1  10   0 9565.37 1140.76   4
  -1 -10   0 13148.1 1167.55   2
  -1  10   0 8461.00 768.783   2
   1 -10   0 9336.65 798.662   2
   1  10   0 13566.9 1282.85   4
  -1  10  -1 8736.24 1098.34   4
   1  10   1 6603.60 916.943   4
   1 -10  -1 9083.55 798.491   2
  -1 -10   1 6772.40 839.011   2
  -1  10  -2 4697.84 793.359   4
   1 -10  -2 3961.87 541.845   2
  -1 -10   2 4435.40 691.290   2
  -1 -10   3 2751.88 545.537   2
   1 -10  -3 3869.52 544.877   2
  -1  10  -3 3351.73 665.101   4
  -1  10  -4 55667.2 2832.53   4
   1 -10  -4 52530.9 2050.33   2
  -1 -10   4 47016.2 2261.45   2
   1  10   5 7203.98 921.335   2
  -1 -10   5 6449.91 856.998   2
  -1  10  -6 6068.20 966.935   4
   1  10   6 5170.59 789.941   2
  -1 -10   6 4370.53 705.800   2
   1  10   7 2245.33 566.321   2
  -1 -10   7 2278.66 526.384   2
   1  10   8 10428.5 1170.67   2
  -1 -10   8 10952.1 879.450   3
  -1  10  -8 10484.6 1273.33   4
  -1 -10   9 5239.52 610.973   3
   1  10   9 5471.02 872.991   2
  -1  10  -9 6170.95 991.106   4
   1  10  10 3786.23 754.263   2
  -1 -10  10 3215.12 480.139   3
   1  10  11 7392.41 1046.08   2
  -1 -10  11 7893.90 760.892   3
  -1  10 -11 7436.73 1129.05   4
   1  10  12 15858.8 1590.78   2
  -1  10 -12 17348.5 1774.83   4
  -1 -10  12 14207.8 1028.69   3
   1  10  13 3136.30 733.946   2
  -1  10 -13 1669.34 603.841   4
  -1  10 -14 6806.88 1151.40   4
   1  10  14 4981.90 919.950   2
   1  10  15 5375.80 986.437   2
  -1  10 -15 4816.99 997.243   4
  -1  10 -16 5332.98 1062.44   4
   1  10  16 5498.45 1015.77   2
   1  10  17-190.998 356.599   2
   1  10  18 1696.10 616.464   2
   1  10  19 9007.37 1402.68   2
   1  10  20 2463.98 783.145   2
   1  10  21 5141.95 1141.77   2
   1  10  22 4000.61 1024.25   2
  -1  11  22 77.7302 137.875   2
  -1  11  21 844.359 403.968   2
  -1  11  20 1056.54 473.576   2
  -1  11  19 762.587 436.550   2
  -1  11  18 3154.61 807.034   2
  -1  11  17 1580.32 594.595   2
  -1  11  16-16.6049 182.253   2
  -1  11  15 10164.7 1317.27   2
   1  11 -15 12251.5 1567.13   4
  -1  11  14 1778.95 545.467   2
   1  11 -14 3757.26 883.825   4
   1  11 -13 4990.28 956.947   4
  -1  11  13 5567.93 914.683   2
   1  11 -12 1696.38 578.474   4
  -1  11  12 2233.99 550.112   2
   1 -11  11 22896.0 1599.55   2
   1  11 -11 22478.5 1975.44   4
  -1  11  11 24563.3 1818.59   2
  -1  11  10 4829.11 788.976   2
   1 -11  10 3739.09 621.523   2
   1 -11   9 9834.89 983.182   2
  -1  11   9 10145.4 1116.44   2
   1  11  -9 8180.36 1153.68   4
  -1  11   8 1598.08 432.846   2
   1 -11   8 1862.62 427.532   2
   1  11  -7 1881.56 535.790   4
   1 -11   7 2002.72 420.245   2
   1  11  -6 1214.70 456.912   4
   1 -11   6 3075.66 518.458   2
   1  11  -5 46230.7 2578.63   4
   1 -11   5 37687.7 1723.95   2
   1  11  -4 2700.01 602.966   4
   1 -11   4 3038.69 478.710   2
  -1  11   3 5848.17 719.515   2
   1 -11   3 4860.54 590.024   2
  -1  11   2 7076.75 773.399   2
   1 -11   2 5691.07 641.440   2
  -1 -11  -2 3454.57 620.474   2
   1  11  -2 4367.27 749.079   4
  -1 -11  -1 6284.71 843.872   2
  -1  11   1 6153.61 991.002   4
   1  11  -1 7477.94 1004.01   4
  -1  11   1 5777.05 681.836   2
   1 -11   1 5693.68 640.768   2
   1 -11   0 6133.81 685.619   2
  -1 -11   0 6617.76 863.536   2
   1  11   0 7015.22 979.354   4
  -1  11   0 5074.16 870.629   4
   1  11   1 7757.30 1041.13   4
   1  11   1 7551.09 942.104   2
  -1  11  -1 6285.32 969.946   4
   1 -11  -1 5621.13 660.104   2
  -1 -11   1 7253.83 900.712   2
   1 -11  -2 6731.71 736.792   2
  -1 -11   2 3498.81 631.325   2
  -1  11  -2 6220.53 979.915   4
   1  11   2 3887.02 674.313   2
   1  11   3 8069.27 1009.70   2
  -1 -11   3 8020.06 960.144   2
  -1  11  -3 4660.10 851.784   4
   1 -11  -3 4942.72 643.825   2
   1  11   4 2294.98 549.244   2
   1 -11  -4 3059.85 523.227   2
  -1  11  -4 3470.02 741.733   4
  -1 -11   4 2521.17 551.305   2
  -1  11  -5 38205.4 2458.61   4
   1  11   5 47213.1 2471.42   2
   1  11   6 1467.64 473.899   2
  -1  11  -6 3754.69 791.585   4
   1  11   7 1769.08 454.832   2
  -1  11  -7 3110.29 734.434   4
   1  11   8 716.728 301.072   2
  -1 -11   8 767.337 234.672   3
   1  11   9 7319.96 1038.57   2
  -1 -11   9 7071.82 746.198   3
  -1  11  -9 9939.64 1322.45   4
  -1  11 -10 5365.14 978.669   4
   1  11  10 7681.49 1099.27   2
  -1 -11  10 6814.18 730.620   3
  -1  11 -11 24167.5 2138.18   4
   1  11  11 20961.0 1862.45   2
  -1  11 -12 2155.69 674.342   4
   1  11  12 1139.88 492.690   2
   1  11  13 6103.74 1043.68   2
  -1  11 -13 5280.12 1072.30   4
  -1  11 -14 1479.33 562.888   4
   1  11  14 2906.17 712.891   2
  -1  11 -15 9651.08 1460.86   4
   1  11  15 12915.5 1575.67   2
   1  11  16 451.244 279.040   2
  -1  11 -16 440.096 285.086   4
  -1  11 -17 1344.85 548.344   4
   1  11  17 656.104 341.470   2
   1  11  18 1590.17 608.806   2
   1  11  19 1225.12 582.120   2
   1  11  20 946.324 493.262   2
   1  11  21 1629.74 644.939   2
  -1  12  22 2741.33 805.353   2
  -1  12  21 1928.18 707.569   2
  -1  12  20 2594.97 745.638   2
  -1  12  19-190.677 289.945   2
  -1  12  18 1622.57 578.874   2
  -1  12  17 2209.10 667.784   2
  -1  12  16 7862.09 1215.44   2
   1  12 -15 323.881 294.470   4
  -1  12  15 212.280 188.962   2
  -1  12  14 325.326 260.084   2
   1  12 -14 355.595 342.011   4
   1  12 -13 3372.35 850.383   4
  -1  12  13 1409.28 488.653   2
   1  12 -12 12401.5 1551.13   4
  -1  12  12 14729.0 1504.43   2
  -1  12  11 2207.91 588.189   2
   1  12 -11 1361.82 517.956   4
   1  12 -10 844.674 411.049   4
  -1  12  10 1354.32 424.213   2
   1  12  -9 10708.4 1366.14   4
  -1  12   9 9194.54 1092.56   2
   1  12  -8 1749.62 500.580   4
  -1  12   8 1217.95 385.985   2
  -1  12   7 2786.73 566.752   2
   1  12  -7 2139.91 607.263   4
   1  12  -6 2376.98 651.866   4
   1 -12   6 1556.92 384.077   2
   1  12  -5 4819.11 896.371   4
   1 -12   5 2281.12 437.676   2
   1 -12   4 11411.2 966.835   2
   1  12  -4 11131.3 1321.99   4
   1  12  -3 1301.11 476.649   4
   1 -12   3 251.859 154.694   2
   1  12  -2 6269.69 978.478   4
   1 -12   2 7089.42 752.832   2
  -1  12   2 6555.46 1094.50   4
  -1  12   1 750.096 271.824   2
  -1  12   1 476.009 294.038   4
   1  12  -1-170.327 273.213   4
   1 -12   1 565.966 224.011   2
   1  12   0 1068.21 405.932   2
   1  12   0 1106.50 403.999   4
  -1  12   0 2025.90 565.410   4
   1 -12   0 2352.21 443.341   2
   1  12   1 25.6254 124.330   2
   1  12   1 86.3007 114.739   4
   1  12   2 6829.80 1052.93   4
   1 -12  -2 7158.26 793.018   2
   1  12   2 6816.06 946.975   2
  -1  12  -2 7653.76 1170.17   4
   1 -12  -3 480.860 236.474   2
  -1  12  -3 209.834 177.779   4
  -1  12  -4 10026.7 1339.63   4
   1  12   4 12289.2 1290.09   2
   1  12   5 4394.78 781.281   2
  -1  12  -5 2786.96 695.924   4
  -1  12  -6 1150.25 457.916   4
   1  12   6 1660.77 494.219   2
   1  12   7 2682.04 640.742   2
  -1  12  -7 2000.53 571.521   4
  -1  12  -8 1074.99 483.596   4
   1  12   8 944.330 353.734   2
   1  12   9 10507.9 1292.97   2
  -1  12  -9 9117.10 1327.93   4
   1  12  10 890.031 364.345   2
  -1  12 -10 1240.17 482.805   4
  -1  12 -11 1706.29 585.929   4
   1  12  11 2148.03 630.926   2
   1  12  12 12188.6 1474.70   2
  -1  12 -12 15244.0 1788.80   4
  -1  12 -13 1002.50 552.906   4
   1  12  13 2507.40 728.098   2
   1  12  14 42.2467 152.469   2
  -1  12 -14 7.77414 220.507   4
  -1  12 -15 396.111 404.183   4
   1  12  15 103.395 208.456   2
  -1  12 -16 8918.12 1465.09   4
   1  12  16 9263.92 1393.08   2
   1  12  17 924.994 456.964   2
  -1  12 -17 1463.45 577.346   4
   1  12  18 1241.61 502.770   2
   1  12  19 351.287 213.300   2
   1  12  20 2325.17 817.952   2
  -1  13  21 3106.96 877.396   2
  -1  13  20 4387.43 1016.34   2
  -1  13  19 3739.77 929.835   2
  -1  13  18 1208.55 540.967   2
  -1  13  17 614.494 384.343   2
  -1  13  16 2085.73 626.013   2
   1  13 -16 2435.76 781.694   4
  -1  13  15 296.833 223.884   2
   1  13 -15 198.506 197.761   4
   1  13 -14 66.6038 107.947   4
  -1  13  14 79.7754 158.629   2
  -1  13  13 9289.87 1263.11   2
   1  13 -13 7753.28 1289.21   4
  -1  13  12 1623.18 497.692   2
   1  13 -12 1235.48 545.849   4
   1  13 -11 3423.37 860.453   4
  -1  13  11 4725.24 854.612   2
   1  13 -10 1258.57 479.750   4
  -1  13  10 2269.07 571.830   2
  -1  13   9 930.534 358.208   2
   1  13  -9 1102.25 509.489   4
   1  13  -8 1828.46 596.651   4
  -1  13   8 3628.49 681.956   2
  -1  13   7 268.265 184.456   2
   1  13  -7 725.475 379.874   4
  -1  13   6 8207.93 988.778   2
   1  13  -6 6479.57 1088.90   4
   1  13  -5 382.436 270.394   4
   1  13  -4 2425.93 623.073   4
   1  13  -3 9051.09 1227.29   4
  -1  13   3 6438.53 1116.60   4
   1  13  -2 718.069 330.987   4
  -1  13   2 743.929 446.651   4
   1  13  -1 5591.02 964.469   4
  -1  13   1 6609.88 1090.17   4
   1  13   0 4207.26 813.544   4
  -1  13   0 8210.14 1251.71   4
  -1  13  -1 6580.39 1110.38   4
   1  13   1 5717.93 893.464   2
   1  13   1 5145.65 919.157   4
  -1  13  -2-71.1153 288.751   4
   1  13   2 468.494 292.477   4
   1  13   3 7517.22 1126.92   4
   1  13   3 8425.45 1105.28   2
  -1  13  -3 6417.86 1083.68   4
   1  13   4 2893.13 680.177   2
  -1  13  -4 2502.20 695.570   4
   1  13   5 234.612 132.246   2
  -1  13  -5 1119.96 437.975   4
   1  13   6 6040.61 955.878   2
  -1  13  -6 7442.13 1217.68   4
  -1  13  -7 127.236 267.276   4
   1  13   7 962.733 395.045   2
  -1  13  -8 3602.74 862.304   4
   1  13   8 1434.06 461.095   2
   1  13   9 753.045 300.267   2
  -1  13  -9 1241.88 513.630   4
   1  13  10 2085.99 584.062   2
  -1  13 -10 1975.41 673.718   4
  -1  13 -11 5545.22 1106.89   4
   1  13  11 2622.34 687.498   2
   1  13  12 1071.86 454.744   2
  -1  13 -12 1170.88 455.568   4
   1  13  13 8868.43 1334.56   2
  -1  13 -13 9671.60 1516.78   4
   1  13  14 100.362 115.973   2
  -1  13 -14 365.264 357.265   4
  -1  13 -15 470.371 402.566   4
   1  13  15 688.573 418.814   2
   1  13  16 2404.85 751.091   2
  -1  13 -16 2753.41 845.992   4
  -1  13 -17 1080.27 602.891   4
   1  13  17 953.854 498.835   2
   1  13  18 1110.44 537.754   2
   1  13  19 3522.44 908.818   2
   1  14 -16 2851.91 846.075   4
   1  14 -15 2586.15 803.561   4
   1  14 -14 1104.11 485.584   4
   1  14 -13 551.305 397.384   4
   1  14 -12 2765.50 812.751   4
   1  14 -11 2548.39 729.011   4
   1  14 -10 857.799 403.865   4
   1  14  -9 1025.26 489.515   4
   1  14  -8 1532.84 552.424   4
   1  14  -7 7608.27 1240.57   4
   1  14  -6 7606.97 1216.43   4
   1  14  -5 1736.05 599.445   4
  -1  14   4 6894.12 1178.14   4
   1  14  -4 6029.22 1037.53   4
   1  14  -3 407.779 122.112   4
  -1  14   3 501.062 242.497   4
  -1  14   2 14338.6 1741.54   4
   1  14  -2 15399.5 1703.27   4
  -1  14   1 10547.5 1473.30   4
   1  14  -1 13357.2 1597.32   4
   1  14   0 2146.11 611.786   4
  -1  14   0 1954.59 578.212   4
   1  14   1 14702.0 1649.88   4
  -1  14  -1 10716.0 1482.56   4
   1  14   1 14501.8 1461.14   2
  -1  14  -2 15382.2 1786.03   4
   1  14   2 14732.6 1654.03   4
   1  14   2 15401.0 1517.88   2
   1  14   3 876.050 402.356   2
   1  14   3 752.037 311.991   4
  -1  14  -3 282.630 219.504   4
  -1  14  -4 7039.14 1197.00   4
   1  14   4 6684.71 1125.38   4
   1  14   4 5896.40 959.818   2
  -1  14  -5 98.5300 117.645   4
   1  14   5 1714.08 540.534   2
  -1  14  -6 8122.27 1336.14   4
   1  14   6 7786.25 1148.96   2
  -1  14  -7 3957.61 930.830   4
   1  14   7 7511.47 1134.72   2
   1  14   8 2235.04 618.421   2
  -1  14  -8 2118.58 650.892   4
   1  14   9 1496.84 551.859   2
  -1  14  -9 1271.20 489.872   4
  -1  14 -10 1120.97 506.864   4
   1  14  10 932.361 442.626   2
  -1  14 -11 1969.54 693.600   4
   1  14  11 2736.61 722.827   2
   1  14  12 2756.72 728.668   2
  -1  14 -12 2069.45 703.582   4
   1  14  13 218.474 184.159   2
  -1  14 -13 544.898 309.124   4
  -1  14 -14 990.363 482.525   4
   1  14  14 1464.91 533.615   2
  -1  14 -15 1467.85 620.980   4
   1  14  15 1892.43 661.052   2
   1  14  16 2086.99 717.142   2
   1  14  17 1244.98 586.384   2
   1  14  18 593.455 419.969   2
   1  15 -14 2141.54 779.077   4
   1  15 -13 3704.65 947.379   4
   1  15 -12 2639.04 793.537   4
   1  15 -11 3020.85 874.638   4
   1  15 -10 1598.26 614.899   4
   1  15  -9 2078.66 699.109   4
   1  15  -8 4521.74 1006.49   4
   1  15  -7 8970.95 1418.08   4
   1  15  -6 3530.94 861.490   4
   1  15  -5 3820.22 912.418   4
  -1  15   5 5086.73 1084.91   4
   1  15  -4 307.889 345.479   4
  -1  15   4 131.633 297.576   4
  -1  15   3 4286.36 978.899   4
   1  15  -3 3133.93 790.917   4
  -1  15   2 277.924 317.670   4
   1  15  -2 62.7789 253.284   4
   1  15  -1 2673.73 721.696   4
  -1  15   1 1767.16 634.636   4
   1  15   0 3904.11 918.555   4
  -1  15   0 4996.22 1074.83   4
  -1  15  -1 1594.09 582.426   4
   1  15   1 1986.88 573.208   4
   1  15   2 107.951 195.053   4
  -1  15  -2 66.0297 201.165   4
   1  15   2 365.282 178.692   2
  -1  15  -3 3753.24 888.858   4
   1  15   3 3284.69 704.368   2
   1  15   3 3267.47 812.562   4
  -1  15  -4-388.106 379.416   4
   1  15   4 323.880 305.464   4
   1  15   4 267.679 274.259   2
  -1  15  -5 4540.16 1025.98   4
   1  15   5 3345.48 843.902   4
   1  15   5 3573.52 793.670   2
   1  15   6 2973.92 713.856   2
  -1  15  -6 1058.20 497.650   4
   1  15   7 8822.99 1258.78   2
  -1  15  -7 6616.01 1266.08   4
  -1  15  -8 7740.13 1367.07   4
   1  15   8 3683.27 849.421   2
   1  15   9 1666.54 559.281   2
  -1  15  -9 799.016 510.421   4
  -1  15 -10 1717.35 692.783   4
   1  15  10 1259.70 471.627   2
   1  15  11 3907.38 896.013   2
  -1  15 -11 4447.33 1071.08   4
   1  15  12 2607.64 730.287   2
  -1  15 -12 2926.88 854.545   4
   1  15  13 2562.54 749.019   2
   1  15  14 2234.79 698.338   2
   1  15  15 4243.41 1000.44   2
   1  15  16 582.594 397.694   2
   1  15  17 2223.58 732.937   2
   1  16 -12 1196.15 615.460   4
   1  16 -11 10278.8 1619.65   4
   1  16 -10 1109.28 573.273   4
   1  16  -9 4717.82 1081.12   4
   1  16  -8 2278.11 773.028   4
   1  16  -7 2734.80 782.682   4
   1  16  -6 472.146 443.437   4
  -1  16   6 965.139 442.580   4
  -1  16   5 376.168 341.976   4
   1  16  -5 1402.30 561.829   4
  -1  16   4 1143.79 570.171   4
   1  16  -4 530.667 400.936   4
  -1  16   3 1589.68 569.284   4
   1  16  -3 1408.44 504.529   4
  -1  16   2 1398.16 568.078   4
   1  16  -2-42.7517 267.462   4
   1  16  -1 2719.50 772.480   4
  -1  16   1 3240.13 875.838   4
  -1  16   0 1110.72 534.602   4
   1  16   0 264.633 155.315   4
   1  16   1 3470.19 876.167   4
  -1  16  -1 3415.62 867.184   4
  -1  16  -2 1784.86 648.200   4
   1  16   2 836.610 469.970   4
   1  16   3 978.239 425.447   4
  -1  16  -3 1396.98 518.997   4
  -1  16  -4 910.122 471.604   4
   1  16   4 724.606 470.028   4
  -1  16  -5 330.490 216.734   4
   1  16   5 985.572 475.003   4
  -1  16  -6 715.860 425.903   4
   1  16   6 785.927 459.326   4
  -1  16  -7 2562.83 775.314   4
  -1  16  -8 1349.06 597.008   4
   1  17  -8 772.179 549.463   4
   1  17  -7 3471.55 949.128   4
   1  17  -6 9527.50 1547.98   4
   1  17  -5 1801.84 626.627   4
   1  17  -4 360.426 310.260   4
   1  17  -3 945.347 516.633   4
   1  17  -2 2655.06 760.634   4
   1  17  -1 62.0442 143.145   4
   1  17   0 180.218 272.315   4
   1  17   1 58.9674 260.633   4
   1  17   2 2630.99 813.034   4
   1  17   3 860.579 451.525   4
   1  17   4-114.242 321.192   4
   1  17   5 1750.53 689.619   4
   1  17   6 9289.29 1531.38   4
   1  17   7 3502.51 979.303   4
  -2   0   0 24518.0 881.299   2
  -2   0   1 32546.4 1045.50   2
  -2   0  -1 32688.3 1016.27   2
   2   0   1 33464.6 731.406   4
   2   0   1 33709.4 1103.61   1
   2   0   1 32833.1 1050.33   3
   2   0   2 27476.0 1034.97   3
  -2   0  -2 26748.8 943.796   2
   2   0   2 26977.0 1042.88   1
  -2   0   2 26546.1 832.998   1
   2   0   2 26456.6 754.398   4
   2   0   3 32513.5 1191.11   3
   2   0   3 32688.1 953.194   4
  -2   0  -3 33685.9 1120.82   2
   2   0   3 34218.3 1225.48   1
  -2   0  -4 1633.29 267.965   2
   2   0   4 1701.61 242.275   4
   2   0   4 1856.85 306.514   1
   2   0   4 1654.49 282.802   3
   2   0  -4 1722.99 200.567   5
  -2   0  -5 51293.6 1562.40   2
   2   0   5 51689.3 1617.78   1
   2   0   5 50780.2 1662.48   3
   2   0   5 50087.2 1461.18   4
   2   0  -5 50671.5 1048.93   5
   2   0   6 41570.9 1439.07   4
   2   0   6 42038.0 1520.32   1
   2   0   6 43150.5 1613.80   3
   2   0   6 41243.3 1502.54   2
   2   0   7 5041.94 578.395   3
   2   0   7 5109.64 560.151   2
   2   0   7 4442.13 515.333   1
   2   0   8 3782.71 540.517   3
  -2   0   8 3300.88 247.154   5
   2   0   8 3797.53 527.897   2
   2   0   8 3574.76 469.186   1
   2   0   9 587.833 222.484   1
   2   0   9 686.408 236.052   2
  -2   0   9 507.724 93.5152   5
  -2   0  -9 381.885 154.171   1
   2   0   9 512.539 218.210   3
   2   0  10 50389.9 2135.28   3
  -2   0  10 47870.7 956.355   5
  -2   0 -10 49220.2 1849.40   1
   2   0  10 49602.8 2021.99   2
   2   0  10 50190.5 1885.53   1
   2   0  11 360.468 243.889   3
   2   0  11 339.846 205.515   2
  -2   0 -11 145.115 106.199   1
   2   0  11 216.534 158.910   1
  -2   0  11 273.894 80.1525   5
   2   0  12 10487.1 1026.55   2
   2   0  12 10987.7 930.490   1
  -2   0 -12 11420.3 947.331   1
   2   0  13 3002.10 588.322   2
  -2   0 -13 2582.96 453.764   1
   2   0  13 3106.40 517.063   1
   2   0  14 14354.2 1291.27   2
   2   0  14 14404.7 1125.92   1
   2   0  15 7798.11 842.244   1
   2   0  15 7658.45 974.834   2
  -2   0 -15 7614.48 979.377   3
   2   0  16 788.885 385.631   2
  -2   0 -16 631.490 337.779   3
   2   0  17 11499.8 1267.25   2
  -2   0 -17 10724.2 1222.18   3
   2   0  18 1548.68 468.701   2
  -2   0 -18 1538.46 463.176   3
   2   0 -18 1229.76 449.149   3
  -2   0 -19 5756.47 961.657   3
   2   0  19 4926.17 895.421   2
   2   0 -19 5263.16 830.124   3
  -2   0 -20 7299.90 1111.49   3
  -2   0 -20 7672.45 920.219   1
   2   0  20 7856.86 1158.19   2
   2   0 -20 7277.34 1022.97   3
   2   0  21 8399.00 1259.80   2
  -2   0 -21 8673.42 1007.86   1
  -2   0 -21 8313.03 1214.27   3
   2   0 -21 6881.89 1011.15   3
  -2   0 -22 4828.62 753.220   1
   2   0 -22 4654.82 870.555   3
  -2   0 -22 4461.35 929.221   3
   2   0  22 5299.60 1017.77   2
   2   0 -23 235.248 248.293   3
  -2   0 -23 512.607 350.611   3
   2   0  23 39.6541 235.138   2
   2   0  24 1330.95 525.786   2
   2   0 -24 1437.99 520.033   3
  -2   0 -24 1165.14 458.627   3
   2   0 -25 8119.69 1239.15   3
   2   0  25 7702.07 1364.40   2
  -2   0 -25 7070.19 1289.55   3
   2   0 -26 464.564 284.075   3
  -2   0 -26 570.771 370.955   3
   2   0  26 1178.37 597.136   2
  -2   0 -27-50.1043 146.282   3
   2   0  27 680.417 578.953   2
   2   0 -27 538.525 354.779   3
   2   0 -28 775.587 427.837   3
  -2   0 -28 1209.04 545.376   3
   2   0 -29-224.861 271.930   3
  -2  -1 -28 746.944 514.376   3
   2   1 -28 692.886 446.350   3
   2  -1  27 12207.0 1764.70   2
   2   1 -27 11077.4 1486.15   3
  -2  -1 -27 11194.7 1656.62   3
   2   1 -26 8285.10 1245.70   3
   2  -1  26 10696.8 1591.39   2
  -2  -1 -26 9300.89 1471.72   3
   2  -1  25 3468.11 918.509   2
  -2  -1 -25 1990.36 683.550   3
   2   1 -25 1613.30 501.776   3
   2  -1  24 1008.99 510.072   2
  -2  -1 -24 694.590 286.601   1
  -2  -1 -24 824.270 424.946   3
   2   1 -24 695.235 349.708   3
  -2  -1 -23 6473.20 888.105   1
  -2  -1 -23 6183.83 1123.30   3
   2   1 -23 6402.35 1005.36   3
   2  -1  23 5356.61 1033.00   2
  -2  -1 -22 4204.07 684.616   1
  -2  -1 -22 4315.14 933.181   3
   2   1 -22 4321.89 801.624   3
   2  -1  22 4476.22 945.150   2
  -2  -1 -21 15304.1 1649.34   3
  -2  -1 -21 15520.4 1316.98   1
   2   1 -21 15214.7 1465.46   3
  -2  -1 -20 2291.22 630.917   3
  -2  -1 -20 1847.37 471.579   1
   2   1 -20 3367.45 700.605   3
  -2  -1 -19 15921.0 1601.33   3
   2   1 -19 16799.2 1462.57   3
  -2  -1 -18 14244.0 1471.57   3
   2  -1  18 17999.7 1391.95   1
   2   1 -18 14323.3 1294.18   3
  -2  -1 -17 15229.8 1506.74   3
   2  -1  17 14816.5 1242.91   1
   2  -1  16 1548.54 425.886   1
  -2  -1 -16 1759.95 529.707   3
  -2  -1 -15 35318.6 2139.50   3
   2  -1  15 35331.4 1827.88   1
   2   1 -14 18177.3 1238.13   3
   2  -1  14 15924.5 1205.21   1
   2  -1  13 5122.70 661.981   1
   2  -1  13 5475.48 776.773   3
   2  -1  13 4552.30 714.846   4
  -2  -1 -13 5413.49 649.124   1
  -2  -1 -12 8497.03 798.321   1
   2  -1  12 9918.61 1001.38   4
   2  -1  12 10297.7 913.322   1
   2  -1  12 9687.45 1000.40   3
   2  -1  11 4707.95 660.575   3
   2  -1  11 4052.39 561.812   1
   2  -1  11 4149.75 633.567   4
  -2  -1 -10 24554.3 1281.23   1
   2  -1  10 21586.7 1369.81   4
   2  -1  10 22773.9 1426.60   3
   2  -1  10 21339.0 1256.11   1
   2  -1   9 12034.0 973.764   4
   2  -1   9 11735.8 904.285   1
   2  -1   9 12083.5 991.138   3
   2  -1   9 11436.4 903.182   2
  -2  -1  -9 8778.99 759.614   1
   2  -1   8 27093.7 1385.09   4
   2  -1   8 27869.8 1348.57   1
   2  -1   8 28649.0 1337.60   2
   2  -1   8 27359.9 1437.69   3
  -2   1   7 43480.1 1172.51   5
   2  -1   7 44951.6 1646.19   1
   2  -1   7 45002.4 1589.86   2
   2  -1   7 46553.6 1785.05   3
   2  -1   7 45296.0 1674.33   4
  -2   1   6 51595.3 1268.02   5
  -2  -1  -6 48591.1 1706.33   2
   2  -1   6 51044.4 1777.23   3
   2  -1   6 50967.7 1581.76   2
   2  -1   6 50044.1 1658.01   4
   2  -1   6 52681.8 1708.57   1
  -2   1   5 7207.48 321.735   1
   2  -1   5 5922.69 581.278   3
   2  -1   5 6541.24 597.731   1
  -2   1   5 7208.47 474.096   5
   2  -1   5 6588.51 562.247   4
   2  -1   5 6582.50 522.042   2
  -2  -1  -5 7394.03 627.596   2
  -2  -1  -4 151055. 2766.38   2
   2  -1   4 152966. 2698.00   1
   2  -1   4 152188. 2494.41   4
   2  -1   4 157446. 2388.14   2
   2  -1   4 150284. 2787.14   3
  -2   1   4 149833. 1647.40   1
  -2   1   4 150157. 2201.12   5
  -2   1   3 22712.3 709.248   1
   2  -1   3 24176.0 842.223   2
   2  -1   3 24399.5 1044.43   1
   2  -1   3 23171.2 1036.66   3
   2  -1   3 23556.8 910.454   4
  -2   1   3 22048.6 854.266   5
   2  -1   2 5720.99 494.282   1
   2  -1   2 5345.48 483.299   3
  -2  -1  -2 4579.65 436.295   2
   2  -1   2 5586.23 419.294   4
  -2   1   2 5833.08 387.548   1
   2  -1   2 5438.89 374.924   2
   2  -1   1 82174.0 1740.69   1
   2   1  -1 86319.1 1367.90   3
   2  -1   1 84555.1 1381.61   2
  -2  -1  -1 88075.0 1863.11   2
  -2   1   1 80023.5 1430.50   2
  -2  -1   0 33147.4 1158.70   2
   2   1   0 34323.4 931.435   3
   2  -1   0 36932.7 1099.53   1
   2  -1   0 34646.7 887.048   2
  -2  -1   0 33834.3 920.063   3
  -2   1   0 35223.7 899.597   2
   2  -1  -1 84421.5 1568.53   1
   2   1   1 85822.0 1625.08   3
  -2   1  -1 84334.2 1389.50   2
  -2  -1   1 89115.3 1915.38   2
  -2   1  -2 5696.45 377.539   2
   2   1   2 4331.89 396.522   3
   2  -1  -2 5848.64 389.678   1
  -2  -1   2 4242.29 433.370   2
  -2   1  -3 23820.6 843.758   2
   2  -1  -3 21653.8 688.571   1
  -2   1  -4 152755. 2300.32   2
   2  -1  -4 146282. 1646.79   1
   2   1   4 145847. 2667.65   3
   2   1   5 7619.86 654.406   3
   2   1   6 47146.3 1723.82   3
   2   1   7 49238.9 1842.32   3
   2   1   8 18364.5 1196.75   3
  -2   1  -9 11020.1 905.654   1
  -2   1 -10 23213.7 1318.88   1
  -2   1 -11 4339.23 593.647   1
  -2  -1  12 8342.32 498.909   1
  -2   1 -12 10225.8 916.130   1
   2   1  13 5977.20 843.048   2
  -2  -1  13 5766.40 425.385   1
  -2   1 -14 16593.4 1380.35   3
  -2  -1  14 17552.8 755.843   1
   2   1  14 18159.5 1490.04   2
  -2  -1  15 35773.1 1091.96   1
   2   1  15 35633.8 2157.05   2
  -2   1 -15 34132.9 2051.59   3
   2   1  16 1078.86 439.354   2
  -2   1 -16 1572.27 510.368   3
  -2  -1  16 853.836 168.304   1
  -2  -1  17 14852.8 728.649   1
  -2   1 -17 15919.2 1474.84   3
   2   1  17 15508.8 1511.61   2
  -2   1 -18 18684.8 1653.43   3
   2   1  18 16808.3 1637.17   2
  -2  -1  18 15084.1 744.156   1
  -2   1 -19 24108.4 1636.87   1
  -2  -1  19 17469.1 810.911   1
   2   1  19 16686.0 1678.61   2
  -2   1 -19 25176.9 1979.23   3
  -2   1 -20 3149.13 618.811   1
   2   1  20 2367.99 681.438   2
  -2   1 -20 2971.24 735.047   3
   2  -1 -20 2556.40 631.681   3
   2  -1 -21 10806.5 1337.11   3
  -2   1 -21 10976.1 1382.95   3
  -2   1 -22 4246.79 906.231   3
   2  -1 -22 4557.34 894.659   3
   2   1  22 3849.83 870.016   2
  -2   1 -23 5854.68 1064.44   3
   2   1  23 7723.90 1291.42   2
   2  -1 -23 5247.21 974.934   3
  -2   1 -24 576.891 343.661   3
   2   1  24 500.177 407.635   2
   2  -1 -24 690.331 346.042   3
   2  -1 -25 2775.89 738.761   3
  -2   1 -25 3315.30 848.415   3
   2   1  25 2086.29 728.862   2
   2   1  26 8476.69 1456.46   2
  -2   1 -26 9218.45 1446.25   3
   2  -1 -26 9151.68 1366.52   3
   2  -1 -27 10055.0 1481.47   3
   2   1  27 11410.8 1736.62   2
  -2   1 -27 10720.4 1597.29   3
  -2   1 -28-31.2131 221.485   3
   2  -1 -28 12.0053 159.615   3
   2  -1 -29 1976.96 693.072   3
   2  -1 -30 502.506 331.377   3
   2  -2  27 228.508 230.987   2
  -2  -2 -27 1269.59 638.791   3
   2   2 -27 1165.87 487.333   3
  -2  -2 -26 1975.10 670.489   3
   2  -2  26 1598.16 614.926   2
   2   2 -26 1379.04 498.033   3
   2  -2  25 1715.30 620.725   2
   2   2 -25 1167.07 437.812   3
  -2  -2 -25 2109.65 747.548   3
   2   2 -24 1898.82 525.849   3
  -2  -2 -24 1899.62 678.445   3
  -2  -2 -23 798.943 471.357   3
   2   2 -23 445.677 300.886   3
  -2  -2 -23 609.337 213.172   1
   2   2 -22 182.778 158.560   3
  -2  -2 -22-39.8522 84.0212   1
  -2  -2 -22 325.466 143.203   3
   2   2 -21 2154.81 514.993   3
  -2  -2 -21 2393.74 659.793   3
  -2  -2 -21 2809.05 558.334   1
   2   2 -20 4292.58 737.518   3
  -2  -2 -20 4806.78 933.290   3
   2   2 -19 2795.00 581.780   3
  -2  -2 -19 4177.63 864.768   3
  -2  -2 -18 28986.3 2166.86   3
   2  -2  17 16842.6 1355.10   1
  -2  -2 -17 21626.6 1795.96   3
   2  -2  16 5024.11 725.842   1
  -2  -2 -16 3525.36 723.791   3
  -2  -2 -15 1712.32 529.929   3
   2   2 -15 1361.62 350.930   3
   2  -2  15 1721.67 424.230   1
   2   2 -14 35008.4 1643.96   3
   2  -2  14 33859.3 1790.59   1
   2  -2  13 33328.1 1726.44   1
   2   2 -13 31364.6 1481.12   3
  -2  -2 -13 30774.3 1567.67   1
   2  -2  13 35380.8 1966.80   3
   2   2 -12 1498.53 321.957   3
  -2  -2 -12 1685.57 370.380   1
   2  -2  12 1437.58 361.248   1
   2  -2  12 1352.06 396.010   4
   2  -2  12 1302.51 349.196   3
   2  -2  11 19495.9 1392.56   4
   2   2 -11 15754.0 943.876   3
   2  -2  11 19629.9 1275.31   1
   2  -2  11 20049.5 1381.88   3
  -2  -2 -11 16623.2 1112.57   1
   2  -2  10 216357. 4377.73   3
   2  -2  10 214453. 4412.34   4
  -2  -2 -10 216032. 3911.91   1
   2   2 -10 214800. 3203.07   3
   2  -2  10 212318. 4059.24   1
   2  -2   9 19159.6 1260.61   4
   2  -2   9 19572.1 1193.53   1
   2  -2   9 19917.5 1289.11   3
   2  -2   8 38767.6 1721.43   3
  -2  -2  -8 43764.2 1690.85   1
   2  -2   8 39810.0 1663.93   1
   2  -2   8 38470.8 1703.63   4
  -2  -2  -7 7663.95 758.517   2
   2  -2   7 7801.47 735.700   3
   2  -2   7 7514.32 713.040   1
   2  -2   7 8174.54 737.910   4
   2  -2   6 93764.6 2475.80   3
   2  -2   6 92063.2 2001.05   2
   2  -2   6 92195.6 2378.57   4
   2  -2   6 94386.9 2406.51   1
   2  -2   5 31758.5 1373.17   3
   2  -2   5 31988.4 1360.66   1
  -2  -2  -5 34991.8 1499.70   2
   2  -2   5 31370.0 1318.89   4
   2  -2   5 32262.5 1086.14   2
  -2   2   5 32692.5 1171.70   5
  -2  -2  -4 34354.4 1394.94   2
  -2   2   4 37022.4 1245.35   5
   2  -2   4 35629.4 1321.99   4
   2  -2   4 35439.1 1406.40   3
   2  -2   4 34628.7 1373.51   1
   2  -2   4 34763.6 1016.29   2
  -2  -2  -3 125598. 2320.34   3
   2  -2   3 126852. 1711.54   2
   2  -2   3 127617. 2566.54   3
  -2  -2  -3 126548. 2588.14   2
   2  -2   3 128701. 2411.87   4
   2  -2   3 126690. 2532.07   1
  -2   2   3 126914. 2310.92   5
  -2   2   2 210519. 3043.50   5
   2  -2   2 201445. 2931.59   4
   2  -2   2 204057. 1870.23   2
  -2  -2  -2 215198. 3285.53   2
  -2   2   2 207559. 2551.11   1
  -2  -2  -2 216099. 2800.52   3
   2  -2   2 206116. 3092.35   1
   2  -2   1 57194.0 894.950   2
   2  -2   1 60111.5 1601.80   1
  -2   2   1 57381.9 1594.79   5
  -2  -2  -1 61904.0 1358.27   3
   2   2  -1 60851.2 1023.92   3
  -2  -2  -1 60469.4 1714.47   2
  -2   2   1 55459.0 1400.62   1
  -2   2   0 90489.1 2015.13   5
  -2  -2   0 87744.7 2079.81   2
  -2   2   0 88732.1 1137.29   2
   2   2   0 87258.3 1440.18   3
   2  -2   0 89703.4 1861.59   1
  -2  -2   0 90868.8 1441.94   3
   2  -2  -1 58501.5 1432.14   1
  -2   2  -1 55971.9 878.904   2
  -2  -2   1 60847.3 1739.21   2
  -2  -2   1 61582.3 1027.13   3
   2   2   1 60773.6 1368.53   3
  -2  -2   2 211877. 3294.80   2
  -2  -2   2 208992. 1930.96   4
   2  -2  -2 210982. 2569.01   1
   2   2   2 212618. 2810.61   3
  -2   2  -2 203384. 1866.73   2
  -2  -2   3 127397. 1782.05   4
   2  -2  -3 128538. 1879.50   1
   2   2   3 129180. 2381.49   3
  -2  -2   4 35116.4 1068.35   4
   2  -2  -4 35180.9 915.345   1
   2  -2  -5 32247.3 797.969   1
  -2  -2   5 34667.3 1175.72   4
   2  -2  -6 89672.3 1185.06   1
  -2   2 -10 211887. 4063.18   1
  -2  -2  13 29687.7 1158.10   1
  -2  -2  14 34688.7 1278.02   1
  -2   2 -14 33404.8 1963.77   3
   2   2  15 1574.87 490.279   2
  -2   2 -15 1837.99 492.142   3
  -2  -2  15 1319.20 256.531   1
  -2   2 -16 5432.35 858.324   3
  -2  -2  16 3681.51 427.668   1
   2   2  16 4432.94 810.757   2
  -2  -2  17 20077.0 1014.75   1
   2   2  17 22303.9 1873.35   2
   2   2  18 30096.2 2207.77   2
  -2   2 -18 25659.9 1932.29   3
  -2  -2  18 27149.3 1186.76   1
  -2   2 -19 1997.00 621.661   3
  -2  -2  19 2628.49 370.056   1
  -2   2 -20 3897.42 794.587   3
   2   2  20 4290.21 880.052   2
   2   2  21 2656.82 734.485   2
  -2   2 -21 3852.82 802.591   3
   2   2  22 84.1898 230.094   2
  -2   2 -22 65.8267 146.191   3
   2  -2 -22 106.858 118.540   3
   2  -2 -23 235.320 182.319   3
  -2   2 -23 422.789 333.830   3
   2   2  23 550.396 333.863   2
  -2   2 -24 1866.61 582.617   3
   2  -2 -24 2166.04 675.103   3
   2   2  24 1516.69 576.462   2
   2  -2 -25 1978.10 683.554   3
   2   2  25 1851.84 621.893   2
  -2   2 -25 2131.81 701.826   3
   2   2  26 1550.07 660.570   2
  -2   2 -26 1985.98 649.023   3
   2  -2 -26 1516.96 640.737   3
   2   2  27 341.825 312.907   2
  -2   2 -27 795.935 516.744   3
   2  -2 -27 688.649 391.567   3
   2  -2 -28 1319.27 580.909   3
  -2   2 -28 1325.62 594.413   3
   2  -2 -29 2815.98 836.211   3
   2  -3  27 71.6002 214.641   2
  -2  -3 -27 1035.48 527.270   3
  -2  -3 -26 597.802 320.441   3
  -2  -3 -25 715.220 470.846   3
   2   3 -25 685.650 360.296   3
   2   3 -24 4367.05 823.305   3
  -2  -3 -24 5274.62 1112.49   3
  -2  -3 -23 665.284 277.990   1
   2  -3  23 977.265 316.104   5
   2   3 -23 835.773 342.277   3
  -2  -3 -23 665.783 435.799   3
  -2  -3 -22 222.047 167.367   3
  -2  -3 -22 377.419 219.520   1
   2  -3  22 478.587 257.611   5
   2   3 -22 2.65312 130.331   3
   2   3 -21 560.503 296.720   3
  -2  -3 -21 553.031 231.654   1
  -2  -3 -21 440.728 291.248   3
   2  -3  21 164.046 152.074   5
  -2  -3 -20 1353.49 373.192   1
   2   3 -20 2485.80 551.367   3
  -2  -3 -20 1738.41 570.640   3
  -2  -3 -19 1062.13 458.207   3
  -2  -3 -18 4158.92 825.627   3
  -2  -3 -17 7804.20 1097.22   3
  -2  -3 -16 305.612 200.567   3
   2  -3  15 1508.26 393.132   1
  -2  -3 -15 760.628 300.680   3
   2   3 -15 773.517 213.004   3
   2  -3  14 2624.21 506.923   1
   2   3 -14 2982.79 450.283   3
   2  -3  13 1033.07 336.234   3
   2  -3  13 1082.37 332.647   1
   2   3 -13 1777.72 339.879   3
   2  -3  12 3752.46 630.223   4
  -2  -3 -12 7668.77 790.017   1
   2  -3  12 4325.01 662.424   3
   2   3 -12 6672.28 605.847   3
   2  -3  12 3967.20 602.506   1
   2  -3  11 5515.70 766.393   4
   2  -3  11 5769.62 744.742   3
  -2  -3 -11 4541.92 591.920   1
   2   3 -11 5627.66 519.790   3
   2  -3  11 5739.86 715.036   1
   2  -3  10 236.108 130.685   4
   2  -3  10 294.631 132.450   3
   2  -3  10 617.451 254.236   1
   2  -3   9 32210.8 1647.72   3
   2  -3   9 33507.4 1527.66   5
   2  -3   9 31872.9 1700.75   4
   2  -3   9 33936.3 1668.07   1
   2  -3   8 2907.17 489.824   4
   2   3  -8 2048.84 231.816   3
   2  -3   8 3314.63 496.901   1
   2  -3   8 2296.45 377.225   5
  -2  -3  -8 1682.27 394.255   2
   2  -3   8 2812.44 470.314   3
   2   3  -7 2522.99 222.328   3
   2  -3   7 3514.98 511.532   4
  -2  -3  -7 2890.58 499.021   2
   2  -3   7 2923.80 459.555   1
   2  -3   7 3073.68 469.911   3
   2  -3   7 3431.26 468.640   5
   2  -3   6 9245.72 801.239   4
   2  -3   6 9783.57 832.016   1
   2  -3   6 9242.63 768.676   5
  -2  -3  -6 7607.26 752.702   2
   2  -3   6 9826.88 814.694   3
  -2  -3  -5 21197.0 1150.31   3
   2  -3   5 24918.9 1249.29   5
  -2  -3  -5 21419.1 1237.68   2
   2  -3   5 24699.6 1267.24   3
   2  -3   5 26516.4 1309.56   1
   2  -3   5 25532.6 1279.90   4
   2  -3   4 8749.62 728.925   4
  -2  -3  -4 13029.3 918.155   2
   2  -3   4 7737.45 681.146   3
   2   3  -4 13672.0 723.496   4
  -2  -3  -4 14906.6 909.634   3
   2  -3   4 7953.34 700.344   1
   2   3  -3 13534.5 645.633   4
   2  -3   3 11942.1 817.303   4
  -2   3   3 13505.2 848.232   5
   2  -3   3 12054.8 819.807   1
  -2  -3  -3 14813.3 955.107   2
  -2  -3  -3 15330.3 857.644   3
   2  -3   3 12034.7 457.972   2
  -2  -3  -2 18408.7 1040.77   2
   2  -3   2 13360.1 840.441   1
  -2   3   2 13969.7 864.719   5
  -2  -3  -2 19454.8 883.904   3
   2   3  -2 17934.2 686.237   4
  -2  -3  -1 29549.1 1300.65   2
   2   3  -1 30087.5 818.342   4
   2  -3   1 33167.6 1285.56   1
  -2   3   1 30563.0 1281.04   5
  -2  -3  -1 29605.9 994.903   3
  -2  -3   0 14349.9 903.053   2
   2   3   0 14174.4 552.842   4
  -2  -3   0 12566.1 571.074   3
  -2   3   0 10432.7 760.264   5
   2  -3   0 10588.1 702.474   1
  -2  -3   1 30115.6 1319.02   2
  -2   3  -1 32121.7 1350.98   5
   2  -3  -1 29811.6 1129.00   1
  -2  -3   1 30382.7 748.535   3
  -2  -3   2 17170.4 677.250   4
   2  -3  -2 14195.9 745.418   1
  -2   3  -2 12642.7 851.652   5
  -2  -3   2 17718.3 1023.61   2
   2  -3  -3 12965.8 690.154   1
  -2  -3   3 14097.0 659.154   4
  -2  -3   3 14378.3 935.313   2
   2  -3  -4 8686.93 542.184   1
  -2  -3   4 14011.3 727.284   4
   2  -3  -5 23056.7 833.553   1
  -2  -3   5 21952.9 992.389   4
  -2  -3   6 8791.05 669.329   4
   2  -3  -6 8774.25 485.709   1
  -2  -3   7 2577.67 385.978   4
   2  -3  -7 3239.33 279.161   1
  -2  -3   8 1642.54 328.012   4
   2  -3  -8 2810.27 244.879   1
   2  -3  -9 29886.7 699.649   1
  -2  -3   9 24691.1 1366.51   4
  -2  -3  10 2178.59 443.301   4
  -2  -3  11 5287.86 694.739   4
  -2  -3  12 7432.17 876.916   4
  -2  -3  13 1886.43 460.153   4
  -2   3 -14 2289.53 502.674   3
  -2  -3  15 903.218 241.049   1
   2   3  15 950.117 368.099   2
  -2   3 -15 1075.13 351.521   3
  -2  -3  16 251.226 143.482   1
   2   3  16 340.641 238.649   2
  -2  -3  17 7145.05 699.881   1
  -2   3 -17 7875.37 1028.82   3
   2   3  17 7808.01 1114.37   2
  -2   3 -18 3024.36 647.441   3
  -2  -3  18 3751.15 513.973   1
   2   3  18 3588.91 758.429   2
  -2   3 -19 651.562 347.168   3
   2   3  19 735.303 353.384   2
  -2  -3  19 695.821 218.582   1
   2   3  20 1777.90 570.361   2
  -2   3 -20 1631.68 507.369   3
  -2   3 -21 735.600 407.256   3
   2   3  21 1065.37 473.160   2
   2   3  22 667.946 415.647   2
  -2   3 -22 118.181 122.922   3
   2   3  23 1398.20 563.141   2
  -2   3 -23 1329.30 527.723   3
   2  -3 -23 1014.00 438.286   3
   2   3  24 4674.98 1068.69   2
  -2   3 -24 5176.39 1016.93   3
   2  -3 -24 4699.89 1020.12   3
   2  -3 -25 1418.80 607.125   3
  -2   3 -25 1823.77 646.234   3
   2   3  25 1050.84 587.104   2
   2   3  26-45.1377 402.078   2
  -2   3 -26-127.194 204.517   3
   2  -3 -26-217.387 314.506   3
   2  -3 -27 168.960 263.765   3
  -2   3 -27 366.724 353.893   3
  -2   3 -28 1004.05 501.034   3
   2  -3 -28 1407.88 655.601   3
  -2   3 -29 1742.05 672.791   3
  -2  -4 -26 4396.32 1047.60   3
  -2  -4 -25 1881.01 654.261   3
  -2  -4 -24 4295.19 989.470   3
   2   4 -24 2710.51 621.398   3
   2  -4  23 6236.38 821.312   5
   2   4 -23 5475.55 859.037   3
  -2  -4 -23 4967.67 1038.53   3
  -2  -4 -22 1089.33 359.347   1
   2   4 -22 1487.81 467.130   3
   2  -4  22 657.248 236.082   5
  -2  -4 -22 1300.44 534.959   3
   2  -4  21 5809.32 786.522   5
   2   4 -21 4723.04 747.210   3
  -2  -4 -21 4889.36 995.908   3
  -2  -4 -21 4944.17 745.969   1
   2   4 -20 1215.81 372.402   3
  -2  -4 -20 1448.79 381.428   1
  -2  -4 -20 1708.70 625.662   3
   2  -4  20 2705.51 549.408   5
  -2  -4 -19 14624.9 1241.80   1
  -2  -4 -19 14671.1 1627.28   3
   2  -4  19 14334.6 1220.94   5
   2  -4  18 19833.6 1412.87   5
  -2  -4 -18 21313.9 1908.87   3
   2  -4  17 6225.87 779.454   5
  -2  -4 -17 7379.53 1097.70   3
   2   4 -16 663.095 251.584   3
   2  -4  16 217.298 159.608   5
  -2  -4 -16 284.646 192.147   3
   2  -4  15 2587.20 485.006   5
  -2  -4 -15 1643.67 493.139   3
   2   4 -15 2195.69 403.505   3
   2   4 -14 4753.05 552.262   3
  -2  -4 -14 5246.80 887.809   3
   2  -4  14 4776.38 661.845   5
   2   4 -13 17889.8 996.616   3
   2  -4  13 18086.1 1397.43   1
   2  -4  13 19039.6 1285.00   5
   2  -4  13 19477.6 1470.38   3
   2   4 -12 8974.60 665.464   3
   2  -4  12 10419.7 932.530   5
   2  -4  12 9877.57 1021.58   3
   2  -4  12 10797.9 1050.29   1
   2   4 -11 45006.7 1370.24   3
   2  -4  11 41252.0 2018.69   1
   2  -4  11 41945.9 1851.25   5
   2  -4  11 39969.0 2112.07   4
   2  -4  11 39443.3 1967.65   3
   2  -4  10 47264.8 2093.09   3
   2  -4  10 46978.4 2112.14   1
   2  -4  10 46357.7 2204.40   4
   2   4 -10 42090.2 1205.45   3
   2  -4  10 46124.5 1929.59   5
   2   4  -9 12746.1 586.932   3
   2  -4   9 14709.3 1077.44   5
   2  -4   9 15491.7 1175.98   3
   2  -4   9 14758.6 1162.71   1
  -2  -4  -9 12389.0 1110.93   2
   2  -4   9 14776.3 1197.32   4
   2  -4   8 44534.1 1830.22   5
  -2  -4  -8 53388.0 2237.19   2
   2  -4   8 43110.3 1899.87   3
   2  -4   8 42779.7 1966.70   4
   2   4  -8 50205.7 1013.14   3
   2  -4   8 44008.3 1963.94   1
   2  -4   7 12381.6 964.248   5
   2  -4   7 11700.5 957.529   3
   2  -4   7 12761.0 1016.32   1
   2  -4   7 11600.3 988.296   4
   2  -4   6 16504.4 1102.15   5
   2  -4   6 16780.5 1152.14   1
   2  -4   6 16967.6 1116.54   3
  -2  -4  -6 14921.2 1117.77   2
   2  -4   6 17794.0 1204.24   4
   2  -4   5 49764.4 1947.25   4
   2   4  -5 52962.9 1662.15   4
   2  -4   5 47888.5 1843.19   3
   2  -4   5 50473.6 1937.33   1
   2  -4   5 49872.8 1870.57   5
  -2  -4  -5 53902.4 2066.06   2
   2  -4   4 20325.1 1203.68   1
   2   4  -4 21501.9 985.544   4
  -2  -4  -4 19628.8 1203.91   2
   2  -4   4 20231.9 1202.70   4
   2   4  -3 10276.0 649.587   4
  -2  -4  -3 9257.30 794.531   2
   2  -4   3 10714.0 873.732   4
   2  -4   3 11164.1 859.451   1
  -2  -4  -2 80948.6 2329.77   2
  -2   4   2 88666.6 2410.21   5
   2   4  -2 82298.6 1745.52   4
   2  -4   2 89083.3 2390.49   1
  -2  -4  -1 86063.8 2377.17   2
   2  -4   1 85017.7 2273.98   1
   2   4  -1 88852.3 1746.07   4
   2  -4   0 10815.6 786.022   1
  -2  -4   0 17684.8 1078.17   2
   2   4   0 17743.5 777.032   4
  -2   4   0 10248.7 836.812   5
  -2   4  -1 86759.6 2403.95   5
  -2  -4   1 90421.8 2454.60   2
  -2  -4   2 81940.8 2348.94   2
  -2   4  -2 91161.6 2500.32   5
  -2  -4   3 10229.3 647.256   4
  -2  -4   3 9872.78 831.246   2
  -2   4  -3 10852.5 867.352   5
  -2  -4   4 19449.6 1197.69   2
  -2  -4   4 20924.2 976.410   4
  -2   4  -4 19960.8 1168.50   5
  -2  -4   5 52508.0 1639.23   4
  -2  -4   6 13425.0 878.609   4
  -2  -4   7 16769.5 1045.65   4
  -2  -4   8 52699.2 1956.27   4
  -2  -4   9 12718.3 1019.99   4
  -2  -4  10 40796.1 1911.63   4
  -2  -4  11 45687.0 2115.83   4
  -2  -4  12 9157.58 982.291   4
   2  -4 -13 16485.6 533.694   1
  -2   4 -14 4815.81 735.867   3
   2   4  15 2550.47 631.151   2
  -2   4 -15 2891.91 576.826   3
  -2   4 -16 308.619 128.694   3
   2   4  16 739.433 376.356   2
  -2  -4  16 554.218 225.554   1
  -2   4 -17 6071.75 890.045   3
  -2  -4  17 5312.74 651.691   1
   2   4  17 6561.02 1063.33   2
  -2   4 -18 17043.0 1562.60   3
  -2  -4  18 19603.5 1278.36   1
   2   4  18 20355.1 1907.04   2
   2   4  19 16272.2 1728.53   2
  -2  -4  19 13594.6 1081.31   1
  -2   4 -19 15820.6 1541.99   3
  -2   4 -20 2453.52 661.157   3
   2   4  20 2019.96 659.976   2
  -2   4 -21 5431.81 969.986   3
   2   4  21 4698.49 949.408   2
   2   4  22 1698.13 681.565   2
  -2   4 -22 839.218 440.895   3
  -2   4 -23 7428.00 1177.34   3
   2   4  23 6117.19 1187.68   2
  -2   4 -24 2176.29 676.975   3
   2   4  24 3311.66 870.962   2
   2  -4 -25 2429.13 744.583   3
  -2   4 -25 2346.93 682.214   3
   2   4  25 2203.91 762.761   2
   2   4  26 3904.15 1022.25   2
   2  -4 -26 4809.68 1089.03   3
  -2   4 -26 3947.85 926.758   3
   2  -4 -27 2360.20 756.383   3
  -2   4 -27 2421.04 724.779   3
  -2   4 -28 1078.43 559.696   3
  -2   4 -29 370.689 330.812   3
  -2   5  26 410.440 323.434   2
  -2  -5 -25 274.807 362.594   3
  -2  -5 -24 125.250 180.715   3
  -2  -5 -23 2951.38 789.466   3
   2  -5  22 3732.73 650.854   5
   2   5 -22 4590.12 728.345   3
  -2  -5 -22 5446.15 1078.66   3
  -2  -5 -22 4880.95 769.759   1
  -2  -5 -21 5182.54 779.532   1
  -2  -5 -21 5311.87 1051.45   3
   2   5 -21 4718.54 720.280   3
   2  -5  21 4509.56 716.935   5
   2  -5  20 3266.66 585.599   5
  -2  -5 -20 2020.69 646.062   3
  -2  -5 -20 1964.68 468.917   1
  -2  -5 -19 8072.16 948.925   1
  -2  -5 -19 7395.50 1180.04   3
   2  -5  19 6869.41 846.476   5
  -2  -5 -18 1941.64 440.629   1
  -2  -5 -18 1961.09 582.659   3
   2  -5  17 428.817 263.492   5
  -2  -5 -17 606.575 358.480   3
   2   5 -17 342.715 182.799   3
  -2  -5 -16 12859.6 1462.45   3
   2   5 -16 13374.5 995.386   3
   2   5 -15 13564.0 944.813   3
  -2  -5 -15 14415.7 1506.20   3
   2  -5  15 14259.7 1186.83   5
   2   5 -14 31033.6 1342.40   3
   2  -5  14 33432.1 1769.12   5
  -2  -5 -14 31672.2 2138.66   3
   2  -5  13 4834.48 669.877   5
   2   5 -13 7289.12 607.107   3
   2  -5  13 4131.11 680.535   3
  -2  -5 -13 7296.97 992.812   3
   2  -5  12 6360.58 759.771   5
  -2  -5 -12 9419.26 1087.80   3
   2   5 -12 8669.42 613.841   3
   2  -5  12 6666.95 849.587   3
   2  -5  11 19115.5 1458.02   1
   2  -5  11 17620.9 1337.60   3
   2   5 -11 17495.7 806.174   3
   2   5 -11 17711.0 744.853   5
   2  -5  11 19206.4 1294.92   5
   2  -5  10 6955.92 854.387   1
  -2  -5 -10 8069.64 942.672   2
   2  -5  10 6878.75 869.362   4
   2  -5  10 8347.03 902.572   3
   2  -5  10 8122.17 837.034   5
   2   5 -10 8010.71 528.197   5
   2  -5   9 1733.12 427.630   4
   2  -5   9 1960.57 415.186   5
   2  -5   9 1237.02 321.685   3
   2  -5   9 1610.43 409.038   1
  -2  -5  -9 2580.80 516.009   2
   2  -5   8 1919.55 431.843   4
   2  -5   8 2107.22 456.052   5
   2  -5   8 2604.56 486.570   1
  -2  -5  -8 3505.12 603.509   2
   2  -5   8 2228.37 449.379   3
   2  -5   7 21226.8 1399.30   1
   2   5  -7 19777.5 1202.88   4
  -2  -5  -7 20420.9 1408.23   2
   2  -5   7 22536.9 1343.40   5
   2  -5   7 22179.8 1358.94   3
   2  -5   7 20807.1 1420.25   4
  -2  -5  -6 6807.47 804.530   2
   2   5  -6 6623.55 668.794   4
   2  -5   6 3548.41 564.437   1
   2  -5   6 4352.29 598.684   5
   2  -5   6 3505.24 566.955   4
   2  -5   6 3753.76 548.496   3
   2   5  -5 52510.7 1785.70   4
  -2  -5  -5 48910.2 2081.94   2
   2  -5   5 54029.1 2143.01   1
  -2   5   5 51861.8 1577.21   2
   2  -5   5 54352.2 2167.52   4
   2  -5   4 44225.2 1898.95   1
  -2  -5  -4 45683.8 1942.36   2
   2  -5   4 44036.5 1938.04   4
  -2   5   4 45586.9 1351.95   2
   2   5  -4 44921.3 1590.92   4
  -2   5   3 27873.7 955.824   2
  -2  -5  -3 30391.2 1548.16   2
   2   5  -3 28378.9 1215.96   4
   2  -5   3 26769.9 1437.67   1
  -2  -5  -2 22190.0 1300.01   2
   2   5  -2 23143.4 1048.54   4
  -2   5   1 30650.3 1543.87   5
  -2  -5  -1 27340.9 1440.08   2
  -2   5   1 29749.6 709.263   2
   2   5  -1 26580.6 1107.51   4
   2   5   0 202055. 3083.56   4
  -2   5   0 212189. 4050.01   5
  -2  -5   1 27782.8 1450.90   2
  -2   5  -1 31445.6 1574.55   5
  -2  -5   2 21655.4 1285.98   2
  -2   5  -2 15949.7 1120.11   5
  -2  -5   3 28839.1 1237.03   4
  -2   5  -3 24854.3 1410.44   5
  -2  -5   3 28841.8 1500.43   2
  -2  -5   4 45822.2 1594.68   4
  -2  -5   4 45847.9 1939.40   2
  -2   5  -4 44291.5 1888.32   5
  -2  -5   5 49106.0 2036.11   2
  -2  -5   5 52264.0 1793.59   4
  -2   5  -5 52333.9 2061.00   5
  -2  -5   6 6989.19 679.937   4
  -2  -5   6 7011.52 792.582   2
  -2  -5   7 18974.3 1160.45   4
  -2  -5   8 3713.12 537.613   4
  -2  -5   9 2470.04 456.002   4
  -2  -5  10 8358.11 878.392   4
  -2  -5  11 16718.5 1308.73   4
  -2  -5  12 8351.15 963.482   4
   2   5  13 7422.73 1020.64   2
  -2   5 -14 32363.4 1950.06   3
   2   5  14 31790.9 2174.52   2
  -2   5 -15 14492.7 1356.64   3
   2   5  15 14698.8 1516.93   2
   2  -5 -15 14884.2 615.193   1
   2  -5 -16 17588.9 566.539   1
  -2   5 -16 19494.8 1611.76   3
  -2   5 -17 478.409 237.118   3
  -2  -5  17 321.760 101.435   1
   2   5  17 431.012 303.890   2
  -2  -5  18 2279.32 464.105   1
   2   5  18 2468.02 685.000   2
  -2   5 -19 6385.11 991.682   3
   2   5  19 8409.02 1262.35   2
  -2  -5  19 7113.34 850.200   1
   2   5  20 2342.80 712.449   2
  -2   5 -20 3573.90 763.512   3
   2   5  21 5968.52 1148.05   2
  -2   5 -21 4595.24 888.255   3
   2   5  22 5020.35 1075.30   2
  -2   5 -22 3832.91 857.520   3
   2   5  23 3672.16 969.112   2
  -2   5 -23 3628.75 824.475   3
   2   5  24 309.928 197.944   2
  -2   5 -24 397.667 206.674   3
  -2   5 -25 222.550 102.581   3
   2   5  25-159.805 329.306   2
   2  -5 -26 142.575 173.355   3
  -2   5 -26-98.1471 213.407   3
   2  -5 -27 2655.12 853.071   3
  -2   5 -27 2726.91 795.575   3
  -2   5 -28 2873.77 794.253   3
  -2   5 -29 2492.48 775.107   3
  -2  -6 -25 251.462 212.114   3
  -2   6  25 119.208 134.750   2
  -2   6  24-10.2380 290.215   2
  -2  -6 -24 411.025 335.241   3
  -2  -6 -23 4590.79 1044.39   3
  -2   6  23 3687.24 908.779   2
  -2   6  22-300.772 304.737   2
  -2  -6 -22 117.146 253.235   3
  -2  -6 -21 1166.07 355.820   1
  -2   6  21 531.272 305.529   2
  -2  -6 -21 797.046 258.890   3
   2  -6  20 2531.62 532.106   5
  -2  -6 -20 3270.10 811.469   3
  -2   6  20 3221.07 780.111   2
  -2  -6 -20 2843.09 591.209   1
  -2  -6 -19 1302.29 484.597   3
  -2  -6 -19 1576.95 448.353   1
   2  -6  19 1205.14 351.270   5
   2  -6  18 761.938 271.028   5
  -2  -6 -18 280.507 154.653   1
  -2  -6 -18 767.861 421.567   3
  -2  -6 -17 6404.49 1066.47   3
   2   6 -17 6997.61 719.484   3
  -2  -6 -17 6224.92 858.449   1
   2  -6  17 7284.33 869.600   5
   2  -6  16 1608.38 421.223   5
   2   6 -16 1208.14 288.394   3
  -2  -6 -16 1352.47 391.533   1
  -2  -6 -16 1704.92 585.516   3
   2  -6  15 20841.7 1444.84   5
  -2  -6 -15 18879.6 1738.14   3
   2  -6  14 1584.15 418.944   5
  -2  -6 -14 2089.99 583.760   3
   2  -6  13 4455.43 674.554   5
   2  -6  12 2831.07 519.830   5
   2  -6  12 3235.32 598.236   3
   2   6 -12 2599.81 329.876   5
   2  -6  11 4054.23 655.348   3
   2   6 -11 3868.13 426.160   5
   2  -6  10 15625.6 1262.46   3
   2   6  -9 1591.88 392.107   4
   2  -6   9 1648.11 411.733   3
  -2  -6  -9 1235.84 373.565   2
  -2   6   9 1623.31 361.311   2
   2   6  -8 863.320 282.780   4
  -2  -6  -8 1138.31 348.834   2
   2  -6   8 760.419 276.655   3
   2  -6   8 520.831 229.947   1
   2  -6   8 698.097 265.304   4
  -2   6   8 930.455 263.821   2
   2  -6   7 16324.6 1296.92   1
   2  -6   7 15767.1 1203.40   3
   2  -6   7 16110.0 1309.46   4
   2   6  -7 11941.5 995.060   4
  -2  -6  -7 13124.5 1178.40   2
  -2   6   7 16090.2 1046.58   2
   2   6  -6 27645.5 1453.39   4
   2  -6   6 29610.4 1746.42   4
   2  -6   6 29136.6 1607.39   3
  -2  -6  -6 27697.6 1688.20   2
  -2   6   6 29786.1 1339.54   2
   2  -6   6 29729.5 1713.19   1
   2   6  -5 13813.3 992.716   4
   2  -6   5 14305.7 1172.35   1
   2  -6   5 14311.4 1209.65   4
  -2  -6  -5 13278.1 1135.39   2
  -2   6   5 13821.7 853.573   2
   2  -6   4 455.087 109.599   2
   2   6  -4 459.002 196.715   4
  -2   6   4 808.675 207.321   2
  -2  -6  -4 382.470 215.457   2
   2  -6   3 86185.7 1304.89   2
   2   6  -3 83236.9 2282.80   4
  -2  -6  -3 85688.4 2755.37   2
  -2   6   2 20076.2 767.452   2
   2   6  -2 24625.3 1225.82   4
  -2  -6  -2 23545.0 1411.23   2
   2   6  -2 23009.7 1411.18   2
   2   6  -1 38060.3 1491.46   4
  -2   6   1 33167.7 863.630   2
  -2  -6  -1 38148.9 1799.36   2
  -2   6   0 20727.3 584.382   2
  -2   6   0 22609.5 1424.99   5
  -2  -6   0 12522.2 1024.19   2
   2   6   0 12210.0 860.027   4
  -2   6  -1 35022.5 1774.95   5
  -2  -6   1 37453.6 1785.76   2
  -2  -6   2 24107.2 1443.30   2
  -2   6  -2 22495.4 1434.52   5
  -2  -6   3 85595.9 2742.48   2
  -2   6  -3 93987.7 2901.83   5
  -2  -6   4 589.747 210.641   4
  -2  -6   4 217.101 132.721   2
  -2   6  -4 278.457 173.706   5
  -2  -6   5 14263.1 1151.95   2
  -2  -6   5 14025.0 1004.34   4
  -2   6  -5 13855.8 1118.14   5
  -2  -6   6 27050.1 1620.81   2
  -2  -6   6 24588.6 677.092   3
  -2   6  -6 29211.1 1650.86   5
  -2  -6   6 27614.3 1463.41   4
  -2  -6   7 12876.3 1031.35   4
  -2  -6   7 10074.1 449.432   3
  -2  -6   7 12120.7 1098.62   2
  -2  -6   8 967.006 270.799   4
  -2  -6   8 686.044 123.740   3
  -2  -6   9 1374.83 360.024   4
  -2  -6  10 13629.6 1173.25   4
   2   6  11 4017.50 714.315   2
  -2  -6  11 4728.28 707.876   4
   2   6  12 2149.36 549.500   2
  -2   6 -13 4828.93 857.621   4
   2   6  13 2904.60 644.105   2
   2   6  14 1343.63 445.855   2
   2   6  15 19605.5 1769.53   2
   2   6  16 1315.80 488.092   2
   2   6  17 5563.80 976.489   2
   2  -6 -17 6482.17 458.888   1
   2   6  18-241.892 243.986   2
  -2   6 -19 1296.26 433.354   3
   2   6  19 1942.48 616.878   2
   2   6  20 3088.17 814.006   2
  -2   6 -20 1468.99 463.877   3
  -2   6 -21 624.481 377.193   3
   2   6  21 1230.81 548.982   2
   2   6  22 322.999 343.706   2
  -2   6 -22-121.026 188.508   3
   2   6  23 4581.22 1062.35   2
  -2   6 -23 3586.70 821.783   3
   2   6  24-79.5085 242.725   2
  -2   6 -24 249.236 244.621   3
   2   6  25 356.214 299.878   2
  -2   6 -25 137.848 242.932   3
  -2   6 -26 5944.71 1135.70   3
  -2   6 -27-180.710 307.410   3
  -2   7  25 593.200 408.658   2
  -2   7  24-167.224 284.074   2
  -2  -7 -24 521.895 334.744   3
  -2   7  23 4977.55 1052.80   2
  -2  -7 -23 4927.11 1112.87   3
  -2  -7 -22 12504.5 1743.39   3
  -2   7  22 12887.2 1680.33   2
  -2  -7 -21 5494.71 1153.10   3
  -2   7  21 3887.99 921.229   2
  -2  -7 -21 5432.48 843.509   1
  -2  -7 -20 1988.89 657.353   3
  -2  -7 -20 1440.76 452.471   1
  -2   7  20 1085.68 469.462   2
  -2  -7 -19 7714.72 1277.73   3
  -2  -7 -19 7426.80 977.699   1
  -2   7  19 6097.80 1063.46   2
  -2  -7 -18 512.173 268.090   1
  -2   7  18 1515.22 534.618   2
  -2  -7 -18 530.047 360.962   3
  -2   7  17 6339.22 1021.62   2
  -2  -7 -17 7240.97 1192.77   3
  -2  -7 -16 3828.17 836.404   3
  -2   7  16 3008.26 648.690   2
  -2   7  15 3144.34 685.105   2
  -2   7  14 54289.7 2684.90   2
   2   7 -13 421.511 131.377   5
  -2   7  13 532.214 341.719   2
  -2   7  12 9213.57 1021.60   2
   2   7 -12 9103.51 711.533   5
   2   7 -11 7681.22 684.396   5
   2  -7  11 11344.6 1123.85   3
   2   7 -10 23574.5 1623.08   4
   2  -7  10 18153.4 1407.38   3
   2  -7   9 14418.9 1218.65   3
   2   7  -9 13350.4 1192.15   4
   2  -7   8 6962.65 839.756   3
  -2   7   8 6865.98 756.238   2
   2   7  -7 11807.4 1051.95   4
   2  -7   7 11841.1 1078.86   3
  -2  -7  -7 11084.3 1122.34   2
  -2   7   7 11712.8 926.217   2
  -2   7   6 41036.3 1649.76   2
  -2  -7  -6 41470.0 2136.48   2
   2   7  -6 41453.7 1904.24   4
   2   7  -5 9815.61 901.086   4
  -2   7   5 14399.2 904.160   2
  -2  -7  -5 11259.6 1099.47   2
   2  -7   5 13507.0 709.086   2
   2   7  -4 26912.7 1455.25   4
   2  -7   4 27248.3 901.920   2
  -2   7   4 27242.7 1150.89   2
  -2  -7  -4 27207.7 1657.56   2
   2  -7   3 5742.62 378.362   2
   2   7  -3 3707.36 526.063   4
  -2   7   3 5716.06 488.590   2
  -2  -7  -3 4155.85 623.236   2
  -2  -7  -2 18440.3 1326.25   2
  -2   7   2 17999.6 797.491   2
   2  -7   2 15123.7 578.620   2
   2   7  -2 17706.5 1145.89   4
   2   7  -1 3813.79 529.237   4
   2  -7   1 3275.39 269.819   2
  -2  -7  -1 3771.33 597.605   2
  -2   7   1 3691.84 329.584   2
  -2  -7   0 142.758 169.788   2
   2   7   0 83.0666 116.712   4
  -2  -7   1 3712.79 585.202   2
  -2   7  -1 3897.11 644.894   5
  -2  -7   2 17886.8 1306.99   2
  -2   7  -2 18065.9 1353.76   5
  -2   7  -3 5524.52 756.591   5
  -2  -7   3 3419.70 564.510   2
  -2  -7   4 27562.8 1653.48   2
  -2   7  -4 27356.6 1680.05   5
  -2  -7   5 9438.00 978.325   2
  -2  -7   5 10116.9 931.838   4
  -2  -7   6 40407.9 1884.15   4
  -2  -7   6 39787.9 1038.74   3
  -2   7  -6 41592.1 2073.07   5
  -2  -7   6 42685.6 2124.31   2
  -2  -7   7 10882.0 996.624   4
  -2  -7   7 11144.5 538.056   3
  -2  -7   7 11924.5 1140.00   2
  -2   7  -7 12219.7 1127.63   5
  -2  -7   8 10010.5 990.570   4
   2   7   8 9089.75 1031.96   2
  -2  -7   8 8618.56 479.250   3
  -2  -7   8 8925.07 997.809   2
  -2   7  -8 7043.63 862.031   5
   2   7   9 12738.4 1249.47   2
  -2  -7   9 13228.4 1173.89   4
  -2  -7   9 11992.1 591.933   3
  -2  -7  10 22397.3 1571.52   4
   2   7  10 23717.6 1761.94   2
  -2  -7  10 20416.5 809.990   3
  -2   7 -11 13667.3 1403.37   4
   2   7  11 7965.77 1044.99   2
   2   7  12 8110.57 1088.21   2
  -2   7 -12 8728.85 1149.15   4
   2   7  13 226.878 159.384   2
  -2   7 -13 339.854 124.513   4
  -2   7 -14 54868.7 3000.12   4
   2   7  14 54682.4 2951.92   2
   2   7  15 4005.12 834.206   2
   2   7  16 2985.50 720.819   2
   2   7  17 6879.99 1107.17   2
   2   7  18 926.319 495.782   2
   2   7  19 8679.95 1349.95   2
   2   7  20 1213.28 537.397   2
   2   7  21 5314.58 1125.21   2
   2   7  22 13695.8 1826.17   2
   2   7  23 4949.63 1120.03   2
   2   7  24 752.002 448.368   2
  -2   8  25 306.023 300.249   2
  -2   8  24 853.799 462.229   2
  -2   8  23 3983.84 1002.37   2
  -2  -8 -23 4460.36 1097.66   3
  -2   8  22 1112.93 509.419   2
  -2  -8 -22 2277.25 766.421   3
  -2  -8 -21 2171.10 752.361   3
  -2   8  21 2418.52 718.031   2
  -2  -8 -20 7405.80 1023.98   1
  -2   8  20 8225.73 1291.87   2
  -2  -8 -20 7502.72 1328.18   3
  -2   8  19 2364.57 685.210   2
  -2  -8 -19 2180.83 548.860   1
  -2  -8 -19 1525.89 557.758   3
  -2  -8 -18 1500.20 580.044   3
  -2   8  18 666.891 333.427   2
  -2   8  17 71.0373 262.580   2
  -2  -8 -17 31.2753 131.633   3
  -2   8  16 246.577 177.279   2
  -2   8  15 353.260 259.151   2
  -2   8  14 4308.88 762.179   2
   2   8 -14 5067.39 565.845   5
   2   8 -13 10691.9 852.093   5
  -2   8  13 8770.78 1051.41   2
   2   8 -12 12076.5 936.144   5
  -2   8  12 13243.0 1256.07   2
   2   8 -11 170.224 169.865   4
   2   8 -11 299.285 162.068   5
   2   8 -10 8308.12 1007.20   4
   2  -8   9 26828.7 1725.89   3
   2   8  -9 23520.9 1643.24   4
   2  -8   8 11884.4 1136.44   3
  -2   8   8 11153.4 979.590   2
   2   8  -8 11388.1 1115.19   4
   2   8  -7 20316.3 1457.02   4
  -2   8   7 23388.8 1339.30   2
   2  -8   7 21574.4 1530.46   3
   2  -8   7 21103.4 1057.39   2
  -2   8   6 2598.83 421.845   2
   2   8  -6 2430.49 473.965   4
   2  -8   6 2563.98 346.566   2
  -2  -8  -5 14713.8 1294.82   2
   2   8  -5 16291.6 1238.48   4
   2  -8   5 15576.2 786.683   2
  -2   8   5 15510.8 973.926   2
   2  -8   4 3786.90 370.157   2
   2   8  -4 4212.01 622.343   4
  -2  -8  -4 3391.51 599.686   2
  -2   8   4 3213.05 421.042   2
   2  -8   3 3550.12 325.922   2
  -2   8   3 3963.83 428.518   2
  -2  -8  -3 4329.17 678.157   2
   2   8  -3 4316.80 611.840   4
   2   8  -2 6424.17 759.238   4
   2  -8   2 5426.73 397.370   2
  -2   8   2 6623.12 521.201   2
  -2  -8  -2 6395.56 817.341   2
  -2   8   1 19390.1 837.892   2
   2  -8   1 18938.4 751.646   2
   2   8  -1 17720.2 1216.70   4
  -2  -8  -1 17897.4 1365.09   2
   2   8   0 12101.8 1017.74   4
  -2  -8   0 11815.6 1109.99   2
   2  -8   0 9856.16 552.701   2
  -2  -8   1 17380.0 1334.90   2
  -2  -8   2 6518.47 813.566   2
  -2  -8   3 4945.13 725.072   2
  -2  -8   4 4914.44 734.815   2
  -2  -8   5 16388.7 1356.30   2
   2   8   6 2757.88 590.331   2
  -2  -8   6 2492.32 530.349   2
   2   8   7 21495.1 1618.13   2
  -2  -8   7 20137.8 1533.51   2
  -2  -8   7 19616.3 810.823   3
  -2  -8   7 20201.3 1466.08   4
  -2   8  -8 10326.0 1192.55   4
   2   8   8 10603.0 1164.44   2
  -2  -8   8 10562.6 588.816   3
  -2  -8   8 10866.4 1085.65   4
   2   8   9 23300.4 1775.94   2
  -2  -8   9 22432.8 862.104   3
  -2   8 -10 8228.36 1104.17   4
  -2  -8  10 7742.30 527.621   3
   2   8  10 9819.77 1167.30   2
   2   8  11 525.845 282.674   2
  -2  -8  11 213.362 96.3945   3
   2   8  12 12247.2 1343.02   2
  -2   8 -12 12197.2 1401.72   4
   2   8  13 12010.7 1382.01   2
  -2   8 -13 7978.82 1133.19   4
  -2   8 -14 3601.27 822.128   4
   2   8  14 4612.95 862.193   2
  -2   8 -15 432.488 323.237   4
   2   8  15 469.133 255.460   2
   2   8  16 1011.05 445.094   2
   2   8  17 441.598 124.331   2
   2   8  18 1231.19 487.290   2
   2   8  19 1843.99 659.998   2
   2   8  20 6925.76 1247.07   2
   2   8  21 2691.85 822.968   2
   2   8  22 2798.27 846.548   2
   2   8  23 3470.26 971.561   2
  -2   9  24 898.134 537.695   2
  -2   9  23 654.463 366.975   2
  -2   9  22 3319.05 903.126   2
  -2  -9 -22 2587.33 833.771   3
  -2  -9 -21 4567.36 1099.71   3
  -2   9  21 3366.40 872.156   2
  -2   9  20 1308.30 530.317   2
  -2  -9 -20 1339.20 593.643   3
  -2  -9 -20 1270.93 425.477   1
  -2   9  19 2096.16 652.820   2
  -2  -9 -19 2478.74 731.537   3
  -2   9  18 1410.68 517.364   2
  -2  -9 -18 910.871 465.466   3
  -2   9  17 482.248 294.170   2
  -2   9  16 2278.27 621.592   2
  -2   9  15 7373.09 1082.55   2
  -2   9  14 10565.1 1252.94   2
   2   9 -13 2697.33 473.105   5
  -2   9  13 2743.57 630.058   2
   2   9 -12 2077.38 556.868   4
   2   9 -12 2050.76 426.661   5
   2   9 -11 3166.08 680.023   4
  -2   9  11 3801.04 672.880   2
   2   9 -10 7117.44 975.939   4
   2   9  -9 2599.90 583.218   4
   2  -9   9 3375.27 500.274   2
   2   9  -8 7305.30 957.377   4
   2  -9   8 4463.02 539.345   2
   2  -9   7 1410.28 290.197   2
  -2   9   7 1725.35 371.997   2
   2   9  -7 2035.20 480.266   4
   2   9  -6 24755.5 1669.29   4
  -2   9   6 26975.9 1422.48   2
   2  -9   6 27411.8 1176.91   2
   2   9  -5 9586.34 1016.18   4
  -2   9   5 9338.37 795.200   2
   2  -9   5 9386.12 649.679   2
  -2   9   4 8746.36 735.684   2
   2  -9   4 8591.45 582.458   2
   2   9  -3 1308.66 345.352   4
   2  -9   3 3250.18 348.344   2
  -2  -9  -3 1458.84 426.218   2
  -2   9   3 3689.49 451.258   2
   2   9  -2 16116.4 1278.57   4
  -2   9   2 19563.8 972.032   2
   2  -9   2 19028.3 825.006   2
  -2  -9  -2 15080.3 1308.62   2
   2   9  -1 9845.12 988.274   4
  -2   9   1 11023.5 692.462   2
  -2  -9  -1 9414.74 1029.26   2
   2  -9   1 11677.5 652.675   2
   2   9   0 26997.1 1628.56   4
  -2   9   0 16824.6 1492.29   4
  -2  -9   0 27201.1 1744.75   2
  -2  -9   1 10169.9 1076.99   2
  -2   9  -1 11473.5 1241.82   4
   2   9   1 9948.97 1003.82   4
  -2   9  -2 20105.9 1627.69   4
  -2  -9   2 15803.7 1348.31   2
   2   9   3 1615.66 417.629   2
  -2  -9   3 1059.40 343.067   2
  -2  -9   4 13222.3 1245.62   2
   2   9   4 14546.3 1346.02   2
  -2  -9   5 8918.20 1038.75   2
   2   9   5 9361.44 1092.79   2
  -2   9  -5 9389.24 1131.36   4
  -2   9  -6 28352.3 2018.20   4
   2   9   6 24537.2 1787.39   2
   2   9   7 1914.75 516.614   2
  -2  -9   7 1832.69 274.221   3
  -2   9  -7 1497.72 483.577   4
  -2   9  -8 4980.69 871.492   4
   2   9   8 7646.38 1030.35   2
  -2  -9   8 6698.18 527.050   3
   2   9   9 3315.25 688.240   2
  -2   9  -9 3214.41 740.376   4
  -2  -9   9 2818.35 335.683   3
   2   9  10 7031.28 1025.74   2
  -2  -9  10 7327.87 538.918   3
  -2   9 -10 9646.77 1239.83   4
  -2   9 -11 3198.68 741.447   4
   2   9  11 3817.68 785.130   2
  -2  -9  11 2954.81 350.781   3
  -2   9 -12 2666.81 669.234   4
   2   9  12 2350.47 598.961   2
  -2  -9  12 1576.28 262.144   3
  -2   9 -13 2397.49 652.364   4
   2   9  13 3782.36 802.857   2
   2   9  14 8112.01 1195.58   2
  -2   9 -14 10998.6 1438.29   4
   2   9  15 9132.68 1301.62   2
  -2   9 -15 5485.58 1043.67   4
  -2   9 -16 1948.43 617.476   4
   2   9  16 3704.16 839.026   2
   2   9  17 381.286 274.168   2
   2   9  18 1222.12 535.234   2
   2   9  19 2603.83 800.665   2
   2   9  20 1153.11 543.304   2
   2   9  21 4758.94 1100.43   2
   2   9  22 2484.29 808.027   2
   2   9  23 633.656 322.961   2
  -2  10  23 9998.56 1580.62   2
  -2  10  22 4891.42 1087.74   2
  -2  10  21 5773.39 1158.52   2
  -2 -10 -21 4647.73 1126.89   3
  -2  10  20 4233.77 946.025   2
  -2 -10 -20 3322.46 944.410   3
  -2  10  19 2561.69 700.237   2
  -2 -10 -19 3808.40 965.402   3
  -2  10  18 4249.69 919.235   2
  -2  10  17 2121.70 614.564   2
  -2  10  16 5712.11 1029.40   2
  -2  10  15 15233.7 1573.85   2
  -2  10  14 5282.84 923.833   2
  -2  10  13 2747.81 609.164   2
   2  10 -13 1281.25 478.698   4
   2  10 -12 1416.00 533.540   4
  -2  10  12 2141.84 528.444   2
  -2  10  11 7630.90 959.677   2
   2  10 -11 8101.38 1107.91   4
   2 -10  11 7911.49 843.862   2
   2  10 -10 2163.52 571.010   4
   2 -10  10 2638.81 466.862   2
   2 -10   9 2939.24 476.882   2
   2  10  -9 3378.86 687.022   4
   2  10  -8 21239.8 1700.93   4
   2 -10   8 20137.5 1165.87   2
   2 -10   7 16263.7 996.719   2
   2  10  -7 15017.4 1387.10   4
   2 -10   6 5834.16 571.317   2
  -2  10   6 5067.84 650.956   2
   2  10  -5 48123.0 2421.40   4
  -2  10   5 50631.3 1947.08   2
   2 -10   5 48045.4 1536.20   2
   2 -10   4 1259.63 237.120   2
  -2  10   4 1313.97 295.915   2
   2  10  -4 911.700 339.501   4
  -2  10   3 17748.4 1035.55   2
   2 -10   3 17352.2 856.159   2
   2  10  -3 17535.5 1406.73   4
   2 -10   2 8024.45 582.924   2
  -2  10   2 8491.41 689.787   2
   2  10  -1 11080.1 1120.69   4
  -2  10   1 16072.6 1547.68   4
   2 -10   1 15831.8 821.935   2
  -2  10   1 15917.9 881.195   2
   2  10  -1 11851.3 1198.79   2
  -2  10   0 21274.6 1766.29   4
   2  10   0 26761.3 1736.42   4
   2 -10   0 20403.7 948.884   2
   2  10   0 26104.9 1790.02   2
   2  10   1 11787.0 1211.99   2
   2  10   1 11420.0 1152.42   4
  -2  10  -2 8584.64 1124.90   4
   2  10   2 16684.8 1445.62   2
   2  10   3 19018.0 1565.43   2
  -2  10  -3 17511.8 1642.72   4
  -2  10  -4 1528.79 515.866   4
   2  10   4 747.350 315.598   2
  -2  10  -5 51936.3 2808.12   4
   2  10   5 50568.9 2620.32   2
  -2  10  -6 5568.11 951.183   4
   2  10   6 11018.1 1227.66   2
  -2  10  -7 18281.3 1725.04   4
  -2 -10   7 14167.6 855.486   3
   2  10   7 17539.7 1588.92   2
  -2  10  -8 19801.6 1818.23   4
   2  10   8 22930.2 1844.47   2
  -2 -10   8 20820.2 1006.45   3
  -2 -10   9 3785.26 422.236   3
  -2  10  -9 2705.53 674.550   4
   2  10   9 4201.11 805.292   2
  -2  10 -10 2895.09 701.595   4
   2  10  10 2542.76 599.670   2
  -2 -10  10 1821.58 284.722   3
  -2 -10  11 7128.81 569.997   3
   2  10  11 8498.94 1177.51   2
  -2  10 -11 7642.06 1176.40   4
  -2  10 -12 2518.85 692.229   4
   2  10  12 1310.70 456.863   2
  -2  10 -13 2205.52 628.708   4
   2  10  13 1375.22 524.375   2
  -2  10 -14 5287.95 1021.03   4
   2  10  14 8267.72 1242.91   2
  -2  10 -15 13670.0 1706.69   4
   2  10  15 13546.5 1637.54   2
   2  10  16 6176.23 1135.96   2
  -2  10 -16 5620.16 1122.83   4
   2  10  17 3223.56 795.388   2
  -2  10 -17 1935.97 695.635   4
   2  10  18 3402.32 902.981   2
   2  10  19 5083.07 1076.55   2
   2  10  20 3657.50 938.012   2
   2  10  21 5547.36 1203.37   2
   2  10  22 8141.27 1461.85   2
  -2  11  23 1092.98 551.837   2
  -2  11  22 2074.05 727.722   2
  -2  11  21 897.735 528.157   2
  -2 -11 -20 117.140 262.515   3
  -2  11  20 398.769 355.208   2
  -2  11  19 336.326 310.128   2
  -2  11  18 3541.55 816.007   2
  -2  11  17 4255.91 885.725   2
  -2  11  16 5337.99 980.813   2
  -2  11  15 1670.11 527.801   2
  -2  11  14 807.896 356.068   2
  -2  11  13 2330.19 535.989   2
   2  11 -13 2750.47 719.613   4
   2  11 -12 740.263 406.396   4
  -2  11  12 729.164 332.660   2
  -2  11  11 519.436 265.267   2
   2  11 -11 557.232 292.472   4
   2  11 -10 495.240 270.200   4
  -2  11  10 476.948 233.392   2
   2  11  -9 5121.83 913.653   4
   2 -11   9 3452.46 520.426   2
   2 -11   8 5042.61 599.683   2
   2  11  -8 5785.54 935.516   4
   2 -11   7 6089.13 625.273   2
   2  11  -7 6236.85 968.639   4
   2 -11   6 133.479 88.6529   2
   2  11  -6 209.558 237.613   4
   2 -11   5 5295.89 531.039   2
  -2  11   5 5899.12 686.817   2
   2  11  -5 5334.35 865.142   4
   2 -11   4 1022.16 215.026   2
   2  11  -4 1518.29 428.677   4
  -2  11   4 1598.10 339.519   2
  -2  11   3 5024.70 583.004   2
   2  11  -3 5946.61 867.080   4
   2 -11   3 4703.95 477.924   2
  -2  11   2 9864.75 781.856   2
   2 -11   2 8834.56 662.766   2
   2  11  -1 6320.37 901.583   4
  -2  11   1 5780.89 994.522   4
   2 -11   1 5882.92 537.607   2
   2  11  -1 6616.33 952.182   2
   2  11   0-11.3370 179.091   4
  -2  11   0 101.022 123.803   4
   2 -11   0 227.191 88.9695   2
   2  11   0-126.684 119.775   2
   2  11   1 7601.80 1014.12   2
  -2  11  -1 5323.35 911.514   4
   2  11   1 7526.54 989.254   4
   2  11   2 4549.82 784.126   2
   2  11   2 4231.12 744.498   4
  -2  11  -3 4230.41 855.462   4
   2  11   3 6368.18 950.233   2
   2  11   4 2025.30 549.091   2
  -2  11  -4 907.701 343.866   4
   2  11   5 4989.30 848.894   2
  -2  11  -5 6278.60 1017.97   4
  -2  11  -6-78.7826 239.057   4
   2  11   6 196.986 153.943   2
  -2  11  -7 6371.02 1087.81   4
  -2 -11   7 6473.60 626.728   3
   2  11   7 7511.44 1074.19   2
  -2 -11   8 5743.96 572.842   3
   2  11   8 6470.32 1023.55   2
  -2  11  -8 4403.70 874.862   4
   2  11   9 4950.22 903.495   2
  -2  11  -9 3125.92 778.492   4
  -2  11 -10 394.002 355.248   4
   2  11  10 840.083 394.852   2
  -2  11 -11 606.594 339.477   4
   2  11  11 578.091 346.456   2
  -2  11 -12 1102.38 454.932   4
   2  11  12 675.976 303.285   2
  -2  11 -13 2764.70 761.663   4
   2  11  13 2448.13 677.345   2
  -2  11 -14 880.880 450.511   4
   2  11  14 902.543 420.565   2
  -2  11 -15 1637.79 660.717   4
   2  11  15 3457.42 856.110   2
  -2  11 -16 5550.18 1145.64   4
   2  11  16 4783.88 1007.02   2
  -2  11 -17 4024.84 990.852   4
   2  11  17 6398.62 1181.47   2
   2  11  18 3668.00 935.485   2
   2  11  19 1466.21 620.543   2
   2  11  20 356.226 274.676   2
   2  11  21 186.084 300.920   2
  -2  12  22 316.900 236.630   2
  -2  12  21 1250.49 523.340   2
  -2  12  20 1167.99 493.947   2
  -2  12  19 2448.61 713.733   2
  -2  12  18 3436.54 832.295   2
  -2  12  17 2451.45 664.187   2
  -2  12  16 3127.89 740.448   2
  -2  12  15 9798.02 1278.62   2
   2  12 -14 4977.60 1013.82   4
  -2  12  14 4843.25 885.041   2
  -2  12  13 2275.67 582.603   2
   2  12 -13 2984.21 749.291   4
  -2  12  12 556.834 289.286   2
   2  12 -12 697.324 428.105   4
  -2  12  11 3300.44 677.456   2
   2  12 -11 3204.64 777.584   4
  -2  12  10 2259.13 539.778   2
   2  12 -10 702.754 295.768   4
  -2  12   9 3027.71 584.306   2
   2  12  -9 2764.54 663.554   4
   2  12  -8 802.838 334.942   4
   2  12  -7 4913.72 888.815   4
   2  12  -6 5584.23 951.000   4
   2  12  -5 16876.9 1605.44   4
  -2  12   5 22990.7 1404.69   2
   2  12  -4 13513.9 1408.70   4
  -2  12   4 11141.3 944.212   2
  -2  12   3 16773.8 1113.73   2
   2  12  -3 17735.4 1616.76   4
   2  12  -2 3471.84 705.502   4
  -2  12   2 3525.76 819.987   4
   2 -12   2 2700.37 386.435   2
  -2  12   2 3288.90 468.098   2
   2 -12   1 50.1319 76.5038   2
   2  12  -1 200.403 125.841   4
  -2  12   1 12.3963 177.474   4
  -2  12   0 7426.71 1170.32   4
   2  12   0 1991.23 512.966   4
   2 -12   0 7549.57 653.872   2
   2  12   0 2132.77 543.298   2
  -2  12  -1 337.507 334.838   4
   2  12   1 327.884 191.776   2
   2  12   1 199.765 173.002   4
  -2  12  -2 2429.86 650.257   4
   2  12   2 4639.84 845.670   4
   2  12   2 4811.81 853.115   2
  -2  12  -3 16568.5 1734.25   4
   2  12   3 17920.2 1631.76   4
   2  12   3 18102.0 1672.60   2
  -2  12  -4 11327.7 1446.98   4
   2  12   4 13579.8 1454.34   2
   2  12   5 17815.5 1688.17   2
  -2  12  -5 21484.4 2009.96   4
  -2  12  -6 4290.45 914.509   4
   2  12   6 6077.94 1013.36   2
   2  12   7 4379.61 871.017   2
  -2  12  -7 2898.79 772.277   4
  -2  12  -8 637.796 366.624   4
   2  12   8 476.778 263.848   2
   2  12   9 3494.58 766.393   2
  -2  12  -9 2781.28 777.045   4
   2  12  10 623.655 255.215   2
  -2  12 -10 2512.46 686.945   4
   2  12  11 2738.46 700.834   2
  -2  12 -11 4377.74 970.453   4
   2  12  12 878.214 407.853   2
  -2  12 -12 238.488 229.781   4
   2  12  13 2847.44 782.053   2
  -2  12 -13 2314.12 727.333   4
  -2  12 -14 4926.35 1094.87   4
   2  12  14 5847.10 1110.60   2
  -2  12 -15 10845.3 1614.29   4
   2  12  15 6519.82 1186.16   2
  -2  12 -16 3729.28 980.171   4
   2  12  16 4142.81 962.543   2
  -2  12 -17 2122.40 773.062   4
   2  12  17 3625.40 900.252   2
   2  12  18 2832.43 815.373   2
  -2  12 -18 3363.58 934.634   4
   2  12  19 2306.14 756.976   2
   2  12  20 987.304 534.124   2
   2  13 -14 4807.08 1028.90   4
   2  13 -13 2547.84 745.997   4
  -2  13  13 2467.15 663.129   2
  -2  13  12 1611.55 521.197   2
   2  13 -12 1284.65 528.389   4
  -2  13  11 1233.30 399.766   2
   2  13 -11 1166.29 486.747   4
   2  13 -10 7181.25 1157.38   4
  -2  13  10 6224.97 915.504   2
   2  13  -9 13605.1 1576.95   4
  -2  13   9 10367.1 1118.09   2
  -2  13   8 6759.38 871.245   2
   2  13  -8 5119.23 974.483   4
   2  13  -7 7203.64 1132.65   4
   2  13  -6 6985.47 1112.27   4
   2  13  -5 2224.62 627.051   4
   2  13  -4 5496.96 963.703   4
  -2  13   3 2510.68 695.609   4
   2  13  -3 506.763 242.953   4
   2  13  -2 8250.70 1155.26   4
  -2  13   2 11260.2 1510.65   4
  -2  13   1 22792.9 2130.87   4
   2  13  -1 24121.6 1985.49   4
  -2  13   0 523.264 350.443   4
   2  13   0 555.467 278.225   4
   2  13   0 1242.94 471.515   2
   2  13   1 27106.4 2057.94   2
  -2  13  -1 24433.4 2223.47   4
   2  13   1 23982.0 1948.56   4
  -2  13  -2 11387.3 1509.84   4
   2  13   2 10033.2 1286.90   2
   2  13   2 8616.01 1179.94   4
  -2  13  -3 2205.20 640.642   4
   2  13   3 1457.09 504.115   2
   2  13   3 942.366 377.056   4
   2  13   4 5081.96 914.734   2
   2  13   4 4732.42 891.161   4
  -2  13  -4 3147.80 742.956   4
   2  13   5 2624.92 685.703   2
  -2  13  -5 1727.62 528.651   4
  -2  13  -6 7848.38 1274.16   4
   2  13   6 6982.37 1105.01   2
  -2  13  -7 5665.47 1106.26   4
   2  13   7 6888.90 1122.45   2
   2  13   8 5436.21 995.160   2
  -2  13  -8 8757.23 1360.28   4
   2  13   9 13908.3 1611.78   2
  -2  13  -9 11192.8 1582.57   4
   2  13  10 8345.13 1289.56   2
  -2  13 -10 6194.96 1183.15   4
  -2  13 -11 1147.47 528.597   4
   2  13  11 1407.03 530.497   2
  -2  13 -12 1212.84 512.337   4
   2  13  12 742.611 434.140   2
   2  13  13 2159.58 686.847   2
  -2  13 -13 1755.89 633.341   4
  -2  13 -14 7014.16 1308.97   4
   2  13  14 5641.62 1116.35   2
  -2  13 -15 344.044 274.116   4
   2  13  15 1146.83 518.452   2
  -2  13 -16 6462.13 1295.51   4
   2  13  16 5261.12 1103.22   2
   2  13  17 8560.37 1437.90   2
   2  13  18 1748.53 748.111   2
   2  14 -15 963.465 458.273   4
   2  14 -14 257.684 230.564   4
   2  14 -13 983.389 489.653   4
   2  14 -12 264.207 322.597   4
   2  14 -11 857.734 457.019   4
   2  14 -10 2775.10 779.137   4
   2  14  -9 5688.66 1072.53   4
   2  14  -8 4220.01 926.480   4
   2  14  -7 1877.73 599.876   4
   2  14  -6 2104.46 633.722   4
   2  14  -5 156.914 227.761   4
   2  14  -4 176.325 171.884   4
  -2  14   4 142.037 201.547   4
   2  14  -3 170.892 105.819   4
  -2  14   3 1818.21 598.416   4
  -2  14   2 5866.52 1146.77   4
   2  14  -2 4378.94 846.370   4
  -2  14   1 1454.26 587.342   4
   2  14  -1 1695.82 554.131   4
   2  14   0 117.340 201.635   4
  -2  14   0 251.128 219.480   4
  -2  14  -1 1458.40 607.200   4
   2  14   1 1731.10 559.747   2
   2  14   1 1683.02 587.136   4
   2  14   2 3712.04 801.806   4
  -2  14  -2 5379.46 1110.19   4
   2  14   2 4709.42 878.510   2
   2  14   3 651.658 357.264   2
   2  14   3 322.176 198.523   4
  -2  14  -4-197.065 251.298   4
   2  14   4 52.5098 150.826   4
   2  14   4 335.037 221.435   2
   2  14   5 891.923 429.197   2
   2  14   5 935.343 463.901   4
  -2  14  -5 910.813 474.094   4
  -2  14  -6 2570.17 723.322   4
   2  14   6 1814.37 583.970   2
   2  14   7 3064.97 773.878   2
  -2  14  -7 2943.65 805.505   4
  -2  14  -8 2990.55 888.802   4
   2  14   8 3333.15 843.076   2
   2  14   9 4548.90 946.292   2
  -2  14  -9 6424.12 1230.97   4
   2  14  10 2918.61 783.061   2
  -2  14 -10 2955.75 857.757   4
  -2  14 -11 1947.87 651.239   4
   2  14  11 658.272 398.490   2
  -2  14 -12 672.485 408.942   4
   2  14  12 486.124 298.094   2
   2  14  13 1110.91 521.918   2
  -2  14 -13 607.746 340.133   4
  -2  14 -14 484.679 469.846   4
   2  14  14 55.3470 158.727   2
   2  14  15 1235.96 523.656   2
   2  14  16 1396.45 634.254   2
   2  14  17 1113.68 569.594   2
   2  15 -15 2264.39 775.679   4
   2  15 -14 3302.56 908.723   4
   2  15 -13 1268.38 539.757   4
   2  15 -12 1716.17 638.288   4
   2  15 -11 1641.38 590.687   4
   2  15 -10 6478.59 1208.31   4
   2  15  -9 3353.36 840.999   4
   2  15  -8 232.871 186.062   4
   2  15  -7 6132.06 1121.26   4
   2  15  -6 285.301 298.861   4
  -2  15   5 314.399 127.885   4
   2  15  -5 518.700 326.308   4
   2  15  -4 1219.35 526.584   4
  -2  15   4 1978.59 722.693   4
   2  15  -3 657.099 254.805   4
  -2  15   3 520.936 275.202   4
  -2  15   2 616.260 347.414   4
   2  15  -2 1161.09 434.874   4
  -2  15   1 10284.4 1546.97   4
   2  15  -1 9783.04 1375.45   4
  -2  15   0 14.0756 171.797   4
   2  15   0 199.350 285.195   4
  -2  15  -1 10528.6 1592.96   4
   2  15   1 9055.53 1335.76   4
   2  15   2 1620.59 568.294   4
  -2  15  -2 1129.57 564.500   4
   2  15   2 2079.42 630.639   2
   2  15   3 855.284 345.751   4
   2  15   3 1505.31 497.357   2
  -2  15  -3 434.460 265.461   4
  -2  15  -4 1129.56 492.788   4
   2  15   4 1076.26 471.807   4
   2  15   4 1334.87 517.473   2
  -2  15  -5 274.187 234.124   4
   2  15   5 196.474 177.133   2
   2  15   6 379.670 293.178   2
  -2  15  -6 366.068 340.523   4
   2  15   6 714.011 422.490   4
  -2  15  -7 5160.83 1115.44   4
   2  15   7 6470.77 1147.43   2
  -2  15  -8-97.2910 130.335   4
   2  15   8 332.488 348.613   2
   2  15   9 2771.97 792.653   2
  -2  15  -9 4083.91 1019.76   4
  -2  15 -10 3845.02 1036.13   4
   2  15  10 5106.18 1051.79   2
   2  15  11 2809.95 842.097   2
  -2  15 -11 2951.15 859.410   4
   2  15  12 1575.84 612.056   2
   2  15  13 1387.19 554.092   2
   2  15  14 3599.86 941.989   2
   2  15  15 2080.04 728.271   2
   2  16 -13 363.349 239.532   4
   2  16 -12 424.862 367.193   4
   2  16 -11 5071.37 1145.19   4
   2  16 -10 5175.94 1121.50   4
   2  16  -9 549.665 315.135   4
   2  16  -8 1194.00 517.263   4
   2  16  -7 3023.52 859.581   4
   2  16  -6 1385.06 530.884   4
  -2  16   6 2343.21 808.245   4
   2  16  -5 712.965 404.966   4
  -2  16   5 1015.59 561.417   4
   2  16  -4 724.305 353.950   4
  -2  16   4 50.2026 128.820   4
   2  16  -3 661.801 391.175   4
  -2  16   3 623.719 285.168   4
   2  16  -2 3957.57 899.945   4
  -2  16   2 3755.30 954.077   4
   2  16  -1 2439.26 704.902   4
  -2  16   1 2295.97 806.090   4
   2  16   0 3243.00 809.171   4
  -2  16   0 1830.71 704.615   4
  -2  16  -1 1577.38 598.191   4
   2  16   1 2632.80 761.648   4
   2  16   2 4914.85 1013.98   4
  -2  16  -2 4293.67 1044.57   4
  -2  16  -3 488.170 239.546   4
   2  16   3 920.056 425.185   4
   2  16   3 909.152 436.527   2
  -2  16  -4 23.3702 256.244   4
   2  16   4 1102.50 485.092   2
   2  16   4 605.090 330.762   4
  -2  16  -5 450.176 325.501   4
   2  16   5 1037.71 434.854   4
  -2  16  -6 1696.38 662.950   4
   2  16   6 1087.51 466.144   2
   2  16   6 1561.87 613.527   4
   2  16   7 3428.67 907.533   4
   2  16   7 2992.00 820.207   2
   2  16   8 1243.33 491.092   2
   2  16   9 541.598 305.317   2
   2  16  10 5118.96 1073.98   2
   2  16  11 4474.63 1032.22   2
   2  16  12 603.973 385.178   2
   2  16  13 58.4667 225.983   2
   2  16  14-210.921 236.319   2
   2  17  -9 3150.65 858.236   4
   2  17  -8 1305.98 572.535   4
   2  17  -7 1214.53 558.936   4
   2  17  -6 183.595 257.991   4
   2  17  -5 1632.10 583.155   4
   2  17  -4-239.139 222.816   4
   2  17  -3 1906.32 640.869   4
   2  17  -2 345.785 337.648   4
   2  17  -1-23.9870 224.341   4
   2  17   0 253.044 244.425   4
   2  17   1 516.926 352.133   4
   2  17   2 656.934 385.191   4
   2  17   3 1424.56 569.573   4
   2  17   4 80.0671 102.753   4
   2  17   5 1450.03 534.124   4
   2  17   6 315.981 315.981   4
   2  17   7 921.391 464.106   4
   2  17   8 954.040 516.869   4
   2  18  -3 336.968 228.279   4
   2  18  -2 3517.65 928.064   4
   2  18  -1 128.373 283.611   4
   2  18   0-34.7120 346.466   4
   2  18   1 747.626 445.438   4
   2  18   2 2471.94 792.686   4
   2  18   3 138.257 150.620   4
   3   0   0 199.944 114.780   2
  -3   0   0 136.875 95.4257   2
  -3   0   0 100.161 46.9865   4
   3   0   0 199.837 117.787   3
   3   0   1 486.770 138.706   2
  -3   0   1 698.273 187.842   2
  -3   0   1 793.406 213.366   1
  -3   0  -1 729.878 128.721   4
  -3   0  -1 707.578 172.316   2
   3   0   1 603.572 161.062   3
   3   0   2 325043. 3982.88   2
  -3   0  -2 315185. 2889.29   4
  -3   0   2 312190. 4005.81   2
  -3   0   2 312869. 3671.98   1
   3   0   2 314834. 2884.91   4
  -3   0  -2 314720. 3875.89   2
   3   0   2 314356. 4106.73   3
   3   0   3 4114.99 453.297   2
   3   0   3 4031.82 473.947   3
  -3   0  -3 3830.74 353.533   4
  -3   0   3 4044.71 422.737   1
  -3   0  -3 4131.95 452.069   2
   3   0   3 3729.98 503.312   1
   3   0   3 3874.33 344.873   4
   3   0   4 179439. 2615.50   4
   3   0   4 180254. 3131.97   2
   3   0   4 179685. 3350.02   3
  -3   0   4 174811. 2520.76   1
  -3   0  -4 177892. 3141.48   2
   3   0   4 180247. 3429.92   1
   3   0   5 1581.58 267.484   4
   3   0   5 1888.89 396.623   1
   3   0   5 1493.54 292.985   2
   3   0   5 1790.30 351.082   3
  -3   0  -5 1741.42 332.139   2
  -3   0   5 1867.18 276.245   1
   3   0  -5 1807.54 262.421   5
  -3   0  -6 168.735 132.400   2
  -3   0   6 354.060 114.102   1
   3   0   6 329.200 159.964   1
   3   0   6 403.603 162.124   4
   3   0   6 301.944 134.314   3
   3   0   6 403.587 161.375   2
   3   0  -6 293.075 117.828   5
  -3   0  -7 10049.0 829.104   2
   3   0   7 9826.93 818.263   2
   3   0   7 10101.9 905.212   3
   3   0   7 10400.0 887.371   1
   3   0   7 9697.24 765.887   4
   3   0  -7 9435.52 554.718   5
   3   0   8 4370.45 562.944   4
   3   0   8 5038.26 633.471   1
   3   0   8 4881.67 620.207   2
   3   0   8 4587.76 630.468   3
   3   0   9 926.950 280.623   4
   3   0   9 740.260 286.084   1
   3   0   9 536.096 235.988   3
   3   0   9 794.389 280.102   2
   3   0  10 6200.30 728.819   4
   3   0  10 6472.43 806.898   3
  -3   0  10 4809.62 292.463   1
   3   0  10 5486.39 701.694   2
   3   0  10 5843.30 726.203   1
   3   0  11 3198.17 576.996   2
   3   0  11 3547.21 616.854   3
   3   0  11 2758.28 513.503   4
   3   0  11 3231.70 558.325   1
   3   0  12 34588.4 1852.24   1
   3   0  12 34860.1 1898.62   4
   3   0  12 37410.5 1986.89   2
   3   0  13 909.227 378.186   2
   3   0  13 847.157 296.238   1
   3   0  13 1153.74 405.123   4
   3   0  14 20282.4 1570.68   2
  -3   0 -15 9019.75 1120.45   3
   3   0  15 8999.92 1104.09   2
   3   0  16 2417.31 607.424   2
  -3   0 -16 2509.14 567.684   1
  -3   0 -16 2309.27 612.565   3
  -3   0 -17 7466.22 931.592   1
  -3   0 -17 7653.12 1090.60   3
   3   0  17 7123.26 1040.95   2
  -3   0 -18 14225.1 1325.42   1
   3   0  18 14436.2 1513.94   2
  -3   0 -18 14159.0 1523.71   3
   3   0  19 1670.86 522.921   2
  -3   0 -19 1410.28 480.087   3
  -3   0 -19 1665.28 445.132   1
  -3   0 -20 343.758 228.400   3
  -3   0 -20-75.6153 183.789   1
   3   0 -20-8.08328 140.846   3
   3   0  20 350.848 262.586   2
   3   0  21 196.259 293.979   2
  -3   0 -21 287.713 293.953   3
  -3   0 -21 190.848 187.291   1
   3   0 -21 341.776 268.956   3
  -3   0 -22 3521.95 834.363   3
   3   0  22 3718.46 870.347   2
   3   0 -22 3009.19 715.311   3
  -3   0 -22 3905.18 742.183   1
   3   0  23 65.1338 238.231   2
  -3   0 -23 53.3520 150.749   1
  -3   0 -23 167.096 223.554   3
   3   0 -23 161.749 231.292   3
  -3   0 -24 207.500 212.077   1
   3   0  24 79.6699 231.922   2
  -3   0 -24 15.8000 223.103   3
   3   0 -24 264.150 176.768   3
  -3   0 -25 347.317 317.340   1
  -3   0 -25 95.7953 275.791   3
   3   0  25 89.6643 200.719   2
   3   0 -25-49.5867 124.395   3
   3   0  26 5123.30 1110.80   2
   3   0 -26 4550.22 944.459   3
  -3   0 -26 4704.06 1088.92   3
   3   0  27 1807.27 727.196   2
  -3   0 -27 1450.02 642.254   3
   3   0 -27 1033.58 432.355   3
   3  -1  27 108.958 184.221   2
  -3  -1 -27 421.637 358.740   3
   3  -1  26 2549.07 780.604   2
  -3  -1 -26 1704.22 693.030   3
   3   1 -26 1260.08 454.142   3
  -3  -1 -25 1138.56 604.429   3
   3  -1  25 710.687 428.983   2
   3   1 -25 362.964 224.189   3
   3  -1  24 547.381 335.671   2
  -3  -1 -24 325.903 194.680   1
  -3  -1 -24 684.640 430.664   3
   3   1 -24 526.088 283.897   3
   3  -1  23 3826.34 891.078   2
  -3  -1 -23 2876.00 639.402   1
   3   1 -23 3572.91 743.951   3
  -3  -1 -23 2904.93 819.049   3
   3  -1  22 4696.19 964.900   2
  -3  -1 -22 3889.98 718.376   1
  -3  -1 -22 3799.39 906.731   3
   3   1 -22 3208.31 690.358   3
   3  -1  21 1477.40 547.458   2
  -3  -1 -21 2165.43 645.962   3
   3   1 -21 2554.99 623.947   3
  -3  -1 -21 1665.75 461.129   1
  -3  -1 -20 7176.90 1147.61   3
  -3  -1 -20 6054.99 901.690   1
   3   1 -20 7092.93 963.440   3
   3  -1  20 8111.24 1185.23   2
   3   1 -19 8611.02 1041.67   3
  -3  -1 -19 9930.98 1125.68   1
  -3  -1 -19 9316.43 1264.55   3
   3  -1  19 8875.51 1196.20   2
  -3   1  19 7820.74 516.939   5
  -3  -1 -18 1027.15 362.658   1
  -3  -1 -18 1319.59 496.343   3
  -3   1  18 378.036 126.180   5
   3   1 -18 964.439 315.269   3
   3  -1  18 880.685 413.310   2
  -3   1  17 7906.66 544.350   5
   3  -1  17 7465.78 1013.65   2
  -3  -1 -17 11281.1 1319.19   3
  -3  -1 -17 10289.0 1086.34   1
  -3   1  16 4191.22 402.453   5
  -3  -1 -16 3723.74 766.613   3
  -3  -1 -16 3664.16 645.195   1
   3  -1  16 4374.54 780.873   2
  -3   1  15 15247.6 765.818   5
   3  -1  15 14566.8 1357.69   2
  -3   1  14 12566.3 703.513   5
   3  -1  14 12915.7 1184.99   1
   3  -1  14 13084.7 1243.27   2
   3  -1  13 9526.47 1039.69   4
  -3   1  13 9080.51 603.235   5
   3  -1  13 10133.6 1065.17   2
   3  -1  13 9897.18 1017.90   1
   3  -1  12 22802.7 1553.97   4
   3  -1  12 24715.4 1558.06   1
  -3   1  12 22364.8 936.691   5
   3  -1  12 23456.6 1540.80   2
   3  -1  11 4375.03 657.677   4
   3  -1  11 4763.69 713.652   3
  -3   1  11 4707.24 425.393   5
   3  -1  11 4475.45 637.415   2
   3  -1  11 4617.29 668.301   1
   3  -1  10 7014.91 846.226   3
   3  -1  10 7260.74 813.147   1
   3  -1  10 7624.58 802.428   2
  -3   1  10 7376.10 538.359   5
   3  -1  10 7020.65 781.477   4
   3  -1   9 10660.3 935.398   4
   3  -1   9 10181.2 986.189   3
   3  -1   9 10436.3 908.201   2
   3  -1   9 10760.3 964.774   1
  -3   1   9 9764.99 624.217   5
  -3   1   8 139426. 1548.53   1
  -3   1   8 146484. 2442.73   5
   3  -1   8 149858. 3647.35   3
   3   1  -8 141905. 1788.54   5
   3  -1   8 149786. 3477.26   1
   3  -1   8 147396. 3281.93   4
   3  -1   8 149226. 3274.41   2
  -3  -1  -8 145760. 3475.19   2
   3   1  -7 6941.97 433.740   5
   3  -1   7 6447.43 733.546   3
  -3  -1  -7 6857.19 742.146   2
   3  -1   7 6530.42 722.656   1
   3  -1   7 7029.26 667.910   2
  -3   1   7 6239.75 370.394   1
   3  -1   7 5795.00 615.473   4
   3  -1   6 63518.4 2201.04   3
   3  -1   6 63956.8 1935.39   4
   3  -1   6 64834.5 1920.83   2
  -3  -1  -6 56982.6 2025.55   2
   3  -1   6 64024.9 2165.28   1
  -3   1   6 62232.6 1269.27   1
   3  -1   5 66941.1 1867.40   4
  -3   1   5 63221.2 1378.45   1
   3  -1   5 66806.9 2197.22   3
  -3  -1  -5 60973.9 2038.10   2
   3  -1   5 65184.1 2112.94   1
   3  -1   5 67937.0 1854.94   2
  -3   1   4 8341.71 531.510   1
   3  -1   4 6400.92 538.160   4
   3  -1   4 6721.12 562.646   2
   3  -1   4 6566.55 657.099   3
  -3  -1  -4 7815.46 699.084   2
   3  -1   4 6839.56 674.887   1
   3  -1   3 14105.8 772.885   2
   3  -1   3 14673.5 939.589   3
  -3  -1  -3 18083.1 1032.49   2
  -3  -1  -3 17988.8 1003.88   3
  -3   1   3 15993.0 771.093   1
   3  -1   3 12946.3 729.201   4
   3  -1   3 13354.4 905.975   1
   3  -1   2 21252.1 1110.23   3
  -3  -1  -2 19468.7 1046.63   2
  -3  -1  -2 18548.5 966.603   3
   3  -1   2 21226.1 1097.29   1
  -3   1   2 22196.7 982.452   2
  -3   1   2 22333.2 961.708   1
   3  -1   2 21454.8 903.147   4
   3  -1   2 21608.8 928.663   2
  -3  -1  -1 8741.01 696.066   2
   3  -1   1 10618.3 635.081   2
  -3  -1  -1 9393.10 647.964   3
  -3   1   1 11123.1 721.461   1
   3   1  -1 9283.32 578.390   3
   3  -1   1 10239.1 730.946   1
  -3   1   1 11024.0 665.904   2
  -3  -1   0 125978. 2662.22   2
   3  -1   0 138786. 2303.13   2
   3   1   0 123906. 2238.87   3
  -3   1   0 136688. 2307.32   2
  -3   1   0 137133. 2594.58   1
   3  -1   0 137259. 2617.14   1
  -3   1  -1 10678.9 638.414   2
   3  -1  -1 10521.4 691.518   1
  -3   1  -1 11702.3 633.218   4
   3   1   1 9125.84 647.455   3
  -3  -1   1 9274.66 720.453   2
  -3   1  -2 20775.1 897.183   2
   3  -1  -2 23219.2 985.454   1
  -3   1  -2 21124.8 877.456   4
   3   1   2 18213.8 943.889   3
   3   1   2 18362.8 561.657   4
  -3  -1   2 17346.6 1021.03   2
   3  -1  -3 16751.0 901.880   5
  -3   1  -3 13725.7 758.124   4
  -3   1  -3 14490.9 775.423   2
   3   1   3 17388.3 981.008   3
   3   1   3 18245.8 678.641   4
  -3  -1   3 15437.6 982.207   2
   3  -1  -3 15904.3 783.117   1
   3  -1  -4 7386.19 595.049   5
  -3   1  -4 6133.88 532.852   4
   3   1   4 7252.74 671.343   3
  -3   1  -4 6300.39 549.007   2
   3   1   4 7221.26 480.396   4
   3   1   5 56910.6 1529.27   4
  -3   1  -5 66268.2 1867.08   4
  -3   1  -5 64018.9 1809.91   2
   3   1   5 57664.5 1949.94   2
   3   1   5 57684.5 1971.58   3
   3  -1  -5 62617.1 1685.81   5
  -3   1  -6 65683.9 1960.00   4
  -3   1  -6 63046.2 1877.20   2
   3   1   6 55201.1 1996.11   2
   3   1   6 56391.2 2046.94   3
   3   1   6 55323.0 1639.15   4
   3   1   7 6655.67 717.174   2
   3   1   7 6845.91 738.212   3
   3   1   8 141258. 3557.06   3
   3   1   8 144612. 3461.86   2
   3   1   9 7709.98 828.179   2
   3   1   9 6790.25 822.966   3
   3   1  10 7764.47 876.622   2
   3   1  10 8139.83 906.916   3
   3   1  11 3923.82 639.096   2
   3   1  11 3418.95 608.103   3
   3   1  12 21084.0 1557.00   2
   3   1  13 15747.9 1379.13   2
  -3  -1  14 10882.3 535.611   1
   3   1  14 12090.4 1250.72   2
  -3   1 -14 12424.9 1272.97   3
  -3   1 -15 15673.8 1329.88   1
  -3   1 -15 14351.2 1388.57   3
  -3  -1  15 16306.4 640.834   1
   3   1  15 18931.2 1617.14   2
  -3   1 -16 4619.44 831.897   3
  -3   1 -16 3729.74 659.673   1
  -3  -1  16 3223.24 269.379   1
   3   1  16 3938.93 778.091   2
  -3  -1  17 8061.84 397.620   1
  -3   1 -17 7601.35 1092.10   3
  -3   1 -17 7399.51 946.824   1
   3   1  17 9644.15 1224.94   2
  -3   1 -18 823.926 325.028   3
  -3   1 -18 917.470 365.734   1
   3   1  18 1060.85 425.468   2
  -3   1 -19 7604.48 1001.83   1
  -3   1 -19 8657.39 1211.56   3
   3   1  19 9449.14 1283.93   2
  -3   1 -20 7938.66 1048.84   1
  -3   1 -20 6973.74 1108.27   3
   3   1  20 6671.24 1111.19   2
  -3   1 -21 1360.40 449.018   1
  -3   1 -21 1217.70 465.121   3
   3   1  22 4020.51 892.815   2
  -3   1 -22 4545.32 825.979   1
  -3   1 -22 4159.20 936.664   3
   3  -1 -22 3754.00 792.248   3
   3   1  23 3460.02 875.384   2
  -3   1 -23 4234.74 940.457   3
   3  -1 -23 3281.28 768.230   3
  -3   1 -23 3642.53 739.100   1
   3   1  24 937.741 500.375   2
  -3   1 -24 343.487 254.922   3
   3  -1 -24 899.445 400.125   3
  -3   1 -25 182.970 244.267   3
   3  -1 -25 405.924 315.461   3
   3   1  25 668.924 432.163   2
   3   1  26 1796.59 708.004   2
   3  -1 -26 2198.37 678.302   3
  -3   1 -26 2224.60 748.741   3
  -3   1 -27 307.267 263.914   3
   3  -1 -27 157.033 254.859   3
   3   1  27 240.422 351.672   2
   3  -1 -28 1576.38 622.070   3
   3  -1 -29 1845.16 654.513   3
   3  -2  27 2432.28 792.496   2
   3  -2  26 5898.62 1197.62   2
  -3  -2 -26 4770.90 1110.51   3
   3  -2  25 8272.94 1376.27   2
  -3  -2 -25 7867.17 1366.13   3
   3   2 -25 7528.61 1103.96   3
   3  -2  24 426.366 376.663   2
  -3  -2 -24 590.242 438.622   3
   3   2 -24 553.957 302.875   3
  -3  -2 -24 520.296 270.406   1
   3  -2  23 143.564 258.369   2
  -3  -2 -23-233.654 226.196   3
   3   2 -23 126.841 91.8046   3
  -3  -2 -23-192.500 222.357   1
   3   2 -22 1248.12 445.418   3
   3  -2  22 1690.98 590.655   2
  -3  -2 -22 601.841 392.844   3
  -3  -2 -22 1027.10 387.571   1
  -3  -2 -21 1936.23 573.859   3
  -3  -2 -21 1955.73 491.335   1
   3   2 -21 1789.90 473.016   3
   3  -2  21 1708.70 613.963   2
   3  -2  20 179.373 215.078   2
  -3  -2 -20-112.088 291.508   3
   3   2 -20 4.53031 156.782   3
  -3  -2 -20 120.699 135.410   1
  -3  -2 -19 216.834 162.092   1
   3  -2  19 438.583 327.355   2
  -3  -2 -19 483.915 318.117   3
  -3   2  19 98.7838 98.9023   5
  -3  -2 -18 12863.4 1479.57   3
   3  -2  18 15752.6 1541.76   2
  -3  -2 -18 12255.2 1217.59   1
  -3   2  18 13842.5 877.282   5
  -3  -2 -17 34521.1 1995.29   1
  -3  -2 -17 32812.3 2315.72   3
  -3   2  17 30018.4 1297.92   5
   3  -2  17 31678.1 2101.62   2
  -3   2  16 3240.54 434.156   5
   3  -2  16 3902.35 726.734   2
  -3  -2 -16 5635.47 966.016   3
  -3  -2 -16 4738.41 721.530   1
   3  -2  15 10130.4 1108.95   2
  -3   2  15 9954.61 744.992   5
  -3  -2 -15 11519.3 1263.62   3
   3   2 -15 11720.2 972.652   3
   3   2 -14 369.539 189.581   3
  -3   2  14 389.426 161.477   5
   3  -2  14 270.316 222.933   2
   3  -2  13 2422.29 513.521   1
   3  -2  13 2050.54 459.563   2
  -3   2  13 2685.85 388.375   5
   3  -2  12 3392.66 608.636   4
   3  -2  12 3506.20 601.951   1
  -3   2  12 3425.97 432.739   5
   3  -2  12 3293.62 581.244   2
   3  -2  11 42302.6 2089.79   4
  -3   2  11 43048.7 1518.64   5
   3  -2  11 42897.4 2155.58   3
   3  -2  11 43254.5 1940.03   2
   3  -2  11 42925.6 2046.42   1
  -3   2  10 9853.66 733.430   5
   3  -2  10 10585.0 997.702   4
   3  -2  10 10425.0 976.291   1
   3  -2  10 10150.3 1026.02   3
   3  -2  10 10720.5 917.848   2
   3  -2   9 14644.5 1132.65   4
   3  -2   9 13334.1 1080.79   1
  -3  -2  -9 11209.7 1034.13   2
   3  -2   9 14581.4 1024.40   2
   3  -2   9 14111.6 1165.65   3
  -3   2   9 13873.9 862.077   5
   3  -2   8 5101.31 641.605   4
   3  -2   8 5017.70 652.619   1
  -3   2   8 4581.59 496.580   5
   3  -2   8 5320.25 694.045   3
   3  -2   8 4640.22 543.118   2
   3  -2   7 41952.7 1561.34   2
   3  -2   7 41325.1 1883.29   3
  -3   2   7 40930.9 1487.54   5
   3  -2   7 41304.3 1815.00   1
   3  -2   7 39370.2 1703.75   4
  -3   2   6 10984.3 559.178   1
   3  -2   6 10803.8 919.988   1
  -3  -2  -6 11022.1 903.608   3
   3  -2   6 11915.2 779.488   2
   3  -2   6 11208.0 961.551   3
  -3  -2  -6 10606.7 930.824   2
   3  -2   6 11432.0 874.746   4
  -3   2   6 11198.5 774.605   5
   3  -2   5 25073.7 1337.82   1
   3  -2   5 22932.3 1185.06   4
   3  -2   5 22512.1 1306.85   3
  -3   2   5 21345.8 1082.35   5
  -3   2   5 21979.7 851.055   1
   3  -2   5 22525.6 989.627   2
  -3  -2  -5 30433.6 1425.72   3
  -3  -2  -5 29866.0 1483.40   2
   3  -2   4 13559.7 969.006   1
  -3   2   4 11952.9 803.959   5
   3  -2   4 13533.3 867.342   4
  -3   2   4 12477.6 676.978   1
   3  -2   4 13099.8 706.220   2
  -3  -2  -4 7617.17 729.385   2
  -3  -2  -4 7448.21 661.854   3
   3  -2   4 13428.8 979.025   3
   3  -2   3 61982.5 1986.03   1
   3   2  -3 51747.9 1114.33   3
   3  -2   3 59929.0 1426.58   2
   3  -2   3 62823.7 1792.74   4
  -3  -2  -3 52029.8 1868.75   2
   3  -2   3 59614.9 2024.96   3
  -3  -2  -3 55031.6 1717.77   3
  -3   2   3 60999.6 1587.52   1
  -3  -2  -2 26238.1 1304.11   2
   3   2  -2 24466.0 806.233   3
  -3   2   2 24060.9 1061.22   1
   3  -2   2 23246.1 844.948   2
   3  -2   2 23850.6 1200.52   1
  -3  -2  -2 25628.6 1107.86   3
   3  -2   1 116556. 2546.62   1
  -3  -2  -1 120990. 2248.73   3
  -3   2   1 119389. 2417.96   1
   3   2  -1 120845. 1936.41   3
  -3  -2  -1 123121. 2810.81   2
  -3   2   1 112017. 1931.91   2
   3  -2   1 114798. 1836.13   2
   3  -2   0 9364.18 710.990   1
  -3  -2   0 16689.3 786.129   3
   3   2   0 17201.5 788.699   3
  -3   2   0 9032.08 726.706   1
  -3  -2   0 15698.3 1018.15   2
  -3   2  -1 113037. 1806.65   2
  -3   2  -1 112149. 2294.77   4
  -3  -2   1 122229. 2830.17   2
   3   2   1 123348. 2269.90   3
   3  -2  -1 113007. 2347.42   1
  -3   2  -2 24273.0 1088.50   4
  -3   2  -2 22330.0 823.010   2
  -3  -2   2 23703.8 1268.53   2
   3  -2  -2 25062.5 1061.35   1
   3   2   2 26627.0 1128.52   3
  -3  -2   2 24102.3 579.212   4
  -3   2  -3 62624.5 1804.56   4
   3  -2  -3 61779.4 1573.69   1
  -3  -2   3 53217.9 1928.27   2
   3   2   3 53337.9 1697.76   3
  -3   2  -3 61501.6 1440.49   2
  -3  -2   3 54028.3 1098.81   4
   3  -2  -4 12342.2 670.555   1
  -3   2  -4 12516.1 836.876   4
   3  -2  -4 11160.8 785.177   5
   3   2   4 7260.58 669.802   3
  -3  -2   4 7849.73 766.755   2
  -3   2  -4 13415.8 710.789   2
  -3   2  -5 21995.2 1174.73   4
   3  -2  -5 21564.1 839.049   1
   3  -2  -6 10593.7 547.354   1
  -3   2  -6 11748.4 880.836   4
   3   2   6 10128.4 877.547   3
   3   2   7 49963.1 2044.48   3
  -3   2  -7 39951.8 1731.97   4
  -3   2  -8 5095.11 642.309   4
   3   2   8 2680.91 503.319   3
   3   2  12 4070.19 709.434   2
  -3   2 -13 2392.44 545.383   3
   3   2  13 2830.16 606.103   2
   3   2  14 52.9509 117.208   2
  -3   2 -14 236.729 245.710   3
  -3   2 -14 447.647 272.607   1
   3   2  15 12465.5 1357.05   2
  -3  -2  15 10630.3 677.614   1
  -3   2 -15 10276.0 1167.39   3
  -3   2 -15 9999.43 1086.36   1
  -3   2 -16 3692.76 760.456   3
  -3   2 -16 3875.56 712.321   1
  -3  -2  16 4503.42 443.046   1
   3   2  16 4589.58 862.948   2
  -3  -2  17 33042.2 1196.34   1
  -3   2 -17 33134.2 2050.39   1
  -3   2 -17 32137.9 2201.14   3
   3   2  17 36156.0 2415.73   2
  -3   2 -18 16176.0 1602.44   3
  -3   2 -18 15663.4 1431.20   1
   3   2  18 13286.3 1546.06   2
  -3  -2  18 13008.2 737.945   1
  -3   2 -19 156.963 195.577   3
  -3   2 -19 451.141 329.377   1
  -3  -2  19 229.578 95.4430   1
   3   2  19 208.780 162.020   2
   3   2  20-91.4640 178.934   2
  -3   2 -20 130.934 147.063   1
  -3   2 -20 97.4273 190.528   3
   3   2  21 2572.85 710.400   2
  -3   2 -21 1097.34 437.533   3
   3   2  22 1441.43 563.748   2
  -3   2 -22 1214.34 501.388   3
   3   2  23-31.2784 235.720   2
  -3   2 -23 291.508 330.442   3
  -3   2 -24 507.839 405.390   3
   3  -2 -24 209.810 327.118   3
   3   2  24 1014.99 504.416   2
  -3   2 -25 6695.57 1246.44   3
   3  -2 -25 5030.81 1035.76   3
   3   2  25 7409.05 1364.93   2
  -3   2 -26 5524.48 1170.50   3
   3   2  26 6118.03 1271.98   2
   3  -2 -26 5697.37 1108.54   3
  -3   2 -27 2686.88 817.584   3
   3  -2 -27 2629.30 786.186   3
   3  -2 -28 686.586 421.378   3
   3  -2 -29 290.656 394.505   3
   3  -3  27 3488.26 946.197   2
   3  -3  26 1093.21 540.592   2
  -3  -3 -26 1310.59 685.706   3
  -3  -3 -25 6881.58 1301.11   3
   3  -3  25 7465.80 1308.06   2
   3  -3  24 395.537 338.146   2
  -3  -3 -24 681.137 464.412   3
   3  -3  24 206.104 195.054   5
  -3  -3 -24 595.216 340.673   1
   3  -3  23 3223.46 662.114   5
  -3  -3 -23 2843.13 624.131   1
   3   3 -23 2513.99 589.935   3
  -3  -3 -23 3173.08 835.221   3
   3  -3  23 2978.59 786.205   2
   3  -3  22 4710.91 944.135   2
   3   3 -22 5615.74 843.844   3
  -3  -3 -22 5275.13 853.445   1
  -3  -3 -22 4597.47 1030.02   3
   3   3 -21 10572.8 1114.89   3
  -3  -3 -21 10760.0 1508.09   3
  -3  -3 -21 10564.1 1201.87   1
   3  -3  21 12707.2 1498.25   2
   3  -3  20 1951.10 570.702   2
  -3  -3 -20 979.313 355.389   1
  -3  -3 -20 1427.81 587.817   3
  -3  -3 -19 1674.97 473.087   1
  -3  -3 -19 1830.46 586.331   3
   3  -3  19 2303.56 621.268   2
  -3  -3 -18 18352.1 1487.75   1
   3  -3  18 18336.3 1643.47   2
  -3  -3 -18 19614.0 1834.48   3
  -3  -3 -17 24146.3 1674.54   1
  -3  -3 -17 24455.7 2007.59   3
   3  -3  17 23474.8 1796.18   2
   3  -3  16 4444.04 762.261   2
  -3  -3 -16 4045.79 678.931   1
   3   3 -16 3782.87 558.784   3
  -3  -3 -16 3820.77 791.437   3
   3  -3  15 3796.23 682.631   2
   3   3 -15 3503.42 499.942   3
  -3  -3 -15 2779.50 659.098   3
  -3  -3 -15 3257.03 594.231   1
   3  -3  14 17734.6 1393.69   2
  -3  -3 -14 19152.9 1627.91   3
   3   3 -14 19160.1 1107.52   3
   3  -3  13 50001.2 2226.81   2
   3   3 -13 41638.9 1533.13   3
   3  -3  12 3815.70 610.566   2
   3   3 -12 4385.95 473.558   3
   3  -3  12 4308.09 687.754   1
   3  -3  11 25014.4 1616.98   1
   3  -3  11 26029.3 1477.83   2
   3  -3  11 26069.5 1688.07   4
   3  -3  11 26645.3 1730.92   3
   3   3 -11 25003.4 1034.44   3
  -3   3  11 26673.7 1329.22   5
   3  -3  10 23838.0 1529.79   1
   3  -3  10 23146.1 1315.39   2
   3  -3  10 23254.8 1557.46   3
  -3   3  10 21003.6 1170.69   5
   3   3 -10 19754.6 838.126   3
  -3  -3 -10 20239.3 1478.29   2
   3  -3  10 22314.8 1515.13   4
   3  -3   9 14399.9 1168.39   4
  -3  -3  -9 16086.5 1281.96   2
  -3   3   9 15390.5 1011.80   5
   3  -3   9 15370.8 1215.30   1
   3  -3   9 14177.0 1190.67   3
   3   3  -9 15272.7 665.267   3
   3  -3   9 13925.9 972.592   2
   3  -3   8 40670.5 1880.56   4
  -3   3   8 41669.1 1659.35   5
   3  -3   8 41703.0 1991.99   3
   3  -3   8 43634.5 1992.51   1
  -3  -3  -8 40030.6 1902.85   3
  -3  -3  -8 41072.5 2019.05   2
   3  -3   8 42559.1 1595.99   2
   3  -3   7 7117.31 798.260   3
   3  -3   7 7207.20 770.419   4
  -3  -3  -7 5901.29 718.141   3
  -3  -3  -7 6109.92 751.283   2
   3  -3   7 7854.85 640.872   2
   3  -3   7 7864.67 828.185   1
  -3   3   7 7608.33 708.748   5
   3  -3   6 866.878 267.107   4
  -3  -3  -6 427.498 223.119   2
   3  -3   6 686.620 254.151   3
  -3   3   6 904.000 240.382   5
   3  -3   6 515.430 209.650   1
  -3  -3  -6 220.482 192.883   3
   3  -3   6 561.356 165.090   2
   3  -3   5 43261.7 1777.44   4
   3  -3   5 43723.6 1885.69   3
  -3  -3  -5 42296.2 1864.28   2
  -3   3   5 43792.4 1697.15   5
  -3  -3  -5 41071.1 1692.97   3
   3  -3   5 43027.4 1266.05   2
   3  -3   5 44154.0 1867.74   1
   3  -3   4 41893.7 1675.96   4
  -3  -3  -4 39989.6 1794.79   2
   3  -3   4 41807.0 1132.27   2
   3  -3   4 40667.2 1772.98   3
  -3  -3  -4 41511.1 1599.40   3
   3  -3   4 43229.1 1797.89   1
  -3   3   4 38863.5 1620.93   5
  -3  -3  -3 27819.0 1469.73   2
  -3   3   3 21344.1 1193.91   5
   3  -3   3 23911.2 774.813   2
   3  -3   3 24895.1 1266.15   4
  -3  -3  -3 27814.9 1236.93   3
   3   3  -3 27344.7 677.934   3
   3  -3   3 24782.2 1316.76   1
   3  -3   2 19550.7 642.693   2
  -3  -3  -2 29793.8 1493.12   2
  -3  -3  -2 30464.7 1210.43   3
   3   3  -2 25838.3 766.106   3
   3  -3   2 19532.2 1154.13   1
  -3   3   2 22087.5 1232.90   5
  -3   3   2 22989.2 1080.48   1
  -3   3   1 50014.5 1650.78   1
  -3   3   1 49914.7 1859.96   5
  -3  -3  -1 51805.8 1462.25   3
   3   3  -1 52126.7 863.879   4
  -3  -3  -1 52920.6 1974.70   2
   3  -3   1 52189.0 1804.33   1
   3   3  -1 52875.6 1249.67   3
  -3   3   1 50196.4 1120.22   2
  -3  -3   0 20448.9 1227.02   2
  -3   3   0 14232.5 926.211   1
  -3  -3   0 20325.3 844.717   3
   3  -3   0 14893.5 939.574   1
   3   3   0 20730.6 855.499   3
  -3   3  -1 50379.2 975.231   2
  -3  -3   1 55530.1 2028.86   2
  -3  -3   1 53205.5 1228.12   3
   3  -3  -1 52305.2 1699.56   1
   3   3   1 51729.4 1474.50   3
  -3  -3   2 29494.7 1507.29   2
  -3  -3   2 29337.7 752.179   4
   3  -3  -2 23233.8 1085.16   1
   3   3   2 31936.1 1248.75   3
  -3  -3   3 27181.7 1459.12   2
  -3  -3   3 27281.0 833.249   4
  -3  -3   4 42286.7 1192.21   4
   3  -3  -4 39247.1 1305.50   1
  -3  -3   4 41722.3 1838.23   2
   3  -3  -5 44603.2 1323.69   1
  -3  -3   5 41703.3 1303.35   4
  -3  -3   5 40960.6 1868.39   2
  -3  -3   6 34.3658 53.6880   4
   3  -3  -6 462.437 137.840   1
  -3  -3   7 5324.31 554.843   4
   3  -3  -7 8015.23 493.743   1
   3  -3  -8 40188.8 1012.89   1
  -3  -3   8 40538.8 1642.91   4
   3  -3  -9 14824.4 541.324   1
  -3  -3   9 15813.7 1089.20   4
  -3  -3  10 21180.1 1326.29   4
  -3  -3  11 24150.7 1475.34   4
  -3  -3  12 4110.88 648.172   4
  -3   3 -12 4051.00 706.997   3
  -3   3 -13 48405.1 2338.70   1
   3   3  13 44449.8 2471.40   2
  -3  -3  13 43279.8 2172.83   4
  -3   3 -13 49970.3 2465.86   3
  -3   3 -14 19175.8 1568.05   3
   3   3  14 18877.1 1632.08   2
  -3   3 -14 19527.9 1520.94   1
  -3   3 -15 3899.08 697.731   1
  -3   3 -15 3344.18 659.907   3
   3   3  15 3176.14 688.528   2
  -3   3 -16 4962.03 832.601   3
  -3   3 -16 4795.37 776.153   1
   3   3  16 3815.72 790.919   2
   3   3  17 24591.8 2022.65   2
  -3  -3  17 22020.3 1158.67   1
  -3   3 -17 22243.8 1826.32   3
  -3   3 -18 18620.7 1711.29   3
   3   3  18 19232.8 1849.19   2
  -3  -3  18 17881.2 1039.19   1
  -3   3 -19 2194.64 637.775   3
   3   3  19 1660.59 592.587   2
   3   3  20 1105.74 451.409   2
  -3   3 -20 1913.13 615.130   3
  -3   3 -21 11974.4 1478.66   3
   3   3  21 12028.0 1595.41   2
  -3   3 -22 4133.35 883.602   3
   3   3  22 4719.22 1061.36   2
  -3   3 -23 2579.36 758.809   3
   3   3  23 3148.74 879.755   2
  -3   3 -24 457.023 399.052   3
   3   3  24 325.302 250.066   2
   3   3  25 5984.77 1218.83   2
   3  -3 -25 6198.52 1154.13   3
  -3   3 -25 6746.96 1214.89   3
  -3   3 -26 477.906 346.142   3
   3  -3 -26 832.077 413.706   3
   3   3  26 1251.94 633.387   2
   3  -3 -27 2361.19 750.149   3
  -3   3 -27 2995.40 889.290   3
   3  -3 -28 670.173 433.138   3
   3  -4  27 2282.81 731.342   2
   3  -4  26 1028.74 524.379   2
  -3  -4 -25 5487.08 1202.89   3
   3  -4  25 5946.27 1150.97   2
   3  -4  24 1572.93 609.788   2
  -3  -4 -24 1055.29 566.403   3
   3  -4  23 844.555 432.040   2
  -3  -4 -23 471.970 240.652   1
  -3  -4 -23 1101.58 545.947   3
   3  -4  23 856.974 375.170   5
   3  -4  22 6721.31 1129.64   2
   3  -4  22 6688.89 962.620   5
  -3  -4 -22 8817.07 1390.26   3
  -3  -4 -22 8782.71 1106.32   1
   3  -4  21 1336.35 492.861   2
  -3  -4 -21 1876.73 512.987   1
  -3  -4 -21 2028.67 658.221   3
   3  -4  21 1649.73 469.517   5
  -3  -4 -20 3528.95 679.197   1
   3  -4  20 2933.24 617.253   5
  -3  -4 -20 3704.94 863.335   3
   3  -4  19 896.769 384.113   5
  -3  -4 -19 309.016 193.185   1
  -3  -4 -19 478.115 377.374   3
  -3  -4 -18 9472.53 1280.96   3
  -3  -4 -18 10195.6 1120.65   1
   3  -4  18 10530.6 1133.32   5
   3   4 -17 20419.2 1257.02   3
  -3  -4 -17 21067.9 1861.74   3
  -3  -4 -17 20322.3 1557.80   1
   3  -4  17 24740.1 1700.75   5
   3   4 -16 4960.06 577.789   3
  -3  -4 -16 5969.13 837.147   1
  -3  -4 -16 5349.72 929.153   3
   3  -4  16 6943.50 901.502   5
   3   4 -15 2679.98 403.248   3
  -3  -4 -15 2513.36 529.620   1
  -3  -4 -15 2882.36 669.484   3
   3  -4  15 1943.09 475.570   5
  -3  -4 -14 3475.37 644.492   1
   3   4 -14 3230.40 417.619   3
   3  -4  14 4120.16 688.601   5
  -3  -4 -14 2623.53 598.303   3
   3   4 -13 7587.69 592.470   3
  -3  -4 -13 7614.77 1002.85   3
   3  -4  13 9529.63 991.859   5
   3  -4  12 3948.46 631.902   5
  -3  -4 -12 4876.44 797.228   3
   3   4 -12 5510.25 462.078   3
   3  -4  11 3088.30 558.717   5
   3   4 -11 3906.42 350.056   3
   3  -4  11 3203.65 606.479   3
  -3  -4 -11 3985.33 688.923   3
   3  -4  10 38924.1 1940.42   5
   3  -4  10 36984.6 1624.59   2
   3   4 -10 35203.6 911.921   3
   3  -4  10 37830.4 2020.57   3
   3  -4  10 37560.0 2024.85   4
  -3  -4 -10 36429.5 2015.03   3
   3  -4  10 37658.3 2015.04   1
   3  -4   9 19222.0 1395.86   4
   3  -4   9 18868.0 1407.77   3
   3  -4   9 19378.8 1106.25   2
  -3  -4  -9 12679.8 1160.28   3
   3  -4   9 18833.5 1382.62   1
  -3  -4  -9 12811.7 1199.82   2
   3  -4   9 20357.5 1389.39   5
   3  -4   8 5477.42 733.135   4
  -3   4   8 5683.62 653.478   5
   3  -4   8 5887.27 737.665   5
   3  -4   8 5567.13 739.867   3
   3  -4   8 5777.84 564.149   2
  -3  -4  -8 4137.45 634.084   3
   3  -4   8 6271.52 787.951   1
  -3  -4  -8 3973.15 649.367   2
  -3   4   7 3266.98 510.564   5
  -3  -4  -7 1854.76 446.050   2
   3  -4   7 3901.89 610.258   1
  -3  -4  -7 2077.61 477.169   3
   3  -4   7 3420.67 404.388   2
   3  -4   7 3044.82 534.733   3
   3  -4   7 3044.26 539.785   4
   3  -4   7 3606.52 601.280   5
   3  -4   6 29955.0 1620.96   4
  -3   4   6 27767.0 1463.48   5
   3  -4   6 28675.9 1622.96   3
   3  -4   6 29608.3 1642.18   1
  -3  -4  -6 25195.9 1579.64   2
   3  -4   6 31737.7 1650.80   5
   3  -4   6 29195.0 1077.65   2
  -3  -4  -6 24256.2 1399.06   3
   3  -4   5 22132.3 1346.73   4
   3  -4   5 23000.9 1421.36   1
  -3   4   5 23685.3 1344.37   5
   3  -4   5 22943.4 1423.36   3
  -3  -4  -5 29087.1 1632.65   2
   3  -4   5 23361.0 861.556   2
  -3  -4  -5 29962.1 1469.60   3
  -3   4   4 69150.3 2301.11   5
   3  -4   4 67011.9 2326.93   4
   3  -4   4 67748.5 2386.08   1
  -3  -4  -4 69229.2 2490.74   2
   3  -4   4 67436.3 1254.31   2
  -3  -4  -4 71235.5 2154.31   3
   3   4  -3 62327.8 1468.43   4
  -3  -4  -3 61823.6 1886.61   3
  -3  -4  -3 62590.5 2309.64   2
  -3   4   3 51066.2 2002.17   5
   3  -4   3 51360.2 2032.02   1
   3   4  -2 28395.8 910.409   4
  -3   4   2 25860.7 1428.14   5
  -3  -4  -2 27739.1 1535.99   2
   3  -4   2 25488.6 1395.24   1
  -3  -4  -2 28245.1 1199.28   3
   3   4  -1 5950.20 391.193   4
  -3  -4  -1 7107.10 772.141   2
   3  -4   1 9778.91 835.539   1
  -3  -4  -1 6959.84 553.644   3
  -3   4   1 10304.7 906.275   5
  -3   4   1 9140.67 407.035   2
  -3  -4   0 80180.9 2601.72   2
   3   4   0 80371.2 1410.88   4
  -3   4   0 80464.8 2526.01   5
   3  -4   0 79597.9 2333.13   1
  -3  -4   0 79766.7 1704.22   3
  -3  -4   1 7216.87 781.547   2
   3  -4  -1 9652.38 795.730   1
  -3  -4   1 6595.91 435.804   3
  -3   4  -1 9216.32 860.848   5
  -3  -4   2 27686.0 771.668   3
   3  -4  -2 27795.1 1298.45   1
  -3  -4   2 27427.0 1536.40   2
  -3  -4   3 60651.8 1447.09   4
  -3  -4   3 60023.8 2294.75   2
  -3  -4   4 71170.2 1686.34   4
   3  -4  -4 70146.7 1916.37   1
  -3  -4   4 70726.3 2540.20   2
  -3  -4   5 29803.8 1173.91   4
  -3  -4   5 29426.0 1640.27   2
  -3  -4   6 26654.0 1191.32   4
  -3  -4   6 26457.7 1592.00   2
   3  -4  -6 26138.1 1088.64   1
   3  -4  -7 3578.04 387.529   1
  -3  -4   7 1254.72 281.794   4
   3  -4  -8 5447.66 448.774   1
  -3  -4   8 3798.00 518.075   4
  -3  -4   9 13942.6 1037.00   4
   3  -4  -9 18270.2 761.964   1
   3  -4 -10 36333.4 985.718   1
  -3  -4  10 37197.6 1780.89   4
  -3  -4  11 4003.58 617.920   4
   3  -4 -11 2757.43 235.969   1
  -3   4 -11 2644.57 577.064   4
  -3   4 -11 2761.28 573.990   3
  -3  -4  12 4905.20 708.699   4
  -3   4 -12 2758.45 574.200   3
  -3  -4  13 8556.43 970.355   4
   3   4  13 7497.23 1025.41   2
  -3   4 -13 9935.39 1117.28   3
  -3   4 -14 4058.53 714.582   3
   3   4  14 3387.19 699.282   2
  -3   4 -15 2213.21 530.562   3
   3   4  15 2577.69 620.410   2
   3   4  16 5484.10 960.670   2
  -3   4 -16 6238.64 932.816   3
  -3   4 -17 23623.8 1889.79   3
   3   4  17 22174.4 1976.80   2
  -3  -4  18 9540.00 863.590   1
  -3   4 -18 9547.76 1236.04   3
   3   4  18 10033.2 1345.11   2
  -3   4 -19 640.897 331.080   3
   3   4  19 184.187 281.909   2
  -3   4 -20 2410.50 635.075   3
   3   4  20 3908.75 893.926   2
   3   4  21 1901.85 647.620   2
  -3   4 -21 1060.50 461.434   3
   3   4  22 8830.35 1396.11   2
  -3   4 -22 7218.69 1179.58   3
  -3   4 -23 846.142 441.821   3
   3   4  23 602.879 461.569   2
   3   4  24 1563.82 628.461   2
  -3   4 -24 1213.14 504.213   3
   3   4  25 6027.68 1262.53   2
  -3   4 -25 6401.28 1215.96   3
  -3   4 -26 1250.61 561.758   3
  -3   4 -27 2136.15 730.405   3
   3  -4 -27 2216.50 757.972   3
   3  -5  27 3043.72 858.726   2
   3  -5  26 4597.54 1034.65   2
   3  -5  25 1635.11 596.621   2
  -3  -5 -25 2252.57 757.448   3
   3  -5  24 373.978 239.726   2
  -3  -5 -24 207.409 258.053   3
  -3  -5 -23 529.713 202.645   1
   3  -5  23 1370.90 487.925   2
  -3  -5 -23 9.53009 247.832   3
   3  -5  23 900.671 331.791   5
   3  -5  22 892.193 303.273   5
  -3  -5 -22 1152.00 472.664   3
  -3  -5 -22 854.887 360.213   1
  -3  -5 -21 1032.75 379.333   1
  -3  -5 -21 1459.04 556.603   3
   3  -5  21 1066.40 361.546   5
   3  -5  20 3108.17 625.746   5
  -3  -5 -20 3771.84 714.559   1
  -3  -5 -20 4432.56 968.706   3
   3  -5  19 5208.67 821.805   5
  -3  -5 -19 4695.45 778.592   1
  -3  -5 -19 4374.46 887.171   3
   3  -5  18 3267.67 642.397   5
  -3  -5 -18 1818.52 502.835   1
   3   5 -18 2674.77 451.347   3
  -3  -5 -18 3001.29 755.067   3
   3  -5  17 2775.16 567.193   5
  -3  -5 -17 2698.59 589.471   1
   3   5 -17 3485.79 495.876   3
  -3  -5 -17 2749.31 653.551   3
   3  -5  16 1991.43 483.225   5
   3   5 -16 2123.81 345.430   3
  -3  -5 -16 1708.64 483.294   3
  -3  -5 -16 1880.24 461.544   1
   3   5 -15 4388.24 481.746   3
  -3  -5 -15 4600.87 757.866   1
  -3  -5 -15 3593.11 746.292   3
   3  -5  15 2660.39 550.856   5
   3   5 -14 3670.02 400.622   3
  -3  -5 -14 3078.66 594.901   1
  -3  -5 -14 3204.79 696.265   3
   3  -5  14 3675.43 632.514   5
   3  -5  13 2600.67 529.975   5
  -3  -5 -13 2685.57 616.549   3
   3   5 -13 2745.31 309.043   3
   3  -5  12 2730.57 516.807   5
   3   5 -12 3674.59 264.314   5
   3   5 -12 4074.91 338.393   3
  -3  -5 -12 4079.13 729.375   3
   3  -5  11 4982.54 725.889   5
  -3  -5 -11 6592.66 910.522   3
   3  -5  10 1613.58 444.136   5
   3  -5  10 1442.21 400.692   3
  -3  -5 -10 1618.33 438.860   3
   3  -5   9 11121.4 1097.56   3
   3  -5   9 11109.0 1135.37   4
  -3  -5  -9 8303.55 971.658   3
   3  -5   9 10823.5 1036.20   5
   3  -5   8 30834.5 1792.44   3
   3  -5   8 28730.8 1760.98   4
   3  -5   8 29782.7 1228.23   2
   3  -5   8 29963.3 1805.92   1
  -3  -5  -8 28795.2 1697.78   3
  -3  -5  -8 29108.2 1836.76   2
   3  -5   8 30169.0 1708.88   5
   3  -5   7 17140.5 1280.35   5
   3  -5   7 17736.5 869.936   2
   3  -5   7 17574.8 1332.26   4
   3  -5   7 16747.2 1310.08   3
   3  -5   7 18787.1 1390.80   1
  -3  -5  -7 19076.8 1457.78   2
  -3  -5  -7 18705.3 1319.08   3
   3  -5   6 2565.01 513.826   5
   3  -5   6 2459.79 494.287   3
   3  -5   6 3083.10 566.836   4
   3  -5   6 2868.05 540.139   1
  -3  -5  -6 2888.18 553.187   2
   3  -5   6 2370.09 284.754   2
  -3  -5  -6 3302.05 526.247   3
  -3   5   6 3063.45 517.475   5
   3   5  -5 15809.4 936.121   4
   3  -5   5 10341.4 1004.41   4
   3  -5   5 10340.6 998.228   3
   3  -5   5 10334.0 1002.73   1
   3  -5   5 10091.2 965.228   5
  -3  -5  -5 16875.5 1305.62   2
   3  -5   5 10007.2 512.859   2
  -3  -5  -5 17897.7 1179.07   3
  -3   5   5 11566.8 1006.97   5
  -3  -5  -4 15213.0 1220.38   2
   3  -5   4 17529.4 1264.44   1
   3   5  -4 13758.2 821.458   4
  -3  -5  -4 16109.7 1068.30   3
  -3   5   4 18813.1 1293.50   5
   3  -5   4 15471.2 500.905   2
   3   5  -3 3092.79 374.368   4
  -3  -5  -3 3016.61 449.054   3
  -3  -5  -3 2487.88 487.527   2
   3  -5   3 5018.30 661.724   1
  -3   5   3 5020.48 668.720   5
   3   5  -2 22336.0 955.285   4
   3  -5   2 31922.8 1634.53   1
  -3   5   2 30134.6 1635.98   5
  -3  -5  -2 21286.6 1097.69   3
  -3  -5  -2 21584.6 1422.98   2
  -3   5   1 63212.3 2375.85   5
   3  -5   1 62940.3 2238.81   1
  -3  -5  -1 72889.1 2590.77   2
   3   5  -1 72610.0 1658.44   4
  -3  -5  -1 72376.1 1875.72   3
   3   5   0 60589.9 1494.01   4
  -3  -5   0 61677.9 2396.14   2
   3  -5   0 58218.2 2115.25   1
  -3   5   0 60721.0 2363.00   5
  -3  -5   0 61550.7 1569.45   3
  -3  -5   1 71148.2 2581.02   2
   3  -5  -1 62120.3 2135.18   1
  -3  -5   1 71521.0 1520.88   3
  -3   5  -1 61629.5 2358.71   5
  -3   5  -2 28925.6 1630.74   5
   3  -5  -2 28003.3 1407.94   1
  -3  -5   2 21789.3 732.232   3
  -3  -5   2 22267.0 1451.69   2
  -3   5  -3 4675.62 666.500   5
  -3  -5   3 2663.57 486.687   2
   3  -5  -3 4820.74 573.990   1
  -3  -5   4 14550.2 842.804   4
  -3  -5   4 14205.5 1183.46   2
  -3  -5   5 15788.8 930.677   4
  -3  -5   5 16524.2 1294.57   2
   3  -5  -6 3351.85 438.467   1
  -3  -5   6 2612.29 398.606   4
  -3  -5   6 2951.90 561.793   2
   3  -5  -7 17693.0 967.147   1
  -3  -5   7 18082.3 1104.67   4
  -3  -5   7 18911.5 1430.76   2
  -3  -5   8 27885.4 1450.58   4
   3  -5  -8 28911.8 1189.24   1
  -3  -5   9 8745.32 847.522   4
   3  -5  -9 10231.0 679.324   1
  -3  -5  10 1553.17 377.252   4
   3  -5 -10 1747.61 269.646   1
  -3  -5  11 5761.91 753.932   4
   3  -5 -11 5087.38 424.866   1
  -3   5 -12 2848.33 623.589   4
   3  -5 -12 2838.88 295.466   1
  -3  -5  12 4138.09 661.316   4
  -3   5 -13 2403.53 581.952   4
   3  -5 -13 2512.65 238.626   1
   3   5  13 2525.75 593.774   2
   3   5  14 3591.88 742.410   2
  -3   5 -15 2504.40 600.132   3
   3   5  15 4155.02 800.873   2
  -3   5 -16 1942.95 536.379   3
   3   5  16 2306.57 615.282   2
  -3   5 -17 1936.51 510.993   3
   3   5  17 3167.81 759.666   2
  -3   5 -18 2964.43 664.542   3
   3   5  18 3130.51 783.718   2
  -3   5 -19 6020.62 1012.81   3
   3   5  19 6115.99 1128.47   2
  -3   5 -20 3262.11 783.877   3
   3   5  20 4563.40 963.575   2
  -3   5 -21 200.185 97.6325   3
   3   5  21 1411.61 605.517   2
  -3   5 -22 1280.52 495.387   3
   3   5  22 692.509 502.945   2
  -3   5 -23 1031.78 509.526   3
   3   5  23 539.194 320.805   2
  -3   5 -24 78.5336 245.263   3
   3   5  24 359.814 154.002   2
  -3   5 -25 1679.18 604.671   3
   3   5  25 2330.12 750.869   2
  -3   5 -26 3146.14 872.568   3
  -3   5 -27 3181.29 866.711   3
   3  -6  27 678.995 423.638   2
   3  -6  26 91.1045 171.204   2
   3  -6  25 511.976 295.977   2
  -3  -6 -24 1516.12 601.434   3
  -3  -6 -23 4689.35 1082.04   3
  -3  -6 -22 1769.09 518.409   1
  -3  -6 -22 1736.30 636.128   3
   3  -6  22 2458.56 596.758   5
  -3  -6 -21 4526.79 802.531   1
   3  -6  21 4021.95 742.994   5
  -3  -6 -21 5538.97 1123.28   3
  -3  -6 -20 5049.73 858.845   1
  -3  -6 -20 5632.09 1094.08   3
   3  -6  20 3774.20 721.053   5
  -3  -6 -19 5783.24 1102.14   3
  -3  -6 -19 4412.22 802.274   1
   3  -6  19 4789.46 801.036   5
   3  -6  18 2098.89 537.961   5
  -3  -6 -18 2104.85 533.708   1
  -3  -6 -18 1795.00 585.359   3
   3   6 -17 98.9040 99.2857   3
  -3  -6 -17 163.712 184.158   1
  -3  -6 -17 286.948 220.481   3
   3  -6  17 80.4568 137.895   5
  -3  -6 -16 2814.63 624.727   1
   3  -6  16 3728.84 686.192   5
  -3  -6 -16 1650.26 526.101   3
  -3  -6 -15 24581.2 2034.00   3
   3  -6  15 20987.1 1614.29   5
  -3  -6 -14 7816.21 1137.00   3
   3  -6  14 9977.11 1108.65   5
  -3  -6 -13 52970.1 2813.96   3
   3   6 -13 49947.0 1196.04   5
   3   6 -12 22371.7 906.623   5
  -3  -6 -12 22898.8 1798.59   3
  -3  -6 -11 6230.17 916.215   3
   3  -6  11 6488.56 879.235   5
  -3  -6 -10 5273.76 802.759   3
   3  -6  10 7091.57 885.946   5
  -3  -6  -9 24091.6 1655.62   3
   3  -6   9 20548.7 1500.19   5
   3  -6   8 6345.86 844.078   3
   3  -6   8 6815.65 873.496   5
  -3  -6  -8 7597.18 906.598   3
   3   6  -7 40630.5 1764.58   4
   3  -6   7 40136.1 2081.17   3
  -3  -6  -7 40236.7 2003.34   3
   3  -6   7 42656.6 2110.58   5
   3  -6   6 38284.6 1080.05   2
   3  -6   6 41079.5 2158.98   4
   3  -6   6 37890.6 2039.96   1
   3   6  -6 33549.0 1542.18   4
   3  -6   6 38605.8 2025.47   3
   3  -6   6 37731.0 1975.90   5
  -3  -6  -6 34827.9 2002.38   2
  -3  -6  -6 35187.8 1792.18   3
  -3   6   5 5826.85 770.877   5
   3   6  -5 7711.54 709.673   4
   3  -6   5 6338.28 831.995   1
  -3  -6  -5 8217.73 947.671   2
   3  -6   5 5233.29 340.395   2
  -3  -6  -5 8162.61 870.113   3
  -3   6   5 6216.65 543.122   2
   3   6  -4 99331.7 2439.17   4
   3  -6   4 102079. 3231.03   1
  -3  -6  -4 97517.4 3245.65   2
  -3  -6  -4 98319.0 2750.69   3
  -3   6   4 97707.0 1959.14   2
  -3   6   4 98435.3 3167.01   5
   3   6  -3 21138.6 1091.17   4
   3  -6   3 19419.6 1379.67   1
  -3  -6  -3 21618.8 1502.86   2
  -3   6   3 19899.1 1417.04   5
  -3   6   3 19208.6 766.573   2
  -3  -6  -3 21398.1 1225.38   3
   3   6  -2 5266.84 519.641   4
   3  -6   2 6903.75 814.989   1
  -3   6   2 5904.75 350.647   2
  -3  -6  -2 6010.14 612.889   3
  -3   6   2 6059.14 781.975   5
  -3  -6  -2 5751.48 771.315   2
  -3   6   1 3878.21 611.355   5
   3   6  -1 6139.43 555.043   4
  -3  -6  -1 6360.41 817.511   2
   3  -6   1 4328.73 642.337   1
  -3  -6  -1 6522.66 599.797   3
   3  -6   0 2902.41 510.194   1
   3   6   0 1675.63 281.086   4
  -3  -6   0 1991.64 443.113   2
  -3   6   0 2663.35 508.663   5
  -3  -6   0 1777.94 294.195   3
  -3  -6   1 6436.24 797.012   2
   3  -6  -1 3529.66 526.022   1
  -3  -6   1 6418.47 498.056   3
  -3   6  -1 3981.77 641.680   5
  -3  -6   2 6127.40 796.025   2
  -3   6  -2 6684.34 831.715   5
   3  -6  -2 7218.22 765.198   1
  -3  -6   2 5776.48 418.133   3
  -3  -6   3 21730.5 1491.83   2
   3  -6  -3 19457.5 1241.05   1
  -3  -6   3 19665.6 657.244   3
  -3   6  -3 19234.5 1425.65   5
   3  -6  -4 101307. 2743.05   1
  -3  -6   4 99204.8 3264.31   2
  -3   6  -4 101098. 3239.28   5
  -3  -6   5 8854.37 987.016   2
   3  -6  -5 6362.64 695.292   1
  -3  -6   5 7780.98 713.280   4
  -3   6  -5 6572.14 836.769   5
  -3  -6   6 34120.7 1971.87   2
   3  -6  -6 39591.8 1652.03   1
  -3  -6   6 34384.8 1546.58   4
   3  -6  -7 41394.5 1650.51   1
  -3  -6   7 40126.3 1759.12   4
  -3  -6   7 43675.4 2251.54   2
  -3  -6   8 6580.38 729.510   4
   3  -6  -8 5958.13 610.592   1
   3  -6  -9 21814.0 1126.41   1
  -3  -6   9 22417.9 1401.07   4
   3  -6 -10 6293.47 587.766   1
  -3   6 -10 7048.42 969.180   4
  -3  -6  10 5134.55 706.260   4
   3  -6 -11 5359.86 522.800   1
  -3   6 -11 5356.92 844.229   4
   3   6  11 6704.38 975.267   2
  -3  -6  11 6524.19 828.808   4
  -3   6 -12 29814.1 2071.69   4
   3  -6 -12 27418.2 1124.29   1
   3   6  12 24118.7 1888.02   2
  -3   6 -13 44812.2 2611.82   4
   3  -6 -13 42913.1 1322.98   1
   3  -6 -14 8652.68 545.464   1
  -3   6 -14 9775.74 1247.18   4
   3   6  14 6765.65 1068.35   2
   3  -6 -15 19662.8 722.670   1
   3   6  15 24107.9 2014.54   2
   3   6  16 2111.58 593.112   2
   3   6  17-11.1638 267.538   2
   3   6  18 1537.77 549.740   2
   3   6  19 5946.07 1101.34   2
   3   6  20 4409.53 989.337   2
   3   6  21 4031.71 974.525   2
   3   6  22 2311.73 751.073   2
   3   6  23 5335.87 1183.13   2
   3   6  24 2325.46 782.981   2
   3  -7  27 1083.89 502.104   2
   3  -7  26 5410.26 1096.11   2
  -3   7  25 762.891 436.073   2
  -3   7  24 2300.51 757.232   2
  -3   7  23 1726.96 604.009   2
  -3  -7 -23 333.003 283.479   3
  -3   7  22 1260.19 552.647   2
  -3  -7 -22 578.032 396.562   3
  -3  -7 -22 681.410 332.756   1
  -3   7  21 9436.34 1409.75   2
  -3  -7 -21 11847.1 1660.95   3
  -3  -7 -21 11049.5 1287.76   1
  -3   7  20 495.794 337.027   2
  -3  -7 -20 672.363 330.347   1
  -3  -7 -20-4.10890 213.293   3
  -3   7  19 1225.29 457.633   2
  -3  -7 -19 1368.64 498.342   1
  -3  -7 -19 1408.88 495.919   3
   3  -7  19 1108.85 388.607   5
   3  -7  18 9159.47 1117.28   5
  -3  -7 -18 7836.08 1084.96   1
  -3  -7 -18 7628.77 1230.71   3
  -3  -7 -17 418.597 252.757   1
  -3  -7 -17 570.009 377.298   3
   3  -7  17 694.415 304.959   5
   3  -7  16 677.699 343.162   5
  -3  -7 -16 936.577 423.748   3
  -3  -7 -15 4609.82 899.538   3
   3  -7  15 3906.70 724.474   5
   3   7 -14 276.944 90.5633   5
  -3  -7 -14 479.788 365.330   3
   3  -7  14-70.2202 101.845   5
  -3  -7 -13 41026.7 2524.95   3
   3   7 -13 39877.9 1343.35   5
  -3   7  12 7905.42 941.533   2
  -3  -7 -12 10283.9 1246.46   3
  -3  -7 -11 3654.22 743.042   3
  -3  -7 -10 20004.0 1625.05   3
  -3  -7  -9 9642.54 1093.41   3
  -3   7   8 13424.1 1015.22   2
   3   7  -8 11401.0 1028.10   4
  -3  -7  -8 11075.9 1123.56   3
   3   7  -7 21835.1 1376.21   4
  -3   7   7 17976.9 1104.19   2
   3   7  -6 8344.67 825.984   4
  -3   7   6 10210.8 780.975   2
   3   7  -5 2033.86 394.281   4
   3  -7   5 1555.62 172.417   2
  -3   7   5 2304.41 337.238   2
   3  -7   5 1547.18 170.621   2
   3   7  -4 15637.0 1060.26   4
  -3  -7  -4 14529.7 1298.68   2
  -3   7   4 11567.5 691.353   2
   3   7  -3 12317.3 914.156   4
   3  -7   3 10245.3 1050.08   1
  -3  -7  -3 13000.7 1212.23   2
  -3   7   3 10225.1 567.388   2
  -3   7   2 1732.25 191.370   2
   3   7  -2 1855.85 332.969   4
   3  -7   2 1694.48 420.433   1
  -3  -7  -2 1493.46 403.004   2
   3   7  -1 8249.33 730.029   4
   3  -7   1 9704.56 1009.83   1
  -3  -7  -1 7275.87 897.784   2
  -3   7   1 9159.37 1017.15   5
   3   7   0 12.4963 59.3196   4
   3  -7   0-10.5240 69.3936   1
  -3  -7   0 112.916 115.476   2
  -3   7   0-131.359 147.298   5
   3  -7  -1 9433.78 956.822   1
  -3  -7   1 8037.28 942.378   2
   3   7   1 8777.78 760.786   4
  -3   7  -1 9289.58 1013.45   5
  -3  -7   2 1807.86 455.469   2
  -3  -7   3 13034.1 1210.59   2
  -3  -7   3 12903.3 631.514   3
  -3  -7   4 15490.0 1342.76   2
  -3  -7   4 12829.4 528.943   3
  -3  -7   5 2110.37 505.332   2
   3   7   6 9632.93 1118.86   2
  -3  -7   6 9015.85 855.039   4
   3   7   7 22762.8 1701.11   2
  -3  -7   7 21128.6 1338.28   4
  -3  -7   8 12253.9 1064.16   4
   3   7   8 11218.9 1221.63   2
  -3   7  -9 7836.39 1040.79   4
  -3  -7   9 10288.1 1014.87   4
   3   7   9 9214.97 1118.67   2
  -3   7 -10 22541.7 1806.83   4
  -3  -7  10 20354.4 1467.37   4
   3   7  10 20256.5 1706.67   2
  -3   7 -11 2998.30 708.134   4
   3   7  11 2797.01 666.549   2
   3   7  12 9582.71 1203.39   2
  -3   7 -12 7531.14 1107.98   4
  -3   7 -13 36274.8 2458.24   4
   3   7  13 42392.4 2613.65   2
   3  -7 -14 274.625 127.295   1
   3   7  14 621.231 355.140   2
  -3   7 -14 266.997 201.313   4
  -3   7 -15 3607.27 796.645   4
   3   7  15 3947.86 828.570   2
   3   7  16 1175.52 373.323   2
   3   7  17 103.815 230.048   2
   3   7  18 7786.47 1267.19   2
   3   7  19 989.030 432.459   2
   3   7  20 631.778 360.191   2
   3   7  21 12266.5 1682.11   2
   3   7  22 951.028 520.487   2
   3   7  23 1293.77 614.580   2
  -3   8  24 289.591 271.439   2
  -3   8  23 564.415 336.485   2
  -3  -8 -23 506.259 421.342   3
  -3   8  22 701.553 405.784   2
  -3  -8 -22 150.998 244.375   3
  -3  -8 -21 7561.78 1105.26   1
  -3  -8 -21 6590.59 1280.57   3
  -3   8  21 7572.79 1276.79   2
  -3   8  20 721.357 413.158   2
  -3  -8 -20 1080.12 388.316   1
  -3  -8 -20 1390.57 629.493   3
  -3  -8 -19 2856.84 692.570   1
  -3   8  19 2797.27 747.145   2
  -3  -8 -19 2533.49 783.835   3
  -3  -8 -18 164.201 204.107   1
  -3  -8 -18 86.0841 165.968   3
  -3   8  18 654.314 381.003   2
  -3  -8 -17 5753.85 1082.40   3
  -3   8  17 6214.93 1009.94   2
  -3   8  16 2150.50 587.344   2
  -3  -8 -16 4598.30 944.720   3
  -3   8  15 4496.12 779.702   2
  -3  -8 -15 5131.10 969.299   3
  -3   8  14 1635.55 496.581   2
  -3  -8 -14 4503.87 884.091   3
   3   8 -13 10836.6 820.887   5
  -3  -8 -13 10961.4 1340.48   3
  -3   8  13 11407.1 1201.67   2
  -3   8  12 1774.91 488.784   2
  -3  -8 -12 2937.45 714.579   3
  -3  -8 -11 28853.1 2062.13   3
   3   8  -9 14464.9 1257.14   4
  -3   8   8 1535.71 381.473   2
   3   8  -8 2037.89 462.402   4
  -3   8   7 4243.76 554.875   2
   3  -8   7 4500.63 408.325   2
   3   8  -7 3812.11 589.731   4
   3   8  -6 2963.76 508.389   4
  -3   8   6 3941.47 492.335   2
   3  -8   6 3429.01 313.462   2
   3  -8   5 795.611 117.866   2
  -3   8   5 1273.42 261.001   2
   3   8  -4 11235.1 965.424   4
  -3   8   4 9481.99 639.128   2
   3   8  -3 3968.95 567.499   4
  -3   8   3 1962.46 261.625   2
   3   8  -2 12082.3 969.410   4
   3   8  -2 12559.8 1241.79   2
  -3   8   2 12351.3 545.877   2
   3   8  -1 6731.69 719.122   4
   3   8  -1 7258.40 924.028   2
   3   8   0 13156.3 1273.19   2
   3   8   0 12672.2 982.238   4
   3   8   1 7368.68 762.948   4
   3   8   1 7292.41 952.691   2
   3   8   2 14098.8 1325.82   2
   3   8   3 3561.25 666.091   2
   3   8   4 12842.9 1276.99   2
   3   8   5 2350.35 549.315   2
  -3   8  -6 4139.59 757.695   4
   3   8   6 3355.61 662.880   2
  -3   8  -7 4366.31 792.278   4
  -3  -8   7 4106.51 638.321   4
   3   8   7 3349.85 677.680   2
   3   8   8 2378.39 598.171   2
  -3  -8   8 2581.62 514.541   4
  -3   8  -8 974.701 369.760   4
  -3  -8   9 13234.7 1187.73   4
  -3   8  -9 13243.5 1400.88   4
   3   8   9 14077.2 1444.61   2
  -3   8 -10 10239.1 1276.31   4
   3   8  10 9240.11 1170.79   2
   3   8  11 29064.7 2141.88   2
  -3   8 -11 24271.4 1984.80   4
   3   8  12 2019.72 582.907   2
  -3   8 -12 1712.18 538.162   4
   3   8  13 12004.1 1437.10   2
  -3   8 -13 11879.8 1429.88   4
   3   8  14 5011.68 928.937   2
  -3   8 -14 973.065 427.364   4
  -3   8 -15 5482.31 1007.98   4
   3   8  15 5234.85 988.403   2
  -3   8 -16 1871.02 629.682   4
   3   8  16 4418.63 941.052   2
   3   8  17 7592.55 1243.06   2
   3   8  18 215.126 275.452   2
   3   8  19 3219.09 824.272   2
   3   8  20 1166.46 518.684   2
   3   8  21 7603.30 1366.53   2
   3   8  22-261.151 264.660   2
   3   8  23 833.601 458.349   2
  -3   9  24 4153.99 1015.43   2
  -3   9  23 2672.62 788.475   2
  -3  -9 -22 12705.3 1849.98   3
  -3   9  22 12368.4 1674.95   2
  -3  -9 -21 4791.68 909.891   1
  -3   9  21 5489.83 1078.16   2
  -3  -9 -21 5512.43 1207.63   3
  -3  -9 -20 932.649 479.605   3
  -3  -9 -20 921.108 392.008   1
  -3   9  20 1306.57 547.861   2
  -3   9  19 396.430 336.919   2
  -3  -9 -19 578.406 433.317   3
  -3  -9 -18 7490.43 1285.16   3
  -3   9  18 6944.48 1123.23   2
  -3   9  17 952.595 460.177   2
  -3  -9 -17 1281.10 577.295   3
  -3   9  16 1413.49 438.119   2
  -3  -9 -16 936.823 504.509   3
  -3  -9 -15 7289.76 1177.12   3
  -3   9  15 7335.86 1047.94   2
  -3   9  14 2705.78 614.636   2
  -3  -9 -14 2859.04 741.094   3
  -3   9  13 15624.3 1425.25   2
  -3  -9 -13 19859.8 1870.81   3
  -3   9  12 1069.64 367.480   2
   3   9 -10 2830.58 613.734   4
   3   9  -9 6639.85 907.490   4
   3   9  -8 22226.6 1592.66   4
  -3   9   8 19894.1 1291.57   2
   3  -9   8 19825.2 954.569   2
   3  -9   7 11454.8 650.427   2
  -3   9   7 11638.8 925.190   2
   3  -9   6 24444.3 812.012   2
  -3   9   6 27294.1 1332.50   2
  -3   9   5 10883.5 777.546   2
   3   9  -5 9828.47 1001.64   4
  -3   9   4 3564.27 403.729   2
   3   9  -4 1728.99 412.125   4
   3   9  -3 6439.19 778.748   4
  -3   9   3 7489.19 530.302   2
   3   9  -2 22771.9 1433.43   4
  -3   9   2 21277.1 761.348   2
   3   9  -1 6868.48 794.730   4
   3   9  -1 6975.01 962.222   2
   3   9   0 48156.2 2079.34   4
  -3   9   0 43767.5 2515.99   4
   3   9   0 47621.1 2524.89   2
  -3   9  -1 9719.48 1174.96   4
   3   9   1 6980.14 797.511   4
   3   9   1 7296.96 980.950   2
  -3   9  -2 22440.4 1788.64   4
   3   9   2 24606.4 1814.74   2
   3   9   3 5493.09 872.558   2
  -3   9  -3 7676.09 1040.68   4
  -3   9  -4 3689.87 723.630   4
   3   9   4 1473.18 443.429   2
  -3   9  -5 9965.15 1205.18   4
   3   9   5 10789.2 1232.04   2
  -3  -9   6 28940.1 808.755   3
  -3   9  -6 25591.0 1966.60   4
   3   9   7 8394.95 1115.41   2
  -3   9  -7 12762.8 1423.35   4
  -3   9  -8 22666.4 1890.21   4
   3   9   8 23142.3 1903.41   2
   3   9   9 6264.33 986.079   2
  -3   9  -9 9280.45 1242.27   4
  -3   9 -10 3727.56 822.457   4
   3   9  10 1872.68 582.072   2
  -3   9 -11 529.320 351.457   4
   3   9  11 1031.54 418.659   2
  -3   9 -12 1251.69 420.514   4
   3   9  12 581.168 332.737   2
   3   9  13 20863.2 1948.89   2
  -3   9 -13 16529.9 1783.55   4
  -3   9 -14 1948.51 581.495   4
   3   9  14 1881.09 566.520   2
   3   9  15 7101.54 1198.08   2
  -3   9 -15 7899.02 1257.37   4
   3   9  16 877.436 435.853   2
  -3   9 -16 1949.83 631.873   4
   3   9  17 1328.38 545.218   2
   3   9  18 6848.80 1254.71   2
   3   9  19 553.855 400.066   2
   3   9  20 1108.96 583.993   2
   3   9  21 6370.54 1282.05   2
   3   9  22 15271.8 2012.40   2
  -3  10  23 546.944 351.253   2
  -3  10  22 1914.76 660.011   2
  -3  10  21 1218.85 508.133   2
  -3 -10 -21 803.815 365.701   3
  -3  10  20 4119.40 933.741   2
  -3 -10 -20 3933.50 1045.79   3
  -3  10  19 165.826 193.754   2
  -3 -10 -19 444.159 307.122   3
  -3  10  18 3712.09 837.432   2
  -3 -10 -18 4291.05 1016.37   3
  -3  10  17 1722.14 599.454   2
  -3 -10 -17 809.481 429.635   3
  -3 -10 -16 2346.10 733.704   3
  -3  10  16 2171.69 596.489   2
  -3  10  15 3024.35 673.478   2
  -3 -10 -15 2248.05 674.730   3
  -3 -10 -14 1821.85 601.972   3
  -3  10  14 2071.65 544.214   2
  -3  10  13 361.339 200.409   2
  -3  10  12 8165.11 1004.96   2
  -3  10  11 5092.87 770.367   2
   3  10 -11 4465.59 810.014   4
   3 -10  10 9392.50 769.368   2
   3  10 -10 9539.60 1160.40   4
   3 -10   9 3723.83 451.624   2
   3  10  -9 2395.50 563.558   4
   3 -10   8 579.748 163.059   2
   3  10  -8 677.944 299.177   4
   3 -10   7 1351.49 219.054   2
   3  10  -7 1497.36 412.503   4
  -3  10   7 1462.84 336.273   2
   3 -10   6 13050.0 566.832   2
  -3  10   6 14396.7 992.489   2
   3  10  -5 10557.4 1088.23   4
  -3  10   5 5606.09 573.180   2
   3  10  -4 8304.35 957.719   4
  -3  10   4 6996.92 591.887   2
   3  10  -3 14264.9 1231.28   4
  -3  10   3 8969.46 604.867   2
  -3  10   2 16576.0 708.383   2
   3  10  -2 12266.3 1130.39   4
   3  10  -1 537.730 206.115   4
   3  10  -1 955.296 395.254   2
  -3  10   0 3406.81 726.815   4
   3  10   0 2926.24 544.498   4
   3  10   0 2561.36 575.105   2
   3  10   1 408.730 194.621   2
   3  10   1 314.554 159.074   4
   3  10   2 15122.3 1483.69   2
   3  10   2 12290.5 1152.67   4
  -3  10  -2 17003.6 1633.88   4
  -3  10  -3 8052.89 1118.44   4
   3  10   3 13188.9 1389.73   2
   3  10   4 8686.77 1147.53   2
  -3  10  -4 7458.65 1093.57   4
  -3  10  -5 6091.17 989.286   4
   3  10   5 10199.4 1264.78   2
   3  10   6 15216.2 1557.33   2
  -3  10  -6 14371.3 1541.61   4
  -3  10  -7 2327.63 683.028   4
   3  10   7 2313.33 608.957   2
  -3 -10   7 1320.86 187.889   3
  -3  10  -8 361.753 233.276   4
   3  10   8 267.893 117.103   2
  -3  10  -9 3572.50 771.525   4
   3  10   9 2334.38 615.111   2
   3  10  10 9323.86 1272.19   2
  -3  10 -10 11143.8 1424.51   4
  -3  10 -11 5610.64 1042.16   4
   3  10  11 3833.42 824.734   2
  -3  10 -12 8631.59 1322.67   4
   3  10  12 9849.40 1373.36   2
  -3  10 -13-38.6950 139.633   4
   3  10  13 215.965 212.911   2
  -3  10 -14 2290.81 651.527   4
   3  10  14 2211.07 668.891   2
   3  10  15 2785.24 810.481   2
  -3  10 -15 2714.76 761.429   4
  -3  10 -16 1841.77 658.604   4
   3  10  16 2202.09 679.562   2
  -3  10 -17 1344.80 563.990   4
   3  10  17 664.882 381.263   2
   3  10  18 4095.86 999.830   2
   3  10  19-232.860 260.260   2
   3  10  20 3482.53 922.256   2
   3  10  21 1418.33 609.309   2
  -3  11  23 1986.39 677.685   2
  -3  11  22 2548.41 810.596   2
  -3  11  21 2056.73 699.724   2
  -3  11  20 173.448 198.581   2
  -3  11  19 430.641 416.837   2
  -3 -11 -19-237.689 392.388   3
  -3  11  18 3379.18 811.672   2
  -3 -11 -18 1822.42 663.518   3
  -3  11  17 4373.04 886.645   2
  -3 -11 -17 5154.42 1116.07   3
  -3 -11 -16 1852.92 709.869   3
  -3  11  16 2510.58 634.837   2
  -3  11  15 748.161 351.574   2
  -3 -11 -15 1355.90 619.414   3
  -3  11  14 3101.71 666.809   2
  -3  11  13 2956.89 649.292   2
  -3  11  12 3760.44 674.242   2
   3  11 -12 4344.38 863.765   4
   3  11 -11 601.464 329.537   4
  -3  11  11 1049.79 358.906   2
   3  11 -10 608.396 324.313   4
   3  11  -9 1175.78 438.831   4
   3  11  -8 1951.49 520.219   4
  -3  11   7 7307.62 764.627   2
   3  11  -7 7517.37 1006.63   4
   3  11  -6 9187.40 1105.27   4
  -3  11   6 10610.3 869.264   2
   3 -11   6 7762.91 440.897   2
   3  11  -5 4764.81 787.509   4
  -3  11   5 2013.90 371.975   2
   3  11  -4 6779.89 935.716   4
  -3  11   4 11915.6 795.473   2
   3  11  -3 4332.19 714.903   4
  -3  11   3 4528.88 441.954   2
  -3  11   2 8371.64 1222.83   4
   3  11  -2 4997.27 768.570   4
  -3  11   1 4108.62 842.832   4
   3  11  -1 3777.80 673.742   4
   3  11  -1 4186.96 825.333   2
  -3  11   0 10169.8 1333.70   4
   3  11   0 8723.43 1157.15   2
   3  11   0 7552.53 944.683   4
  -3  11  -1 3831.60 781.047   4
   3  11   1 3625.51 639.414   4
   3  11   1 4628.18 828.806   2
   3  11   2 5289.44 797.521   4
  -3  11  -2 7849.19 1158.83   4
   3  11   2 5655.88 958.119   2
  -3  11  -3 3852.56 810.476   4
   3  11   3 5061.26 796.051   4
   3  11   3 5360.37 930.860   2
  -3  11  -4 11345.9 1418.15   4
   3  11   4 8371.48 1165.92   2
   3  11   5 4601.40 855.440   2
  -3  11  -5 2187.58 647.756   4
  -3  11  -6 9811.56 1331.18   4
   3  11   6 9210.83 1255.83   2
  -3  11  -7 6989.11 1125.17   4
   3  11   7 7303.10 1100.06   2
   3  11   8 2019.52 604.877   2
  -3  11  -8 2015.73 625.797   4
  -3  11  -9 1961.04 630.785   4
   3  11   9 1574.72 552.726   2
  -3  11 -10 956.630 485.392   4
   3  11  10 214.897 143.737   2
  -3  11 -11 1391.00 531.138   4
   3  11  11 1218.27 490.001   2
  -3  11 -12 3644.25 837.587   4
   3  11  12 5002.66 975.659   2
  -3  11 -13 3083.00 815.644   4
   3  11  13 2729.39 743.990   2
  -3  11 -14 4342.64 1019.84   4
   3  11  14 1637.01 599.005   2
  -3  11 -15 1010.07 462.867   4
   3  11  15 944.868 516.974   2
  -3  11 -16 2359.18 762.269   4
   3  11  16 1888.77 669.796   2
  -3  11 -17 4394.28 1076.02   4
   3  11  17 4849.68 1083.70   2
   3  11  18 1584.06 659.309   2
  -3  11 -18 2854.99 865.344   4
   3  11  19-91.7550 295.335   2
   3  11  20 367.760 319.361   2
  -3 -12 -18 9048.78 1541.20   3
  -3 -12 -17 9779.65 1573.06   3
  -3 -12 -16 972.977 560.491   3
  -3 -12 -15 6172.71 1171.82   3
  -3  12  14 254.835 91.0173   2
  -3  12  13 293.851 148.944   2
  -3  12  12 6933.40 936.752   2
   3  12 -12 6559.38 1077.32   4
   3  12 -11 2306.12 629.552   4
  -3  12  11 3325.08 626.730   2
   3  12 -10 10737.3 1344.08   4
  -3  12  10 7906.55 937.257   2
   3  12  -9 23830.2 1958.64   4
   3  12  -8 3502.23 742.336   4
   3  12  -7 9367.76 1203.67   4
   3  12  -6 11774.1 1317.52   4
   3  12  -5 6951.07 996.795   4
   3  12  -4 5418.77 874.911   4
   3  12  -3 1898.93 503.576   4
   3  12  -2 3883.06 706.695   4
  -3  12   2 3381.76 771.305   4
   3  12  -1 7973.68 1047.55   4
  -3  12   1 7531.01 1174.37   4
   3  12   0 14.3455 131.653   4
  -3  12   0 114.984 234.045   4
   3  12   0 261.745 199.118   2
  -3  12  -1 7987.21 1240.76   4
   3  12   1 7293.80 986.470   4
   3  12   1 7120.19 1097.07   2
   3  12   2 4237.24 850.539   2
  -3  12  -2 2502.81 685.930   4
   3  12   2 4113.56 727.514   4
  -3  12  -3 1628.61 556.140   4
   3  12   3 2272.32 574.005   4
   3  12   3 2234.57 624.260   2
   3  12   4 4552.60 914.321   2
  -3  12  -4 6367.35 1086.57   4
   3  12   5 6872.02 1084.21   2
  -3  12  -5 4994.11 1003.09   4
   3  12   6 10572.9 1377.34   2
  -3  12  -6 8220.35 1310.30   4
   3  12   7 9264.59 1320.28   2
  -3  12  -7 10711.9 1487.19   4
  -3  12  -8 6519.71 1192.07   4
   3  12   8 4751.23 945.659   2
   3  12   9 24103.0 2178.08   2
  -3  12  -9 24895.4 2305.86   4
  -3  12 -10 8798.49 1399.13   4
   3  12  10 11962.4 1557.13   2
  -3  12 -11 3011.55 844.300   4
   3  12  11 2667.78 762.312   2
   3  12  12 6089.99 1122.74   2
  -3  12 -12 7662.14 1325.48   4
  -3  12 -13 453.438 373.771   4
   3  12  13 304.754 260.300   2
  -3  12 -14 888.484 455.510   4
   3  12  14 241.930 214.130   2
  -3  12 -15 5691.13 1187.12   4
   3  12  15 6305.05 1205.23   2
  -3  12 -16 751.677 465.668   4
   3  12  16 61.1370 179.985   2
  -3  12 -17 10964.7 1724.20   4
   3  12  17 10930.2 1665.24   2
   3  12  18 11438.1 1744.00   2
  -3 -13 -17 870.985 438.010   3
  -3 -13 -16 1381.89 606.367   3
   3  13 -13 2464.36 708.712   4
   3  13 -12 6100.42 1082.97   4
   3  13 -11 1462.40 511.637   4
   3  13 -10-171.919 218.709   4
   3  13  -9 1035.87 451.398   4
   3  13  -8 2932.28 729.084   4
   3  13  -7 216.582 186.929   4
   3  13  -6 5611.71 956.801   4
   3  13  -5 10187.7 1270.30   4
   3  13  -4 6685.21 1004.22   4
   3  13  -3 468.304 225.306   4
  -3  13   3 558.033 353.576   4
   3  13  -2 2122.20 557.188   4
  -3  13   2 2895.43 770.077   4
  -3  13   1 956.185 508.951   4
   3  13  -1 1229.47 429.917   4
  -3  13   0 1207.31 383.391   4
   3  13   0 1872.08 519.941   4
   3  13   0 1552.50 508.242   2
   3  13   1 941.595 369.141   4
   3  13   1 329.664 142.872   2
  -3  13  -1 941.250 363.602   4
   3  13   2 2717.14 717.714   2
  -3  13  -2 2275.13 690.376   4
   3  13   2 2178.99 567.795   4
   3  13   3 652.325 355.518   2
  -3  13  -3 565.920 286.988   4
   3  13   3 322.327 236.062   4
   3  13   4 6533.63 1014.65   4
   3  13   4 7415.11 1180.93   2
  -3  13  -5 11379.7 1548.53   4
   3  13   5 8696.87 1308.64   2
  -3  13  -6 5740.53 1105.39   4
   3  13   6 6993.72 1166.55   2
  -3  13  -7 4.37521 126.910   4
   3  13   7-96.2303 141.417   2
   3  13   8 1877.32 614.328   2
  -3  13  -8 1501.50 562.811   4
   3  13   9 771.864 450.394   2
  -3  13  -9 926.759 480.916   4
  -3  13 -10 315.881 252.483   4
   3  13  10 36.1994 190.205   2
   3  13  11 1136.10 486.367   2
  -3  13 -11 873.745 398.016   4
  -3  13 -12 4721.44 1084.63   4
   3  13  12 5854.89 1159.36   2
  -3  13 -13 2871.37 878.745   4
   3  13  13 2203.42 669.090   2
  -3  13 -14 4567.22 1087.15   4
   3  13  14 3695.33 911.549   2
  -3  13 -15 1376.48 585.212   4
   3  13  15 893.672 516.679   2
   3  13  16 1421.47 632.757   2
   3  13  17 343.601 264.867   2
  -3 -14 -16 2001.49 738.957   3
   3  14 -13 1556.58 568.124   4
   3  14 -12 1945.15 640.395   4
   3  14 -11 3039.72 770.455   4
   3  14 -10 3574.21 841.809   4
   3  14  -9 4841.11 993.007   4
   3  14  -8-63.1812 123.656   4
   3  14  -7 3748.84 833.664   4
   3  14  -6 4455.32 881.334   4
   3  14  -5 1237.35 453.791   4
  -3  14   4 68.8264 216.283   4
   3  14  -4-171.859 251.358   4
   3  14  -3 1360.66 480.169   4
  -3  14   3 1616.99 574.070   4
   3  14  -2 2220.83 653.705   4
  -3  14   2 1121.54 502.098   4
  -3  14   1 6237.39 1207.98   4
   3  14  -1 3759.66 785.208   4
   3  14   0 164.912 167.564   4
  -3  14   0 94.3524 196.494   4
   3  14   1 3902.14 800.882   4
  -3  14  -1 5379.47 1093.69   4
   3  14   1 4467.57 940.332   2
   3  14   2 1873.57 577.541   2
  -3  14  -2 970.154 439.719   4
   3  14   2 2778.16 689.464   4
  -3  14  -3 2138.66 687.027   4
   3  14   3 1716.05 521.811   4
   3  14   3 2185.40 644.452   2
   3  14   4 29.8524 134.171   2
   3  14   4 402.166 228.461   4
   3  14   5 805.002 391.424   4
  -3  14  -5-29.6801 185.839   4
   3  14   5 1142.41 452.126   2
   3  14   6 4789.96 983.178   2
  -3  14  -6 4168.29 1001.68   4
  -3  14  -7 4225.91 1025.23   4
   3  14   7 3446.43 858.397   2
   3  14   8 107.248 184.888   2
  -3  14  -8 602.212 498.373   4
  -3  14  -9 6107.52 1228.01   4
   3  14   9 4349.90 983.711   2
   3  14  10 4934.93 1055.15   2
  -3  14 -10 4587.25 1060.52   4
  -3  14 -11 1149.96 545.430   4
   3  14  11 2992.69 863.363   2
   3  14  12 2423.07 785.549   2
  -3  14 -12 3498.70 955.418   4
   3  14  13 572.072 354.698   2
   3  14  14 154.016 207.009   2
   3  14  15 801.211 461.077   2
   3  15 -13 1045.27 525.027   4
   3  15 -12 200.434 212.530   4
   3  15 -11 941.498 428.679   4
   3  15 -10 2203.93 712.842   4
   3  15  -9 3001.50 811.463   4
   3  15  -8 6206.73 1105.57   4
   3  15  -7 1386.90 521.596   4
   3  15  -6 755.933 354.512   4
   3  15  -5 275.634 177.965   4
  -3  15   5 71.6457 168.560   4
   3  15  -4 1542.24 514.793   4
  -3  15   4 1694.17 638.639   4
  -3  15   3 543.690 462.809   4
   3  15  -3 1127.91 479.475   4
   3  15  -2 999.508 414.525   4
  -3  15   2 1452.83 587.011   4
   3  15  -1 1618.36 514.182   4
  -3  15   1 1191.41 538.038   4
   3  15   0 13926.0 1595.77   4
  -3  15   0 12570.5 1783.49   4
   3  15   1 1061.51 421.617   4
  -3  15  -1 1268.88 558.151   4
  -3  15  -2 1677.00 662.712   4
   3  15   2 1059.74 403.210   4
   3  15   2 1798.58 561.398   2
  -3  15  -3 488.269 259.981   4
   3  15   3 861.313 427.250   4
   3  15   3 1159.41 499.486   2
  -3  15  -4 1316.56 516.129   4
   3  15   4 1801.78 577.189   4
   3  15   4 2759.60 745.818   2
   3  15   5 26.1357 177.434   4
   3  15   5 391.541 282.933   2
   3  15   6 1143.97 520.209   2
  -3  15  -6 535.130 375.905   4
   3  15   6 752.244 412.841   4
   3  15   7 1012.03 417.882   2
  -3  15  -7 682.264 411.957   4
   3  15   8 8617.32 1401.26   2
  -3  15  -8 9219.64 1556.65   4
   3  15   9 2666.37 758.390   2
   3  15  10 2149.41 720.006   2
   3  15  11 1515.86 623.739   2
   3  15  12 231.678 200.910   2
   3  15  13 428.882 283.583   2
   3  16 -14 2303.25 756.803   4
   3  16 -13 1970.92 713.421   4
   3  16 -12 826.360 497.261   4
   3  16 -11 3330.48 882.529   4
   3  16 -10 2028.39 678.861   4
   3  16  -9 1031.91 495.423   4
   3  16  -8 1256.81 554.381   4
   3  16  -7 2154.64 682.024   4
   3  16  -6 1572.25 557.972   4
   3  16  -5 2248.26 704.851   4
   3  16  -4 1238.17 511.152   4
   3  16  -3 1454.57 527.315   4
   3  16  -2 1540.07 556.608   4
   3  16  -1 238.683 221.363   4
   3  16   0 213.956 189.250   4
   3  16   1 407.648 332.072   4
   3  16   2 1714.58 553.341   4
   3  16   3 1126.65 432.520   4
   3  16   3 1614.09 594.316   2
   3  16   4 1198.05 497.056   4
   3  16   4 992.864 461.267   2
   3  16   5 2598.73 741.042   2
   3  16   5 1563.01 545.681   4
   3  16   6 1724.28 634.918   4
   3  16   6 2220.38 713.439   2
   3  16   7 2157.93 709.542   4
   3  16   7 3069.56 854.350   2
   3  16   8 1748.34 645.685   2
   3  16   8 1547.29 590.484   4
   3  16   9 1721.58 647.418   2
   3  16  10 1305.81 534.636   2
   3  16  11 3870.94 1004.50   2
   3  17  -9 2177.54 729.239   4
   3  17  -8 4501.14 1049.20   4
   3  17  -7 685.871 377.386   4
   3  17  -6 823.266 445.834   4
   3  17  -5 1588.19 582.523   4
   3  17  -4 313.419 274.098   4
   3  17  -3 1166.73 460.193   4
   3  17  -2 1821.63 652.913   4
   3  17  -1 2694.13 777.352   4
   3  17   0 4537.68 980.884   4
   3  17   1 3031.25 811.610   4
   3  17   2 996.834 466.787   4
   3  17   3 1589.19 584.269   4
   3  17   4-110.028 307.880   4
   3  17   5 1778.22 661.860   4
   3  17   6 880.824 398.606   4
   3  17   7 986.489 430.263   4
   3  17   8 4657.91 1051.48   4
   3  17   9 1909.20 691.066   4
  -4   0   0 12382.2 882.294   2
  -4   0   0 12923.0 587.521   4
   4   0   0 13856.9 914.456   3
  -4   0   0 14837.9 996.610   1
   4   0   0 12987.2 898.749   2
  -4   0  -1 109991. 1755.09   4
  -4   0  -1 106910. 2606.45   2
   4   0   1 107427. 2645.17   3
   4   0   1 110324. 2646.70   2
  -4   0   1 107062. 2648.18   2
  -4   0   1 111946. 2644.53   1
  -4   0  -2 27219.9 935.384   4
  -4   0  -2 27561.2 1326.32   2
   4   0   2 28080.4 1380.20   3
   4   0   2 28769.9 1353.00   2
  -4   0   2 27059.4 1271.86   1
  -4   0   2 25747.2 1320.56   2
  -4   0   3 561.769 216.372   2
  -4   0   3 690.834 250.795   1
  -4   0  -3 617.978 165.604   2
   4   0   3 841.301 186.077   4
   4   0   3 527.930 128.723   2
  -4   0  -3 792.745 155.263   4
   4   0   3 900.628 274.176   3
   4   0   4 1572.20 359.058   3
   4   0   4 1375.71 314.323   2
  -4   0  -4 1378.72 246.416   4
   4   0   4 1591.85 255.717   4
  -4   0  -4 1237.79 276.692   2
  -4   0  -4 1240.63 336.841   3
  -4   0   4 1573.02 295.541   1
  -4   0   4 1586.23 352.329   2
  -4   0   5 7397.25 606.274   1
   4   0   5 6552.77 559.968   4
   4   0   5 6773.36 742.766   3
  -4   0  -5 7001.61 707.698   2
   4   0  -5 6041.07 574.360   5
   4   0   5 7076.48 716.163   2
   4   0   6 6368.61 698.177   2
   4   0   6 6725.35 618.691   4
   4   0   6 6769.19 771.950   3
  -4   0  -6 7062.46 738.419   2
   4   0  -6 6806.17 594.633   5
  -4   0   6 7263.59 594.135   1
   4   0   7 44255.1 1663.80   4
  -4   0   7 44218.0 1376.92   1
   4   0   7 44285.6 1890.36   2
   4   0   7 46311.8 2102.98   3
  -4   0  -7 45794.4 1932.72   2
   4   0  -7 45304.9 1495.66   5
  -4   0  -8 20836.7 1338.52   2
  -4   0   8 20432.9 890.764   1
   4   0   8 20342.4 1328.84   2
   4   0   8 21112.2 1231.02   4
   4   0  -8 20883.7 979.473   5
   4   0   8 19509.6 1413.59   3
  -4   0  -9 43297.4 1995.17   2
   4   0   9 43382.3 1865.86   4
   4   0   9 43863.4 2012.01   2
   4   0   9 42719.3 2148.80   3
  -4   0   9 43663.4 1230.13   1
   4   0  10 4459.73 628.753   4
   4   0  10 4909.29 703.040   2
  -4   0  10 5087.90 394.740   1
   4   0  11 701.914 260.213   4
   4   0  11 563.356 249.356   2
  -4   0  11 609.769 127.140   1
   4   0  12 4545.46 679.360   4
   4   0  12 5312.18 788.740   2
  -4   0 -12 5022.39 768.238   1
  -4   0  12 4510.68 307.419   1
   4   0  13 20373.8 1508.51   4
   4   0  13 19401.7 1547.03   2
  -4   0 -13 19190.6 1518.20   1
  -4   0 -14 21072.1 1731.27   3
   4   0  14 20882.7 1668.74   2
  -4   0 -14 19845.0 1540.69   1
  -4   0 -15 9934.00 1227.51   3
   4   0  15 8979.83 1122.84   2
  -4   0 -15 8607.88 1042.23   1
  -4   0 -16 286.312 188.248   1
  -4   0 -16 221.463 104.556   3
   4   0  16 515.655 240.449   2
   4   0  17 1018.30 429.544   2
  -4   0 -17 450.235 256.888   1
  -4   0 -17 636.048 318.838   3
  -4   0 -18 11218.2 1408.82   3
  -4   0 -18 11726.7 1306.11   1
   4   0  18 11264.0 1375.45   2
  -4   0 -19 280.410 277.618   3
  -4   0 -19 212.187 205.166   1
   4   0  19 244.778 199.801   2
  -4   0 -20 4811.52 870.492   1
  -4   0 -20 5120.50 1006.78   3
   4   0  20 5165.55 989.512   2
   4   0  21 5346.68 1029.70   2
  -4   0 -21 4976.56 1030.92   3
  -4   0 -21 5353.50 947.186   1
  -4   0 -22 4557.58 858.558   1
  -4   0 -22 5568.98 1094.66   3
   4   0  22 5871.14 1099.42   2
   4   0 -22 4717.49 864.597   3
  -4   0 -23 4688.89 892.006   1
  -4   0 -23 4038.18 973.162   3
   4   0 -23 3831.28 781.863   3
   4   0  23 3859.96 948.213   2
   4   0 -24 1814.48 576.571   3
   4   0  24 3073.35 841.995   2
  -4   0 -24 2551.02 670.543   1
  -4   0 -24 2606.35 794.073   3
   4   0  25 264.865 226.164   2
  -4   0 -25 205.577 254.687   1
  -4   0 -25 459.723 406.524   3
   4   0 -25 63.6545 244.539   3
   4   0  26 409.450 297.148   2
  -4   0 -26 678.060 483.831   3
   4  -1  27 1662.73 679.992   2
   4  -1  26 1014.53 494.690   2
  -4  -1 -26 1122.22 495.360   3
   4  -1  25 2224.22 740.961   2
  -4  -1 -25 2013.86 700.218   3
  -4  -1 -25 2979.27 716.149   1
   4  -1  24 3483.80 897.579   2
  -4  -1 -24 5337.49 949.974   1
  -4  -1 -24 5234.56 1134.24   3
   4   1 -24 4689.58 859.981   3
   4  -1  23 1836.69 670.225   2
  -4  -1 -23 1346.49 580.360   3
  -4  -1 -23 1127.53 474.270   1
   4   1 -23 1147.02 421.115   3
  -4  -1 -22 2261.92 729.159   3
   4   1 -22 1830.55 543.974   3
  -4  -1 -22 2007.33 553.125   1
   4  -1  22 1949.18 634.360   2
   4  -1  21 1055.43 446.275   2
  -4  -1 -21 1323.49 479.942   1
  -4  -1 -21 599.114 349.675   3
   4   1 -21 930.193 387.937   3
  -4  -1 -20 2720.03 634.736   1
   4  -1  20 2371.38 657.213   2
  -4  -1 -20 2314.30 649.619   3
   4   1 -20 2029.67 514.809   3
   4  -1  19 1963.01 593.088   2
  -4  -1 -19 1569.49 464.961   1
  -4  -1 -19 930.647 390.813   3
  -4  -1 -18 9491.14 1298.21   3
  -4  -1 -18 11039.2 1242.11   1
   4  -1  18 9561.08 1249.75   2
   4  -1  17 631.953 351.678   2
  -4  -1 -17 407.563 240.599   1
  -4  -1 -17 609.215 348.524   3
  -4  -1 -16 9421.43 1238.20   3
   4  -1  16 7115.82 1001.00   2
  -4  -1 -16 9301.63 1103.09   1
  -4  -1 -15 5898.34 952.524   3
   4  -1  15 5959.95 897.245   2
  -4  -1 -15 5358.19 817.833   1
  -4  -1 -14 16085.1 1390.04   1
  -4  -1 -14 14802.3 1452.56   3
   4  -1  14 13137.3 1286.91   2
  -4  -1 -13 7007.26 899.786   1
  -4  -1 -13 6685.54 951.782   3
   4  -1  13 5195.56 806.394   2
   4  -1  12 704.616 276.749   4
  -4  -1 -12 217.326 177.345   1
   4  -1  12 1043.47 371.172   2
   4  -1  11 3913.96 633.400   4
  -4   1  11 3685.71 239.106   1
   4  -1  11 3617.14 605.407   2
  -4  -1 -10 20598.8 1461.61   2
   4  -1  10 17765.7 1382.50   1
  -4   1  10 17353.1 637.310   1
   4  -1  10 18543.1 1297.01   2
   4  -1  10 17341.5 1263.74   4
   4  -1   9 3506.29 543.786   4
   4  -1   9 3224.57 581.619   1
   4  -1   9 3905.92 571.307   2
   4  -1   9 3820.20 638.330   3
  -4   1   9 3736.75 329.733   1
   4   1  -9 4228.04 390.797   5
  -4  -1  -9 4146.07 637.325   2
   4   1  -8 9787.00 633.233   5
   4  -1   8 4800.23 597.599   4
   4  -1   8 5686.60 755.532   1
   4  -1   8 5333.52 633.602   2
   4  -1   8 5075.98 701.567   3
  -4   1   8 6012.60 447.923   1
  -4  -1  -8 10057.6 983.542   2
   4  -1   7 19477.0 1168.03   4
   4  -1   7 19633.3 1373.32   1
   4  -1   7 20638.4 1222.05   2
  -4  -1  -7 18791.7 1324.55   2
   4  -1   7 20193.4 1419.00   3
  -4   1   7 19845.5 873.516   1
   4  -1   6 25693.4 1269.52   4
  -4   1   6 28857.7 1115.22   1
   4  -1   6 27219.4 1352.25   2
   4  -1   6 27478.8 1592.36   3
   4  -1   6 27815.6 1592.21   1
  -4  -1  -6 35994.7 1782.63   2
  -4  -1  -6 35643.4 1740.58   3
  -4   1   5 34477.1 1269.08   1
   4  -1   5 36254.2 1777.00   1
   4  -1   5 36052.1 1515.56   2
  -4  -1  -5 33083.5 1639.63   3
   4  -1   5 35481.8 1774.22   3
  -4  -1  -5 32864.2 1622.21   2
   4  -1   5 35580.2 1435.34   4
   4  -1   4 32862.3 1395.89   2
   4  -1   4 32236.8 1294.66   4
  -4   1   4 33157.0 1290.45   1
  -4  -1  -4 35483.0 1634.84   3
   4  -1   4 31180.2 1613.31   3
  -4  -1  -4 35599.9 1657.47   2
   4  -1   4 33195.9 1658.23   1
  -4  -1  -3 9734.03 841.060   2
   4  -1   3 10374.4 770.345   2
   4  -1   3 10196.2 904.470   1
  -4  -1  -3 10966.8 877.120   3
   4  -1   3 10227.6 897.245   3
   4  -1   3 10117.0 698.372   4
  -4   1   3 10271.9 797.247   2
  -4   1   3 10924.9 781.882   1
  -4   1   2 35752.4 1449.07   1
  -4   1   2 36315.4 1467.16   2
  -4  -1  -2 37690.5 1660.79   2
  -4  -1  -2 39562.6 1593.59   3
   4   1  -2 39486.8 1398.73   3
   4  -1   2 37722.3 1679.83   3
   4  -1   2 38835.8 1702.37   1
   4  -1   2 38796.1 1460.20   2
  -4   1   1 44949.4 1595.11   2
  -4   1   1 44687.9 1657.06   1
  -4  -1  -1 56889.0 2027.82   2
   4  -1   1 45667.7 1812.04   3
   4   1  -1 57404.1 1728.95   3
   4  -1   1 46831.4 1827.03   1
   4   1  -1 56612.3 2022.42   2
   4  -1   1 46655.9 1592.69   2
  -4   1   0 15279.4 1000.32   1
  -4   1   0 14817.4 904.928   2
  -4  -1   0 7023.05 708.940   2
  -4   1   0 15742.7 800.263   4
   4   1   0 7584.68 653.025   3
   4   1   0 7230.24 721.414   2
  -4  -1   0 7731.42 749.485   1
   4  -1   0 14647.9 1007.43   1
   4  -1   0 14815.9 895.908   2
  -4   1  -1 43556.3 1751.64   1
  -4   1  -1 45931.4 1567.46   2
  -4   1  -1 46387.5 1382.80   4
   4  -1  -1 44459.8 1681.10   1
   4   1   1 56936.8 2025.59   2
  -4  -1   1 53023.1 875.047   4
   4   1   1 55027.7 1830.15   3
  -4  -1   1 56922.0 2042.99   2
   4   1   2 39899.7 1718.43   2
  -4   1  -2 37933.7 1277.53   4
   4   1   2 38275.0 899.625   4
  -4   1  -2 36993.0 1417.33   2
   4   1   2 39564.2 1599.33   3
  -4  -1   2 38706.9 1720.27   2
  -4   1  -3 10506.6 758.933   2
  -4   1  -3 10743.6 708.275   4
   4   1   3 10740.7 911.072   2
  -4  -1   3 9767.31 869.930   2
   4   1   3 10998.0 542.501   4
   4   1   3 10893.4 860.058   3
   4  -1  -3 11697.3 872.800   5
   4  -1  -4 32045.1 1418.04   5
   4   1   4 37352.6 1689.83   2
   4   1   4 35566.1 1109.69   4
   4   1   4 34437.6 1618.84   3
  -4   1  -4 31082.7 1361.96   2
  -4  -1   4 34546.5 1680.10   2
  -4   1  -4 30204.4 1261.16   4
   4   1   5 32105.3 1158.67   4
   4   1   5 32313.4 1603.07   2
   4   1   5 32454.5 1633.74   3
  -4   1  -5 36991.5 1550.49   2
  -4   1  -5 35381.4 1429.91   4
   4  -1  -5 36087.8 1494.11   5
   4   1   6 36005.4 1340.34   4
   4   1   6 36748.8 1751.17   2
  -4   1  -6 28243.6 1338.05   4
   4  -1  -6 28531.2 1302.67   5
   4   1   6 34619.1 1746.20   3
  -4   1  -6 27854.1 1385.78   2
  -4   1  -7 18917.3 1176.99   2
   4   1   7 19871.9 1313.49   2
   4   1   7 19439.0 1065.27   4
   4  -1  -7 20209.5 1069.83   5
   4   1   7 18133.3 1308.95   3
   4   1   8 11093.5 853.458   4
   4   1   8 10219.6 977.655   2
   4   1   8 10867.7 1029.90   3
   4   1   9 4542.53 590.605   4
   4   1   9 4715.08 728.464   3
   4   1   9 4698.88 689.206   2
   4   1  10 19268.5 1269.99   4
   4   1  10 20165.2 1458.03   2
   4   1  11 5620.44 725.363   4
   4   1  11 4819.40 722.162   2
  -4   1 -11 3990.73 681.042   1
  -4   1 -12 860.685 312.560   1
   4   1  12 533.896 259.056   4
   4   1  12 85.0573 153.158   2
  -4   1 -13 5172.25 838.471   3
   4   1  13 6167.05 895.525   2
  -4   1 -13 5344.36 803.661   1
   4   1  13 7333.00 904.685   4
  -4   1 -14 13217.2 1374.90   3
  -4   1 -14 13415.7 1305.99   1
   4   1  14 15903.0 1469.45   2
  -4   1 -15 5690.07 931.407   3
  -4   1 -15 5505.26 846.244   1
   4   1  15 7153.84 1034.14   2
  -4  -1  15 5384.26 360.118   1
  -4  -1  16 7810.71 363.891   1
  -4   1 -16 7731.53 1026.01   1
  -4   1 -16 6877.86 1039.82   3
  -4  -1  16 7250.87 341.806   1
  -4   1 -17 188.297 120.819   1
  -4   1 -17 945.549 399.661   3
   4   1  17 630.927 370.012   2
  -4   1 -18 9843.87 1208.55   1
  -4   1 -18 10670.0 1369.42   3
   4   1  18 9891.32 1304.37   2
   4   1  19 1479.82 551.998   2
  -4   1 -19 2330.42 645.761   3
  -4   1 -19 1818.64 537.109   1
   4   1  20 1962.19 628.094   2
  -4   1 -20 2861.48 754.169   3
  -4   1 -20 2142.65 557.348   1
  -4   1 -21 1432.04 520.825   3
  -4   1 -21 1316.93 485.057   1
   4   1  21 1058.22 481.903   2
  -4   1 -22 2017.21 589.559   1
  -4   1 -22 1408.46 537.614   3
   4   1  22 2460.86 764.996   2
   4   1  23 1295.43 554.568   2
  -4   1 -23 1952.64 549.370   1
  -4   1 -23 2119.24 745.689   3
   4   1  24 5189.39 1119.07   2
  -4   1 -24 3769.31 811.145   1
  -4   1 -24 4646.74 1043.89   3
   4  -1 -24 4178.34 898.726   3
  -4   1 -25 2774.98 710.524   1
  -4   1 -25 2329.61 757.385   3
   4   1  25 2406.85 796.891   2
   4  -1 -25 2231.03 627.746   3
   4  -1 -26 648.888 398.931   3
   4   1  26 898.229 477.085   2
  -4   1 -26 935.874 561.288   3
   4  -1 -27 698.102 388.818   3
   4  -2  27 121.671 315.287   2
   4  -2  26 507.984 197.743   2
   4  -2  25 1549.65 599.772   2
  -4  -2 -25 625.559 350.215   3
  -4  -2 -25 1119.54 456.098   1
   4  -2  24 1799.58 623.948   2
  -4  -2 -24 2091.00 724.092   3
  -4  -2 -24 2108.46 579.346   1
  -4  -2 -23 1578.51 531.676   1
   4  -2  23 2937.33 839.612   2
  -4  -2 -23 1233.32 552.674   3
  -4  -2 -22 8492.38 1364.67   3
  -4  -2 -22 8523.57 1163.98   1
   4   2 -22 8110.21 1025.90   3
   4  -2  22 8503.75 1303.91   2
   4  -2  21 2690.83 697.712   2
  -4  -2 -21 2162.67 605.572   1
  -4  -2 -21 1786.38 602.118   3
   4   2 -21 1708.78 453.695   3
   4  -2  20 3306.95 744.726   2
  -4  -2 -20 2738.07 629.550   1
  -4  -2 -20 3209.88 819.357   3
   4   2 -20 2899.90 580.685   3
   4  -2  19 3532.45 767.414   2
  -4  -2 -19 3297.23 680.430   1
  -4  -2 -19 3670.11 824.843   3
  -4   2  18 3909.38 466.252   5
  -4  -2 -18 3496.78 779.206   3
   4  -2  18 4133.13 829.430   2
  -4  -2 -18 3936.76 742.690   1
  -4  -2 -17 13763.6 1373.68   1
  -4  -2 -17 12921.7 1476.86   3
   4  -2  17 17321.5 1599.84   2
  -4   2  17 15829.8 948.101   5
  -4   2  16 1856.81 320.852   5
   4  -2  16 1786.46 489.303   2
  -4  -2 -16 2319.10 531.363   1
  -4  -2 -15 17878.5 1512.21   1
  -4  -2 -15 17664.5 1665.79   3
   4  -2  15 28262.5 1896.24   2
  -4   2  15 25510.4 1224.04   5
  -4  -2 -14 12467.0 1230.86   1
  -4  -2 -14 12783.4 1361.72   3
  -4   2  14 10587.0 792.103   5
   4  -2  14 11426.5 1176.59   2
  -4  -2 -13 3720.97 654.080   1
  -4  -2 -13 3750.17 724.286   3
   4  -2  13 3390.05 624.403   2
  -4   2  13 2904.16 423.511   5
  -4  -2 -12 6224.75 817.985   1
  -4  -2 -12 6250.96 912.854   3
   4  -2  12 6077.57 793.195   2
  -4   2  12 5255.74 566.806   5
   4  -2  11 2136.95 479.544   4
   4  -2  11 1756.60 408.999   2
  -4  -2 -11 1472.72 408.633   1
  -4   2  11 1658.66 310.215   5
  -4  -2 -11 1525.16 454.247   3
   4  -2  10 13130.6 1139.31   4
  -4  -2 -10 13552.5 1237.50   2
  -4  -2 -10 13087.5 1233.28   3
   4  -2  10 13266.2 1072.90   2
   4  -2  10 13358.7 1210.73   1
   4   2 -10 12319.4 579.345   5
  -4  -2  -9 7478.66 898.340   3
   4   2  -9 7285.38 488.867   5
   4  -2   9 10381.1 1068.18   3
   4  -2   9 9540.69 880.678   2
   4  -2   9 9618.07 1006.50   1
  -4  -2  -9 7534.45 911.971   2
   4  -2   9 9700.77 941.653   4
  -4   2   8 7907.36 516.105   1
   4  -2   8 7258.45 725.103   2
  -4  -2  -8 8664.10 943.608   3
   4  -2   8 7035.86 863.022   3
   4  -2   8 8196.59 909.591   1
   4  -2   8 7329.81 779.549   4
  -4  -2  -8 8263.43 930.586   2
   4  -2   7 63363.1 2216.16   4
  -4   2   7 63241.4 1575.20   1
   4  -2   7 65482.6 2584.04   3
  -4  -2  -7 47110.0 2100.94   3
   4  -2   7 64646.9 2502.75   1
  -4  -2  -7 49742.0 2227.80   2
   4  -2   7 63619.2 2041.03   2
   4  -2   6 41815.5 1754.88   4
   4  -2   6 42166.1 1589.04   2
  -4   2   6 43450.0 1393.52   1
   4  -2   6 41080.4 2003.13   3
  -4  -2  -6 45029.1 1964.98   3
   4  -2   6 43871.4 2013.33   1
  -4  -2  -6 45870.0 2090.35   2
   4  -2   5 18912.3 1296.75   1
  -4  -2  -5 19100.4 1303.71   2
   4  -2   5 18890.8 1021.22   2
   4  -2   5 18025.7 1100.76   4
   4  -2   5 17056.9 1259.62   3
  -4   2   5 18260.7 945.628   1
  -4  -2  -5 19427.5 1247.16   3
   4  -2   4 4854.73 562.529   4
  -4   2   4 4661.77 497.835   1
   4   2  -4 1773.54 259.124   3
   4  -2   4 4163.77 614.635   3
   4  -2   4 4336.03 619.138   1
  -4  -2  -4 2084.13 407.959   3
  -4  -2  -4 1576.09 368.317   2
   4  -2   4 4860.93 509.207   2
   4  -2   3 50429.4 1560.59   2
  -4  -2  -3 55879.1 2157.64   2
   4  -2   3 48944.8 2034.83   3
  -4  -2  -3 56054.1 1930.24   3
   4  -2   3 49674.3 1995.65   1
   4   2  -3 52640.0 1433.89   3
  -4   2   3 51278.1 1702.38   1
  -4   2   3 50677.9 1679.41   2
  -4  -2  -2 16282.2 1154.40   2
   4  -2   2 18000.4 1215.63   3
   4   2  -2 17689.3 868.059   3
  -4  -2  -2 16101.9 1001.50   3
   4  -2   2 19042.6 1207.86   1
  -4   2   2 16626.0 1004.42   1
  -4   2   2 15682.2 897.500   2
   4  -2   2 18394.9 917.678   2
  -4  -2  -1 19453.1 1254.81   2
  -4  -2  -1 18365.0 1019.67   3
   4   2  -1 19516.4 951.920   3
   4  -2   1 27181.1 1407.38   1
   4  -2   1 26718.3 1086.38   2
  -4   2   1 25818.6 1297.19   1
  -4   2   1 26186.9 1123.07   2
  -4   2   0 31588.4 1208.67   2
  -4   2   0 32113.2 1322.41   4
   4   2   0 23862.1 1101.12   3
   4  -2   0 31406.7 1470.84   1
  -4   2   0 32385.4 1485.28   1
  -4  -2   0 23252.3 1372.94   2
  -4   2  -1 26646.3 1083.06   2
  -4   2  -1 26848.3 1206.24   4
  -4  -2   1 19909.9 1287.85   2
   4   2   1 18885.0 1033.92   3
  -4   2  -1 27992.4 1423.85   1
   4  -2  -1 24666.9 1267.30   1
   4   2   2 16558.5 1016.00   3
  -4   2  -2 19080.4 1026.06   4
  -4   2  -2 17660.1 889.557   2
   4  -2  -2 16499.4 1003.74   1
  -4  -2   2 18754.7 1249.99   2
  -4  -2   3 54152.2 1038.13   4
   4   2   3 57250.3 2190.74   2
   4  -2  -3 50645.9 1698.72   1
   4   2   3 53289.3 1073.61   4
  -4   2  -3 49004.4 1681.31   4
  -4   2  -3 47613.1 1500.61   2
   4   2   3 54356.2 1925.76   3
  -4  -2   3 53427.9 2158.24   2
   4  -2  -3 51051.5 1912.66   5
  -4  -2   4 1804.68 423.144   2
   4  -2  -4 4596.64 573.183   5
   4  -2  -4 4951.18 508.405   1
   4   2   4 1513.38 334.933   2
  -4   2  -4 4813.40 553.485   4
  -4   2  -4 4641.39 489.715   2
   4   2   4 2160.16 407.357   3
   4   2   5 18389.6 846.705   4
   4  -2  -5 17453.2 1097.33   5
   4   2   5 18769.1 1288.57   2
   4  -2  -5 16863.7 912.635   1
   4   2   5 18220.4 1199.42   3
  -4   2  -5 19123.2 1128.68   4
  -4   2  -5 17876.5 992.074   2
  -4  -2   5 20156.8 1358.85   2
   4   2   6 42304.3 1415.48   4
   4   2   6 45161.4 2045.45   2
  -4   2  -6 41991.8 1744.80   4
   4   2   6 43842.2 1964.79   3
  -4   2  -6 41534.7 1574.12   2
   4   2   7 47479.5 2150.87   2
   4   2   7 48455.1 2155.41   3
   4   2   8 8980.09 951.483   2
  -4   2  -8 7904.53 820.543   4
   4   2   8 8626.31 943.154   3
   4   2   9 8108.57 931.487   2
   4   2   9 8001.92 929.628   3
   4   2  10 13044.6 1215.75   2
  -4   2 -11 1815.47 474.777   1
   4   2  11 1114.37 336.706   2
   4   2  12 6122.17 889.272   2
  -4   2 -12 6460.35 880.908   1
  -4   2 -13 3002.03 658.734   3
   4   2  13 3106.65 648.947   2
  -4   2 -13 3205.04 627.765   1
  -4   2 -14 9425.71 1114.68   1
  -4   2 -14 11019.9 1262.02   3
   4   2  14 12471.0 1347.01   2
  -4   2 -15 27789.0 1947.14   1
  -4   2 -15 26183.9 1983.50   3
  -4   2 -16 1764.36 578.900   3
  -4   2 -16 1932.85 527.112   1
   4   2  16 2333.93 624.537   2
   4   2  17 12143.3 1423.31   2
  -4  -2  17 12366.8 686.592   1
  -4   2 -17 15292.3 1589.03   3
  -4   2 -18 5461.69 963.975   3
   4   2  18 4823.29 949.277   2
  -4   2 -18 4706.81 853.747   1
   4   2  19 3753.60 864.250   2
  -4   2 -19 3325.07 775.384   3
  -4   2 -19 3411.70 728.197   1
  -4   2 -20 3588.18 777.853   1
  -4   2 -20 3934.93 857.253   3
   4   2  20 2870.45 783.060   2
   4   2  21 1748.64 645.327   2
  -4   2 -21 2413.87 638.546   1
  -4   2 -21 2272.43 647.961   3
  -4   2 -22 9103.08 1241.71   1
   4   2  22 10292.8 1537.08   2
  -4   2 -22 9380.40 1402.03   3
   4   2  23 1719.13 659.810   2
  -4   2 -23 3564.99 906.163   3
  -4   2 -24 2709.92 805.446   3
   4   2  24 2434.24 768.278   2
   4   2  25 2141.94 772.029   2
  -4   2 -25 1537.94 597.806   3
  -4   2 -26 904.212 504.579   3
   4   2  26 1003.48 503.161   2
   4  -2 -26 420.815 274.671   3
   4  -2 -27 219.953 107.520   3
   4  -2 -28 379.864 284.583   3
   4  -3  27 1028.72 499.301   2
   4  -3  26 1161.03 504.078   2
   4  -3  25 3614.24 910.133   2
  -4  -3 -25 4022.95 1020.73   3
   4  -3  24 2812.72 760.346   2
  -4  -3 -24 4302.19 853.266   1
  -4  -3 -24 3641.56 965.596   3
  -4  -3 -23 6670.55 1276.19   3
  -4  -3 -23 5233.54 930.271   1
   4  -3  23 5314.10 1054.61   2
  -4  -3 -22 6480.52 1193.84   3
  -4  -3 -22 6242.05 1028.46   1
   4  -3  22 6916.97 1164.76   2
   4  -3  21 328.750 287.227   2
  -4  -3 -21 231.422 194.071   1
  -4  -3 -21 791.913 445.871   3
   4   3 -21 419.880 282.179   3
   4  -3  20 2189.69 616.900   2
  -4  -3 -20 1838.80 526.236   1
  -4  -3 -20 1741.57 590.370   3
   4  -3  19 821.519 361.923   2
  -4  -3 -19 1618.94 539.382   3
  -4  -3 -19 1517.29 494.697   1
  -4   3  18 1192.64 305.703   5
  -4  -3 -18 2275.01 544.100   1
   4  -3  18 1544.69 455.592   2
  -4  -3 -18 1883.17 598.630   3
   4   3 -17 2653.99 474.511   3
  -4  -3 -17 3849.55 854.636   3
   4  -3  17 5149.87 846.859   2
  -4   3  17 4591.19 595.300   5
  -4  -3 -17 2830.85 608.259   1
  -4  -3 -16 22198.5 1704.63   1
   4   3 -16 21811.7 1272.60   3
  -4  -3 -16 23511.9 1980.81   3
   4  -3  16 25605.8 1852.51   2
  -4   3  16 24625.4 1369.25   5
  -4   3  15 6357.33 702.497   5
  -4  -3 -15 7416.36 993.213   1
  -4  -3 -15 7604.61 1097.42   3
   4   3 -15 6734.08 678.704   3
   4  -3  15 6116.87 866.329   2
  -4   3  14 15064.4 1073.78   5
  -4  -3 -14 15735.5 1406.86   1
  -4  -3 -14 15122.2 1508.51   3
   4   3 -14 15910.3 986.093   3
   4  -3  14 14947.4 1309.36   2
  -4   3  13 3207.04 498.168   5
  -4  -3 -13 2960.94 593.953   1
  -4  -3 -13 3122.06 661.800   3
   4  -3  13 3522.64 607.067   2
  -4   3  12 2322.52 422.240   5
   4  -3  12 2963.94 549.734   2
  -4  -3 -12 2518.32 552.388   1
  -4  -3 -12 2802.36 631.437   3
   4   3 -11 34219.3 778.554   5
  -4  -3 -11 42193.1 2274.36   3
   4  -3  11 33342.4 1727.69   2
  -4  -3 -11 40083.2 2135.28   1
  -4   3  11 32581.5 1575.78   5
   4  -3  10 11502.3 1104.72   4
  -4  -3 -10 10880.9 1124.86   3
   4  -3  10 12089.9 1011.45   2
  -4   3  10 11844.0 952.936   5
  -4   3   9 23836.2 1356.61   5
  -4  -3  -9 22114.0 1533.38   3
   4  -3   9 24855.0 1355.42   2
   4  -3   9 24198.7 1549.00   4
  -4   3   8 3376.72 514.063   5
   4  -3   8 2588.93 523.014   1
   4  -3   8 3217.24 543.845   4
   4  -3   8 2850.04 426.359   2
  -4  -3  -8 4112.32 649.335   3
   4  -3   8 3092.48 588.061   3
  -4   3   7 957.813 295.061   5
   4  -3   7 1193.38 369.981   1
   4  -3   7 972.248 281.156   4
   4  -3   7 1084.70 341.658   3
  -4  -3  -7 1244.94 355.094   3
   4  -3   7 641.087 155.758   2
  -4  -3  -7 1512.21 415.355   2
   4  -3   6 50488.9 2216.74   1
   4  -3   6 47941.0 1981.23   4
   4  -3   6 50029.4 1610.93   2
   4   3  -6 50168.5 1103.22   3
   4  -3   6 48600.5 2225.71   3
  -4  -3  -6 49617.9 2067.44   3
  -4  -3  -6 52536.5 2310.23   2
  -4   3   6 47745.7 1918.44   5
   4  -3   5 32531.3 1730.79   1
  -4   3   5 29540.1 1256.94   1
   4  -3   5 31407.6 1209.94   2
   4  -3   5 29902.2 1529.50   4
   4  -3   5 31385.8 1750.10   3
   4   3  -5 35295.4 952.575   3
  -4  -3  -5 33030.4 1806.41   2
  -4  -3  -5 35084.3 1664.91   3
  -4   3   5 28473.2 1499.01   5
   4  -3   4 24819.5 1494.28   1
   4  -3   4 25127.3 1025.86   2
  -4   3   4 24611.3 1182.85   1
   4  -3   4 24008.3 1351.27   4
   4  -3   4 24560.0 1529.10   3
  -4  -3  -4 22101.1 1460.97   2
   4   3  -4 23080.1 813.471   3
  -4  -3  -4 23146.6 1301.75   3
   4  -3   3 6917.59 754.976   1
  -4  -3  -3 5748.10 738.037   2
   4  -3   3 6185.88 753.857   3
  -4  -3  -3 6358.77 664.305   3
   4  -3   3 6346.27 488.926   2
   4   3  -3 7366.48 478.415   3
  -4   3   3 5156.24 562.129   1
   4  -3   2 42461.2 1229.55   2
  -4  -3  -2 36413.1 1819.35   2
  -4   3   2 40446.3 1628.08   1
   4  -3   2 41572.0 1830.28   1
  -4  -3  -2 36757.6 1479.19   3
   4   3  -2 37665.3 1172.06   3
  -4   3   2 39684.0 1321.48   2
  -4  -3  -1 17681.6 1267.00   2
  -4   3   1 13741.6 991.832   1
  -4  -3  -1 16734.0 949.241   3
   4  -3   1 12732.7 984.931   1
   4   3  -1 15698.7 808.670   3
  -4   3   1 13171.8 728.678   2
  -4   3   0 52706.1 1384.44   2
   4  -3   0 51144.7 1937.43   1
  -4   3   0 53419.9 1888.16   4
  -4   3   0 51148.3 1947.27   1
  -4  -3   0 55615.0 1627.04   3
  -4  -3   0 55864.9 2274.40   2
   4   3   0 56783.9 1635.84   3
   4  -3  -1 14131.5 991.038   1
  -4   3  -1 12155.5 652.217   2
  -4  -3   1 15060.3 1178.15   2
  -4   3  -1 12630.1 915.949   4
  -4   3  -1 13243.3 1014.96   1
   4  -3  -2 41118.7 1622.95   1
  -4   3  -2 42411.2 1715.58   4
  -4   3  -2 42417.4 1865.07   1
  -4   3  -2 42142.7 1215.33   2
  -4  -3   2 39157.0 1916.63   2
   4   3   2 36814.0 1511.21   3
  -4   3  -3 5362.18 603.890   4
   4  -3  -3 5472.58 576.351   1
  -4  -3   3 6710.26 359.804   4
  -4   3  -3 6499.99 497.024   2
   4   3   3 6277.96 657.162   3
   4  -3  -3 5044.11 658.150   5
  -4  -3   3 7308.49 831.234   2
  -4  -3   4 22692.7 804.491   4
  -4   3  -4 24052.6 1327.51   4
   4  -3  -4 23412.5 1153.50   1
   4   3   4 21460.2 1281.38   3
  -4   3  -4 23453.5 981.862   2
   4  -3  -4 23649.2 1366.53   5
  -4  -3   4 22625.0 1503.62   2
  -4  -3   5 37415.5 1179.29   4
   4  -3  -5 28809.3 1233.31   1
  -4   3  -5 30517.3 1539.81   4
   4   3   5 34335.3 1676.82   3
  -4  -3   5 35631.1 1909.42   2
  -4  -3   6 50137.4 1512.78   4
  -4   3  -6 49871.5 2034.86   4
   4  -3  -6 46070.2 1490.62   1
   4   3   6 48953.5 2097.87   3
  -4  -3   6 49490.2 2268.60   2
  -4  -3   7 1459.00 283.606   4
   4  -3  -7 1071.53 217.625   1
   4   3   7 1613.13 388.121   3
   4  -3  -8 3150.83 345.916   1
  -4  -3   8 3703.80 479.260   4
  -4  -3   9 21709.6 1258.44   4
   4   3   9 20868.9 1561.55   2
  -4  -3  10 9035.16 861.199   4
   4   3  10 9453.44 1076.16   2
   4   3  11 40534.2 2279.52   2
  -4  -3  11 39423.0 1877.97   4
  -4   3 -12 2708.67 614.011   3
  -4   3 -12 3170.36 643.149   1
   4   3  12 3307.99 637.353   2
  -4  -3  12 3318.37 582.164   4
  -4  -3  13 3036.52 563.081   4
  -4   3 -13 3458.09 731.584   3
  -4   3 -13 3354.50 653.554   1
   4   3  13 3057.96 629.293   2
   4   3  14 17568.2 1606.62   2
  -4   3 -14 14437.8 1443.16   3
  -4   3 -14 15734.4 1461.84   1
  -4   3 -15 6428.79 965.288   1
  -4   3 -15 5200.07 876.389   3
   4   3  15 7208.06 1048.54   2
  -4   3 -16 24211.9 1859.92   1
   4   3  16 23813.8 1980.46   2
  -4   3 -16 23568.5 1943.47   3
  -4   3 -17 4679.33 886.077   3
  -4   3 -17 5111.75 871.019   1
   4   3  17 3616.41 788.475   2
  -4   3 -18 1350.80 465.015   1
  -4   3 -18 1710.26 545.313   3
   4   3  18 1883.85 604.142   2
  -4   3 -19 771.756 417.942   3
   4   3  19 1348.99 473.009   2
  -4   3 -19 745.552 421.814   1
  -4   3 -20 2089.75 632.992   3
   4   3  20 1421.31 534.447   2
  -4   3 -21 426.173 307.857   3
   4   3  21 576.503 434.161   2
  -4   3 -22 6420.08 1171.13   3
   4   3  22 6471.10 1220.33   2
   4   3  23 6020.21 1197.44   2
  -4   3 -23 4868.44 1057.60   3
  -4   3 -24 2220.69 695.657   3
   4   3  24 3940.73 968.770   2
  -4   3 -25 3220.62 875.356   3
   4   3  25 4253.85 1079.57   2
  -4   3 -26 1217.17 590.232   3
   4  -3 -27 844.859 539.589   3
   4  -3 -28 1133.81 525.973   3
   4  -4  27 1352.22 604.442   2
   4  -4  26 1871.16 683.667   2
   4  -4  25 1076.42 529.959   2
   4  -4  24 1336.82 486.727   5
  -4  -4 -24 856.529 326.449   1
   4  -4  24 1031.05 435.566   2
  -4  -4 -24 1188.61 543.770   3
   4  -4  23 1132.37 507.795   2
   4  -4  23 1486.51 478.859   5
  -4  -4 -23 2656.28 660.541   1
  -4  -4 -23 2509.58 789.564   3
   4  -4  22 1096.41 405.303   5
   4  -4  22 1568.20 549.109   2
  -4  -4 -22 1657.98 521.008   1
  -4  -4 -22 2251.83 765.791   3
   4  -4  21 288.855 262.881   2
   4  -4  21 460.299 273.823   5
  -4  -4 -21 221.149 308.850   3
  -4  -4 -21 39.4607 202.180   1
  -4  -4 -20 250.907 157.894   1
   4  -4  20 167.813 183.079   5
  -4  -4 -20 716.902 387.319   3
   4  -4  20 251.480 146.513   2
   4  -4  19 1864.35 545.449   5
  -4  -4 -19 1096.31 436.145   1
  -4  -4 -19 959.692 404.587   3
   4  -4  19 1631.30 502.942   2
   4  -4  18 676.242 279.751   5
   4  -4  18 850.672 286.135   2
  -4  -4 -18 1555.21 494.246   1
   4   4 -18 1557.56 341.068   3
  -4  -4 -18 1051.26 400.438   3
  -4   4  17 6186.76 750.495   5
  -4  -4 -17 4891.29 818.606   1
   4   4 -17 4887.90 569.591   3
  -4  -4 -17 4825.45 900.569   3
   4  -4  17 6280.82 943.122   2
   4  -4  17 6792.64 970.887   5
  -4   4  16 4867.53 672.846   5
   4   4 -16 5201.58 564.505   3
  -4  -4 -16 5200.86 842.710   1
  -4  -4 -16 5562.28 964.921   3
   4  -4  16 5444.42 832.260   2
   4  -4  16 5268.63 841.927   5
   4  -4  15 14438.4 1373.81   5
   4   4 -15 18257.3 982.024   3
  -4  -4 -15 20065.8 1802.49   3
   4  -4  15 15295.3 1347.58   2
  -4  -4 -15 19013.6 1611.45   1
  -4   4  15 14167.2 1137.10   5
  -4  -4 -14 8078.82 1018.00   1
   4  -4  14 7738.48 977.518   5
   4   4 -14 7512.96 588.028   3
  -4  -4 -14 7392.24 1055.69   3
  -4   4  14 7829.79 838.763   5
   4  -4  14 8951.51 992.978   2
  -4  -4 -13 6640.34 912.274   1
  -4  -4 -13 5960.60 926.338   3
   4   4 -13 6087.74 486.468   3
  -4   4  13 5848.75 716.405   5
   4  -4  13 6414.25 803.750   2
   4  -4  13 6547.75 895.110   5
   4  -4  12 607.058 294.403   5
   4  -4  12 937.105 300.199   2
   4   4 -12 2042.50 260.552   3
  -4  -4 -12 1712.56 494.716   3
  -4  -4 -12 1902.97 502.249   1
  -4   4  12 942.414 279.828   5
  -4   4  11 12103.5 1041.22   5
   4  -4  11 12573.2 1238.55   5
  -4  -4 -11 15398.1 1373.79   1
  -4  -4 -11 16480.4 1447.60   3
   4   4 -11 14762.9 614.682   3
   4  -4  11 12167.1 1009.05   2
  -4   4  10 6295.41 746.093   5
  -4  -4 -10 7382.51 933.769   3
   4   4 -10 5869.61 329.191   3
   4  -4  10 6052.79 675.410   2
   4  -4  10 5693.94 814.072   5
   4  -4   9 3270.97 465.770   2
   4  -4   9 3541.98 628.989   4
  -4  -4  -9 2819.49 551.148   3
   4  -4   9 3655.12 620.426   5
  -4   4   9 3683.22 575.781   5
   4  -4   8 6050.33 822.543   5
   4  -4   8 5357.39 560.870   2
  -4  -4  -8 5664.96 776.193   3
   4  -4   8 5245.63 737.964   4
  -4   4   8 5343.29 700.302   5
   4  -4   7 13979.5 848.499   2
   4  -4   7 13708.4 1155.43   4
  -4  -4  -7 19525.7 1522.41   2
  -4  -4  -7 19378.5 1356.35   3
   4  -4   7 13017.1 1210.48   3
   4  -4   7 13160.0 1202.26   5
  -4   4   7 14178.9 1129.12   5
   4  -4   7 14578.3 1239.87   1
  -4   4   6 1263.55 321.350   5
   4  -4   6 1507.88 383.010   4
   4  -4   6 1364.48 378.414   3
   4  -4   6 1154.46 238.529   2
   4  -4   6 986.937 336.921   1
  -4  -4  -6 2587.38 471.915   3
  -4  -4  -6 2727.24 545.073   2
   4  -4   5 35905.5 1160.09   2
   4  -4   5 37906.5 1863.82   4
   4  -4   5 36365.5 1949.47   3
  -4  -4  -5 33758.5 1903.13   2
  -4  -4  -5 33714.3 1647.78   3
   4  -4   5 35113.7 1880.27   1
  -4   4   5 35373.5 1797.50   5
   4  -4   4 33132.7 1031.26   2
   4   4  -4 38347.2 884.020   3
   4  -4   4 33370.0 1847.43   3
  -4  -4  -4 38512.5 1993.30   2
  -4  -4  -4 39417.4 1708.93   3
  -4   4   4 33102.5 1722.78   5
   4  -4   4 34970.1 1826.33   1
  -4  -4  -3 19852.9 1424.61   2
  -4   4   3 23042.2 1454.01   5
  -4  -4  -3 20936.6 1184.92   3
   4   4  -3 21210.4 745.467   3
   4  -4   3 25321.4 1522.93   1
   4  -4   3 23708.1 805.588   2
  -4  -4  -2 17284.9 1328.68   2
  -4  -4  -2 17917.9 1035.22   3
   4   4  -2 17421.0 763.112   3
   4  -4   2 8262.76 853.597   1
  -4   4   2 9272.00 928.946   5
  -4   4   1 58975.2 1337.15   2
  -4   4   1 59622.4 2127.89   1
  -4  -4  -1 59796.6 2447.13   2
  -4  -4  -1 61964.8 1817.93   3
   4  -4   1 64010.8 2302.12   1
  -4  -4   0 14608.0 1215.55   2
  -4   4   0 19742.7 1274.76   1
  -4   4   0 19912.0 1280.84   4
  -4  -4   0 13109.9 780.677   3
   4  -4   0 21111.0 1302.01   1
  -4   4   0 19504.9 708.404   2
  -4  -4   1 64205.4 2556.30   2
   4   4   1 58060.5 943.966   4
  -4   4  -1 62245.0 2295.92   1
  -4   4  -1 61688.1 2227.39   4
  -4  -4   1 65105.5 1607.46   3
  -4   4  -1 59052.2 1177.42   2
   4  -4  -1 60103.8 2123.58   1
  -4   4  -2 7523.62 781.117   4
  -4   4  -2 8780.09 907.605   1
  -4   4  -2 7185.06 416.023   2
   4  -4  -2 9040.21 812.339   1
  -4  -4   3 21095.1 750.373   4
  -4   4  -3 24406.0 1433.64   4
   4  -4  -3 21834.2 1219.11   1
  -4  -4   3 20862.2 1464.11   2
  -4  -4   4 41034.1 1166.95   4
  -4  -4   4 39735.0 2069.30   2
  -4  -4   5 32689.3 1155.35   4
   4  -4  -5 34972.4 1454.91   1
  -4  -4   5 35474.9 1973.71   2
  -4  -4   6 2717.10 362.694   4
  -4  -4   6 2702.28 554.840   2
   4  -4  -6 1275.44 274.201   1
  -4  -4   7 19557.0 1057.51   4
  -4  -4   7 19794.3 1510.05   2
  -4  -4   8 6503.41 651.611   4
   4  -4  -8 5173.20 481.752   1
  -4  -4   9 2862.86 468.202   4
   4  -4  -9 3711.39 383.062   1
  -4   4 -10 6451.63 879.404   4
  -4  -4  10 6717.29 749.135   4
   4  -4 -10 6564.76 477.121   1
  -4   4 -11 12281.7 1238.45   4
  -4  -4  11 15345.7 1177.16   4
  -4   4 -11 12883.2 1285.19   1
   4  -4 -11 11338.0 555.037   1
   4   4  11 14995.5 1421.82   2
  -4  -4  12 2134.75 463.418   4
  -4   4 -12 1308.18 423.234   1
   4   4  12 1649.52 423.512   2
  -4  -4  13 5494.43 780.636   4
  -4   4 -13 6104.80 932.194   1
  -4   4 -13 6635.76 949.426   3
   4   4  13 6567.77 971.564   2
  -4   4 -14 8684.82 1119.28   1
  -4   4 -14 8715.38 1144.14   3
   4   4  14 8344.67 1160.66   2
  -4   4 -15 16722.9 1543.73   1
  -4   4 -15 15581.4 1558.26   3
   4   4  15 20260.7 1829.80   2
  -4   4 -16 5822.06 977.442   3
   4   4  16 6097.49 1035.69   2
  -4   4 -17 6478.67 1045.25   3
   4   4  17 4034.61 875.280   2
  -4   4 -18 849.135 405.516   3
   4   4  18 1653.45 552.446   2
  -4   4 -19 1831.70 559.056   3
   4   4  19 1489.15 560.310   2
  -4   4 -20 486.165 314.564   3
   4   4  20 363.448 166.689   2
  -4   4 -21 37.2367 142.462   3
   4   4  21 93.6756 150.763   2
  -4   4 -22 1465.80 586.503   3
   4   4  22 1877.22 650.626   2
  -4   4 -23 1249.59 552.816   3
   4   4  23 2225.42 703.702   2
  -4   4 -24 1225.63 519.436   3
   4   4  24 1303.84 596.700   2
  -4   4 -25 1401.72 509.832   3
   4   4  25 1438.45 658.631   2
  -4   4 -26 1452.63 607.849   3
   4  -5  27 1613.84 648.436   2
   4  -5  26 1260.79 550.511   2
   4  -5  25 5727.23 1139.94   2
  -4  -5 -24 5657.90 1222.71   3
   4  -5  24 7809.10 1285.22   2
  -4  -5 -24 5082.89 937.597   1
  -4  -5 -23 6539.33 1282.47   3
   4  -5  23 7267.98 1218.84   2
   4  -5  23 6365.32 1021.79   5
  -4  -5 -23 7517.26 1143.40   1
   4  -5  22 630.956 363.927   2
  -4  -5 -22 685.787 363.790   3
  -4  -5 -22 956.315 411.282   1
   4  -5  22 1092.44 406.778   5
  -4  -5 -21 2678.88 650.832   1
   4  -5  21 2926.70 690.055   5
   4  -5  21 3245.09 752.688   2
  -4  -5 -21 3140.04 852.983   3
  -4  -5 -20 5229.43 888.254   1
  -4  -5 -20 6465.97 1176.80   3
   4  -5  20 6191.67 987.538   5
   4  -5  20 7286.46 1096.04   2
  -4  -5 -19 11271.4 1327.35   1
  -4  -5 -19 9110.05 1376.67   3
   4  -5  19 9034.47 1181.12   2
   4  -5  19 10106.0 1238.10   5
  -4  -5 -18 122.948 166.000   1
   4  -5  18 942.864 347.992   2
  -4  -5 -18 341.008 229.954   3
   4  -5  18 1063.10 387.666   5
   4  -5  17-62.9342 128.884   2
  -4   5  17 216.508 131.429   5
   4  -5  17-9.15359 124.064   5
  -4  -5 -17 217.489 173.905   1
   4   5 -17 239.382 138.699   3
  -4  -5 -17 60.4889 201.526   3
   4  -5  16 1648.85 425.896   2
   4   5 -16 1681.11 270.872   3
  -4  -5 -16 1342.24 445.992   1
  -4  -5 -16 1655.24 523.889   3
   4  -5  16 1956.40 525.157   5
  -4   5  16 2054.67 470.883   5
  -4   5  15 1158.40 339.841   5
   4  -5  15 748.339 301.259   5
   4  -5  15 1040.64 293.137   2
  -4  -5 -15 1389.25 418.600   1
   4   5 -15 1347.99 231.559   3
  -4  -5 -15 1271.44 485.872   3
   4  -5  14 714.975 292.883   5
   4  -5  14 574.806 320.232   2
  -4   5  14 1229.25 367.536   5
   4   5 -14 517.897 123.233   3
  -4  -5 -14 685.813 318.689   3
  -4  -5 -14 580.103 275.750   1
  -4  -5 -13 7990.43 1020.73   1
   4  -5  13 6376.62 923.067   5
   4   5 -13 6596.07 356.235   3
  -4  -5 -13 7631.95 1048.83   3
   4  -5  13 6759.57 805.436   2
  -4   5  13 7035.15 853.991   5
   4  -5  12 3574.45 667.173   5
  -4  -5 -12 4881.38 811.240   3
   4  -5  12 3763.74 584.786   2
  -4   5  12 3688.62 620.459   5
  -4  -5 -11 11386.9 1231.44   3
  -4   5  11 13690.3 1199.02   5
   4  -5  11 15521.8 1103.79   2
   4  -5  11 16014.6 1411.82   5
   4  -5  10 3424.91 666.362   5
  -4   5  10 2744.16 532.648   5
   4  -5  10 3088.95 468.887   2
  -4   5   9 22487.5 1504.65   5
  -4  -5  -9 21721.2 1583.17   3
   4  -5   9 24105.2 1224.62   2
   4  -5   9 24900.2 1744.39   5
   4  -5   8 8614.20 1016.64   5
   4  -5   8 8183.89 656.637   2
  -4  -5  -8 10460.4 1059.96   3
  -4   5   8 8750.33 945.984   5
  -4   5   7 10064.8 1014.35   5
   4  -5   7 9399.56 1019.83   4
   4  -5   7 9350.72 643.513   2
  -4  -5  -7 9086.28 962.235   3
   4  -5   7 9707.98 1067.35   5
   4  -5   6 33664.3 1100.52   2
   4  -5   6 34194.0 1926.87   4
  -4  -5  -6 29963.0 1654.67   3
   4  -5   6 32658.5 1918.05   5
  -4   5   6 31636.3 1795.29   5
   4  -5   5 25240.3 851.522   2
   4  -5   5 26570.7 1734.75   3
  -4  -5  -5 27673.3 1798.70   2
  -4  -5  -5 28997.8 1566.15   3
   4  -5   5 27704.8 1738.70   1
  -4   5   5 25698.1 1622.20   5
  -4   5   4 61914.2 2529.29   5
   4  -5   4 60238.2 1109.08   2
  -4  -5  -4 55739.4 2508.54   2
  -4  -5  -4 56893.0 2099.92   3
   4  -5   4 63344.8 2571.78   1
  -4  -5  -3 6641.47 686.531   3
  -4  -5  -3 7005.83 874.275   2
   4  -5   3 4617.94 675.272   1
  -4   5   3 4384.53 668.758   5
   4   5  -2 5123.96 395.949   4
  -4  -5  -2 4350.56 694.155   2
  -4  -5  -2 4576.96 536.682   3
   4  -5   2 9312.56 949.881   1
  -4   5   2 9348.97 985.184   5
  -4   5   2 8826.57 504.511   2
  -4   5   1 8542.69 416.672   2
  -4  -5  -1 10410.1 1058.52   2
  -4  -5  -1 9905.44 732.706   3
   4  -5   1 9134.66 936.311   1
   4   5  -1 9188.56 508.173   4
  -4   5   1 9267.97 983.239   5
  -4   5   0 23479.6 1568.32   5
   4   5   0 22605.6 772.277   4
  -4  -5   0 22846.7 1583.60   2
  -4  -5   0 23395.0 1055.59   3
   4  -5   0 22745.5 1428.28   1
  -4  -5   1 9525.48 1009.30   2
   4   5   1 9765.32 519.801   4
  -4  -5   1 9541.78 609.265   3
   4  -5  -1 10626.8 947.915   1
  -4  -5   2 4385.12 687.765   2
  -4  -5   2 4643.66 378.606   3
  -4  -5   3 6789.58 874.099   2
   4  -5  -3 4445.06 596.355   1
  -4  -5   4 58939.5 1568.34   4
   4  -5  -4 62512.6 2136.21   1
  -4  -5   4 56914.3 2573.58   2
  -4  -5   5 29712.0 1194.16   4
   4  -5  -5 26803.9 1359.42   1
  -4  -5   5 31818.3 1937.37   2
  -4  -5   6 29752.0 1287.65   4
   4  -5  -6 31989.4 1440.71   1
  -4  -5   7 8965.67 741.175   4
   4  -5  -7 10545.0 803.911   1
  -4   5  -8 8880.54 1033.29   4
  -4  -5   8 10518.3 860.143   4
   4  -5  -8 9180.18 722.264   1
  -4   5  -9 23318.3 1692.79   4
  -4  -5   9 23518.1 1355.79   4
   4  -5  -9 22336.7 1075.19   1
  -4  -5  10 5433.43 685.839   4
   4   5  10 5215.91 859.464   2
   4  -5 -10 3433.41 396.419   1
  -4   5 -10 2987.96 621.327   4
  -4   5 -11 15506.1 1462.08   4
   4  -5 -11 14251.9 744.666   1
  -4  -5  11 12047.8 1076.47   4
   4   5  11 13022.7 1376.88   2
  -4   5 -12 3209.06 648.081   4
   4  -5 -12 3498.05 329.816   1
  -4  -5  12 4757.58 700.612   4
   4   5  12 3845.76 751.277   2
   4  -5 -13 6477.08 363.982   1
   4   5  13 7958.30 1109.55   2
  -4   5 -13 6557.78 989.001   4
   4   5  14 869.656 413.687   2
   4   5  15 1389.64 482.416   2
   4   5  16 1367.58 484.116   2
   4   5  17 96.9637 126.784   2
   4   5  18 90.1494 127.527   2
  -4   5 -19 11197.5 1435.92   3
   4   5  19 10897.2 1503.97   2
  -4   5 -20 6760.46 1172.31   3
   4   5  20 6313.80 1165.36   2
  -4   5 -21 2494.60 729.628   3
   4   5  21 3407.78 920.805   2
  -4   5 -22 1004.83 554.966   3
   4   5  22 893.308 511.687   2
  -4   5 -23 6468.05 1193.20   3
   4   5  23 8980.03 1502.40   2
  -4   5 -24 6392.32 1208.96   3
   4   5  24 4208.26 1012.43   2
  -4   5 -25 4369.62 1042.26   3
  -4   5 -26 849.510 488.035   3
   4  -6  27 2566.30 788.282   2
   4  -6  26 47.1760 147.355   2
   4  -6  25 1413.09 561.957   2
   4  -6  24 1455.19 528.521   2
   4  -6  23 1328.63 499.771   2
  -4  -6 -23 1530.31 512.479   1
   4  -6  23 612.533 302.793   5
   4  -6  22 4563.47 860.635   5
  -4  -6 -22 3837.74 819.965   1
  -4  -6 -22 4607.88 1112.66   3
   4  -6  22 4239.70 893.052   2
   4  -6  21 3529.89 780.650   2
  -4  -6 -21 2932.22 681.437   1
  -4  -6 -21 3803.69 987.001   3
   4  -6  21 3027.12 711.252   5
  -4  -6 -20 7515.81 1116.37   1
  -4  -6 -20 7491.89 1311.49   3
   4  -6  20 5747.71 970.969   2
   4  -6  20 5277.01 921.182   5
   4  -6  19 6116.89 968.807   2
  -4  -6 -19 4795.33 1044.70   3
  -4  -6 -19 4746.78 903.546   1
   4  -6  19 6911.92 1052.28   5
   4  -6  18 3478.01 713.531   2
  -4  -6 -18 2071.37 574.908   1
  -4  -6 -18 2326.88 672.337   3
   4  -6  18 3665.28 739.579   5
  -4  -6 -17 1475.67 509.408   1
   4  -6  17 2341.51 547.192   2
  -4  -6 -17 1216.40 487.295   3
   4  -6  17 2150.40 559.668   5
   4  -6  16 889.804 349.371   2
   4  -6  16 668.273 343.478   5
  -4  -6 -16 1038.53 442.058   1
  -4  -6 -16 705.231 297.955   3
  -4  -6 -15 5699.47 989.422   3
  -4  -6 -15 5103.30 861.627   1
   4  -6  15 5263.69 774.348   2
   4  -6  15 5453.87 891.121   5
   4  -6  14 244.210 223.819   5
   4  -6  14 339.213 261.892   2
  -4  -6 -14 400.547 255.256   3
  -4  -6 -13 7992.19 1094.95   3
   4  -6  13 8252.53 883.171   2
   4  -6  13 8037.56 1049.05   5
  -4  -6 -12 13387.1 1381.31   3
   4  -6  12 12551.1 1024.44   2
   4  -6  12 11901.4 1251.64   5
  -4  -6 -11 7364.72 1029.12   3
   4  -6  11 7470.77 751.808   2
   4  -6  11 6989.54 983.180   5
   4  -6  10 16558.6 1051.53   2
  -4  -6 -10 14874.2 1374.69   3
   4  -6  10 16436.8 1469.12   5
   4  -6   9 2860.52 598.189   5
   4  -6   9 2481.08 373.896   2
  -4  -6  -9 4177.23 719.102   3
   4  -6   8 18604.4 934.705   2
  -4  -6  -8 15158.7 1309.48   3
   4  -6   8 17277.1 1468.82   5
  -4   6   7 12879.0 1211.38   5
   4  -6   7 11942.7 665.915   2
  -4  -6  -7 13550.8 1187.92   3
   4  -6   7 12495.9 1245.30   5
   4  -6   6 3071.24 633.668   5
   4  -6   6 2571.69 262.245   2
  -4  -6  -6 3277.79 569.194   3
  -4   6   6 2647.64 554.016   5
   4  -6   5 956.240 129.878   2
   4  -6   5 1346.75 408.473   5
  -4  -6  -5 1554.70 375.178   3
  -4   6   5 1355.48 396.646   5
   4   6  -4 9870.33 713.654   4
  -4   6   4 7709.67 934.578   5
  -4  -6  -4 9283.52 863.579   3
   4   6  -3 8667.56 636.575   4
   4  -6   3 8290.07 961.377   1
  -4  -6  -3 8685.43 793.282   3
  -4   6   3 7512.37 930.526   5
  -4   6   2 1696.18 414.469   5
   4   6  -2 2780.91 347.655   4
  -4  -6  -2 2881.35 421.303   3
  -4   6   2 1524.26 177.201   2
  -4   6   2 1639.50 185.629   2
   4  -6   2 2231.59 497.223   1
   4   6  -1 7094.11 533.145   4
  -4  -6  -1 6823.40 903.342   2
   4  -6   1 12796.9 1144.29   1
  -4  -6  -1 7079.16 647.474   3
  -4   6   1 11999.8 1175.25   5
  -4  -6   0 39425.1 2169.21   2
   4   6   0 39805.1 1253.17   4
   4  -6   0 38271.1 1948.16   1
  -4  -6   0 39618.7 1402.09   3
   4   6   1 7446.77 542.369   4
  -4  -6   1 7705.61 952.598   2
  -4  -6   1 7815.50 564.926   3
  -4  -6   2 2682.13 297.480   3
   4  -6  -2 1949.38 417.253   1
  -4  -6   3 8181.49 430.907   3
   4  -6  -3 7683.25 833.747   1
   4  -6  -4 7974.21 816.151   1
  -4   6  -5 1311.88 382.277   4
  -4  -6   5 1534.24 299.161   4
   4  -6  -5 1566.52 341.829   1
  -4   6  -6 2210.34 519.735   4
  -4  -6   6 2655.15 408.660   4
   4  -6  -6 3002.91 476.383   1
  -4   6  -7 11543.8 1191.82   4
  -4  -6   7 11369.5 899.882   4
   4  -6  -7 11864.5 927.233   1
  -4   6  -8 18461.4 1549.81   4
  -4  -6   8 14317.4 1041.51   4
   4  -6  -8 17717.8 1104.71   1
  -4   6  -9 2064.19 509.454   4
  -4  -6   9 4322.98 605.807   4
   4   6   9 3949.40 751.235   2
   4  -6  -9 2284.87 379.460   1
  -4   6 -10 15403.9 1478.00   4
   4   6  10 15369.3 1510.82   2
   4  -6 -10 16477.1 980.267   1
  -4  -6  10 15068.6 1174.73   4
  -4   6 -11 7679.52 1056.48   4
  -4  -6  11 7330.60 855.234   4
   4   6  11 6701.28 1007.88   2
   4  -6 -11 7327.82 619.751   1
  -4   6 -12 12384.4 1370.77   4
  -4  -6  12 12008.0 1143.30   4
   4   6  12 12464.5 1394.58   2
   4  -6 -12 12885.3 767.054   1
  -4   6 -13 7747.56 1117.80   4
   4   6  13 6984.26 1087.08   2
   4  -6 -13 7760.19 542.186   1
  -4   6 -14 228.450 210.687   4
   4  -6 -14 172.012 73.1671   1
   4   6  14 237.226 213.592   2
   4   6  15 5265.72 979.437   2
   4   6  16 802.314 391.605   2
   4   6  17 1365.54 478.660   2
   4   6  18 2573.96 721.084   2
   4   6  19 4665.90 1012.08   2
   4   6  20 7747.07 1357.94   2
   4   6  21 2939.10 844.075   2
   4   6  22 3689.06 958.130   2
   4   6  23 2313.69 764.855   2
  -4   7  25 2520.02 787.710   2
   4  -7  25 2627.66 752.326   2
   4  -7  24 443.194 388.608   2
  -4  -7 -23 708.472 338.015   1
  -4  -7 -23 445.563 161.982   3
   4  -7  23 669.763 360.957   2
   4  -7  22 748.159 354.424   2
  -4  -7 -22 434.078 282.410   3
  -4  -7 -22 377.804 287.268   1
   4  -7  22 481.171 334.606   5
  -4  -7 -21 1744.11 571.581   1
   4  -7  21 1160.03 452.829   5
  -4  -7 -21 1882.44 700.908   3
   4  -7  21 1125.56 395.639   2
  -4  -7 -20 4309.97 995.420   3
  -4  -7 -20 5106.58 942.960   1
   4  -7  20 4986.43 900.481   5
   4  -7  20 4988.86 886.886   2
   4  -7  19 1020.48 418.195   2
  -4  -7 -19 417.211 282.289   1
  -4  -7 -19 447.335 265.708   3
   4  -7  19 933.135 377.683   5
   4  -7  18 204.834 181.565   2
  -4  -7 -18 164.020 269.280   1
  -4  -7 -18 109.422 253.129   3
   4  -7  18 485.687 319.593   5
  -4  -7 -17 2499.04 645.268   1
   4  -7  17 2109.07 513.082   2
  -4  -7 -17 2625.48 682.024   3
   4  -7  17 2089.99 560.977   5
   4  -7  16 452.972 246.022   2
   4  -7  16 634.203 338.249   5
  -4  -7 -16 691.742 343.029   1
  -4  -7 -16 659.852 428.267   3
   4  -7  15 1440.40 401.756   2
   4  -7  15 1593.07 527.612   5
  -4  -7 -15 876.963 486.973   3
  -4  -7 -14 20229.8 1885.47   3
   4  -7  14 17792.8 1630.05   5
   4  -7  14 16532.6 1276.95   2
  -4  -7 -13 32051.6 2275.08   3
   4  -7  13 33006.8 1716.21   2
   4  -7  13 31058.2 2130.18   5
   4  -7  12 9832.57 888.613   2
   4  -7  12 10484.6 1239.12   5
   4  -7  11 965.916 276.741   2
   4  -7  11 1392.75 493.070   5
  -4  -7 -11 340.719 272.081   3
   4  -7  10 3203.58 429.914   2
  -4  -7 -10 4343.20 760.937   3
   4  -7  10 3740.22 720.828   5
   4  -7   9 11662.4 772.232   2
  -4  -7  -9 8306.90 1054.06   3
   4  -7   9 10804.0 1219.97   5
   4  -7   8 2685.15 333.417   2
   4  -7   8 2399.41 592.016   5
   4  -7   7 10649.7 559.735   2
  -4  -7  -7 8115.83 965.586   3
   4   7  -6 16938.4 1110.84   4
  -4  -7  -6 16933.5 1335.95   3
  -4   7   6 13832.5 880.436   2
   4   7  -5 22938.3 1238.94   4
  -4  -7  -5 23817.7 1502.20   3
  -4   7   5 22522.7 1017.79   2
   4   7  -4 7979.97 703.014   4
  -4  -7  -4 8967.67 892.075   3
  -4   7   4 7032.57 509.961   2
   4   7  -3 14781.0 929.617   4
  -4   7   3 16327.3 651.484   2
  -4  -7  -3 14966.0 1080.68   3
   4   7  -2 7145.29 627.452   4
  -4  -7  -2 6616.77 682.714   3
   4   7  -1 2114.39 328.897   4
  -4  -7  -1 2495.63 392.373   3
   4   7   0 22179.0 1103.06   4
  -4   7   0 20341.6 1584.64   4
   4  -7   0 19504.2 1450.51   1
  -4  -7   0 22531.9 1103.52   3
  -4  -7   1 2017.76 300.173   3
   4   7   1 2264.66 350.927   4
  -4   7  -1 2246.37 536.269   4
   4  -7  -1 2309.62 491.617   1
  -4   7  -2 6230.32 875.310   4
   4  -7  -2 6011.44 771.690   1
  -4  -7   2 7212.23 513.275   3
  -4   7  -3 16551.2 1439.16   4
   4  -7  -3 16179.3 1266.86   1
  -4  -7   3 13921.8 612.717   3
  -4   7  -4 6550.55 898.932   4
   4  -7  -4 7331.49 839.064   1
   4   7   5 22642.9 1763.14   2
  -4   7  -5 21494.9 1663.81   4
   4  -7  -5 23043.6 1451.25   1
  -4   7  -6 12604.8 1326.89   4
  -4  -7   6 15028.8 1056.04   4
   4  -7  -6 14627.8 1128.75   1
  -4  -7   7 7457.31 769.484   4
   4  -7  -7 11032.8 961.634   1
  -4   7  -7 10945.9 1226.47   4
   4   7   7 9450.79 1156.15   2
  -4  -7   8 1117.11 305.501   4
   4   7   8 764.127 291.900   2
   4  -7  -8 1581.27 359.150   1
  -4  -7   9 7917.34 857.849   4
   4  -7  -9 11378.4 925.265   1
  -4   7  -9 12736.3 1353.33   4
   4   7   9 9082.59 1166.12   2
  -4  -7  10 4130.64 650.424   4
   4  -7 -10 3282.31 484.321   1
   4   7  10 3995.99 809.925   2
  -4   7 -10 3410.41 716.212   4
  -4  -7  11 331.713 220.866   4
   4   7  11 478.004 313.318   2
   4  -7 -11 766.167 231.593   1
  -4   7 -11 840.380 381.779   4
  -4   7 -12 9931.39 1268.36   4
   4  -7 -12 9123.97 743.238   1
   4   7  13 33756.5 2429.93   2
  -4   7 -13 32081.0 2352.44   4
   4  -7 -13 31751.1 1307.51   1
  -4   7 -14 15924.2 1708.72   4
   4   7  14 18841.3 1853.70   2
  -4   7 -15 1328.59 529.738   4
   4   7  15 785.779 415.823   2
   4   7  16 1056.91 455.249   2
   4   7  17 2533.04 731.594   2
   4   7  18-26.4543 272.567   2
   4   7  19 470.454 359.851   2
   4   7  20 6108.69 1211.12   2
   4   7  21 1313.83 536.171   2
   4   7  22-220.336 428.022   2
  -4   8  24 49.3720 179.526   2
  -4   8  23 1723.16 590.761   2
  -4  -8 -22 6301.67 1079.28   1
  -4  -8 -22 6236.67 1281.06   3
   4  -8  22 6665.72 1079.85   2
  -4   8  22 7688.15 1289.67   2
   4  -8  21 2903.86 705.576   2
  -4   8  21 2471.83 731.252   2
  -4  -8 -21 2706.09 701.113   1
  -4  -8 -21 2122.06 756.136   3
  -4   8  20 6099.58 1109.25   2
   4  -8  20 6869.93 1036.27   2
  -4  -8 -20 6368.83 1243.68   3
  -4  -8 -20 7090.70 1134.63   1
   4  -8  19 1522.94 477.637   2
  -4   8  19 1220.32 478.359   2
  -4  -8 -19 1784.57 535.584   1
  -4  -8 -19 1532.45 636.944   3
  -4   8  18 14107.3 1563.07   2
   4  -8  18 15243.9 1432.17   2
  -4  -8 -18 12613.0 1643.89   3
  -4  -8 -18 13166.0 1528.78   1
   4  -8  17 696.496 311.874   2
  -4   8  17 618.590 319.391   2
  -4  -8 -17 601.975 317.396   3
  -4   8  16 1115.31 433.878   2
   4  -8  16 1271.96 380.178   2
  -4  -8 -16 1761.45 624.625   3
  -4   8  15 12763.9 1356.61   2
  -4  -8 -15 10227.9 1377.39   3
   4  -8  15 13364.7 1177.57   2
  -4   8  14 8642.23 1068.42   2
  -4  -8 -14 11274.1 1441.58   3
   4  -8  14 9473.48 944.516   2
  -4   8  13 32898.2 2013.04   2
  -4  -8 -13 27712.4 2176.04   3
   4  -8  13 30989.3 1613.85   2
  -4   8  12 24370.0 1661.94   2
  -4  -8 -12 26523.5 2086.04   3
   4  -8  12 25030.4 1366.74   2
  -4  -8 -11 13511.2 1446.18   3
   4  -8  11 8133.64 729.435   2
  -4  -8 -10 18295.3 1641.49   3
   4  -8  10 23590.4 1139.39   2
   4  -8   9 19848.0 939.124   2
  -4  -8  -9 17964.1 1550.94   3
   4  -8   8 7153.29 486.009   2
  -4  -8  -8 8420.63 1049.13   3
  -4   8   8 7654.45 769.826   2
   4   8  -7 38836.6 1867.53   4
  -4  -8  -7 36654.4 2081.00   3
  -4   8   7 36880.6 1583.20   2
   4  -8   7 29601.8 726.763   2
   4   8  -6 11482.6 984.666   4
  -4   8   6 14142.7 898.354   2
  -4  -8  -6 12138.9 1162.17   3
   4   8  -5 3329.50 522.078   4
  -4  -8  -5 4722.16 700.552   3
   4   8  -4 21725.7 1282.80   4
  -4   8   4 20619.2 840.074   2
  -4  -8  -4 21634.2 1430.19   3
   4   8  -3 1041.70 251.066   4
  -4  -8  -3 1136.28 354.866   3
   4   8  -2 11743.8 898.735   4
  -4  -8  -2 12579.4 990.438   3
   4   8  -2 12740.9 1326.13   2
   4   8  -1 2148.29 368.640   4
   4   8  -1 2082.31 500.916   2
  -4  -8  -1 2174.11 398.515   3
   4   8   0 2484.76 390.964   4
  -4   8   0 3374.28 660.827   4
  -4  -8   0 2691.08 403.546   3
   4   8   0 2357.71 586.813   2
  -4   8  -1 1096.84 405.880   4
   4   8   1 2342.35 568.494   2
   4   8   1 2482.30 403.471   4
  -4  -8   1 2106.27 321.444   3
  -4   8  -2 11378.2 1244.78   4
   4   8   2 12120.2 938.209   4
  -4  -8   2 12548.3 722.640   3
   4   8   2 12553.3 1339.86   2
   4   8   3 1564.30 499.304   2
  -4  -8   3 1492.39 218.677   3
  -4   8  -4 20212.2 1703.39   4
   4  -8  -4 21207.9 1511.88   1
  -4  -8   4 18516.1 569.981   3
   4   8   4 23316.9 1824.20   2
  -4   8  -5 5838.16 908.633   4
   4   8   5 4116.33 779.334   2
   4  -8  -5 6897.34 843.273   1
   4   8   6 12034.5 1349.14   2
  -4   8  -6 13729.5 1419.15   4
   4  -8  -6 14201.7 1190.07   1
  -4   8  -7 36800.2 2354.60   4
   4  -8  -7 36666.0 1883.03   1
  -4  -8   7 38284.4 1866.65   4
   4   8   7 39489.4 2478.08   2
   4   8   8 7423.86 1062.97   2
  -4   8  -8 8231.28 1117.52   4
  -4  -8   8 8375.85 895.362   4
   4  -8  -8 7672.31 847.471   1
  -4   8  -9 20535.6 1807.75   4
   4   8   9 18898.1 1767.89   2
  -4  -8   9 15782.0 1259.33   4
   4  -8  -9 20328.4 1347.17   1
  -4   8 -10 25244.1 2040.20   4
   4   8  10 19782.3 1822.34   2
  -4  -8  10 18100.1 1399.51   4
   4  -8 -10 22908.0 1402.69   1
  -4   8 -11 7543.22 1136.98   4
   4  -8 -11 8110.69 812.370   1
  -4   8 -12 24814.7 2088.34   4
   4   8  12 27235.3 2227.59   2
  -4   8 -13 31396.3 2399.34   4
   4   8  13 27898.6 2273.87   2
  -4   8 -14 10456.7 1437.92   4
   4   8  14 11246.3 1485.21   2
  -4   8 -15 14186.9 1689.62   4
   4   8  15 9899.00 1400.46   2
   4   8  16 1711.20 582.508   2
  -4   8 -16 1195.82 520.568   4
   4   8  17 729.999 379.798   2
   4   8  18 12825.8 1713.09   2
   4   8  19 2424.34 722.373   2
   4   8  20 7000.54 1338.44   2
   4   8  21 3775.68 994.797   2
   4   8  22 6048.44 1275.48   2
  -4   9  24 451.021 282.476   2
  -4   9  23 681.919 475.243   2
  -4   9  22 2218.46 707.368   2
  -4   9  21 1967.64 634.978   2
  -4  -9 -21 2206.38 777.236   3
  -4  -9 -21 2430.38 695.785   1
  -4   9  20 523.514 331.217   2
  -4  -9 -20 1114.78 486.778   1
  -4  -9 -20 1318.39 576.966   3
  -4   9  19 2285.15 651.833   2
  -4  -9 -19 2493.06 706.094   1
  -4  -9 -19 3237.09 896.517   3
  -4   9  18 2437.62 647.660   2
  -4  -9 -18 2510.19 812.556   3
  -4   9  17 617.636 332.019   2
   4  -9  17 294.123 210.580   2
  -4  -9 -17 1008.99 478.513   3
  -4   9  16 1788.64 521.067   2
   4  -9  16 1574.96 394.584   2
  -4  -9 -16 2885.10 787.259   3
  -4   9  15 467.017 372.279   2
   4  -9  15 765.950 266.642   2
  -4  -9 -15 136.767 202.602   3
  -4   9  14 2268.74 568.687   2
   4  -9  14 2510.52 468.751   2
  -4  -9 -14 2677.23 726.424   3
   4  -9  13 1413.63 337.259   2
  -4  -9 -13 1533.84 531.944   3
  -4   9  13 1867.67 488.081   2
   4  -9  12 1213.39 297.348   2
  -4   9  12 946.741 305.048   2
  -4  -9 -12 1105.67 449.448   3
   4  -9  11 3746.40 464.902   2
  -4  -9 -11 3062.91 689.880   3
  -4  -9 -10 26617.1 2008.11   3
   4  -9  10 26490.2 1135.35   2
   4  -9   9 2952.44 339.612   2
   4  -9   9 2880.07 326.297   2
   4   9  -8 885.029 288.931   4
   4  -9   8 786.404 134.285   2
  -4  -9  -8 739.562 342.046   3
  -4   9   8 940.066 277.813   2
   4  -9   8 745.840 136.170   2
   4   9  -7 1790.81 445.220   4
  -4   9   7 1866.08 360.291   2
  -4  -9  -7 2577.84 604.857   3
   4   9  -6 21687.5 1450.37   4
  -4   9   6 16736.1 956.816   2
  -4  -9  -6 20448.8 1555.26   3
   4   9  -5 14311.9 1145.11   4
  -4   9   5 15981.8 837.757   2
  -4  -9  -5 14726.3 1274.36   3
  -4   9   4 4346.35 372.984   2
  -4  -9  -4 5651.27 775.814   3
   4   9  -4 5813.83 719.367   4
   4   9  -3 23394.9 1408.09   4
  -4  -9  -3 24216.6 1503.29   3
   4   9  -2 13244.0 1042.71   4
  -4  -9  -2 12738.2 1048.84   3
  -4   9   1 14270.9 1470.62   4
   4   9  -1 11970.2 1328.31   2
   4   9  -1 10985.3 942.793   4
  -4  -9  -1 11155.8 932.032   3
   4   9   0 368.690 308.997   2
   4   9   0-13.3216 102.377   4
  -4  -9   0 300.403 180.465   3
   4   9   1 10279.2 913.582   4
  -4   9  -1 14247.2 1451.23   4
  -4  -9   1 11580.1 826.287   3
   4   9   1 11471.6 1329.11   2
   4   9   2 12330.1 1018.90   4
  -4  -9   2 12108.3 764.946   3
   4   9   2 12561.4 1387.89   2
  -4  -9   3 22922.0 938.112   3
   4   9   3 25559.2 1994.05   2
   4   9   4 5337.25 907.902   2
  -4   9  -4 3946.94 762.347   4
  -4  -9   4 5281.54 369.475   3
   4   9   5 16030.7 1599.25   2
  -4   9  -5 14434.0 1506.36   4
   4   9   6 21200.3 1868.21   2
  -4   9  -6 16969.3 1636.34   4
  -4   9  -7 1342.88 441.344   4
   4   9   7 1910.09 553.525   2
  -4   9  -8 1021.22 362.077   4
   4   9   8 325.051 180.189   2
   4  -9  -8 777.453 274.546   1
   4   9   9 1291.05 470.315   2
  -4   9  -9 2771.15 676.304   4
   4  -9  -9 2911.84 550.381   1
  -4   9 -10 26808.0 2178.49   4
   4   9  10 28936.4 2266.97   2
   4  -9 -10 25815.8 1597.05   1
  -4   9 -11 3257.38 792.919   4
   4   9  11 3960.65 845.835   2
  -4   9 -12 1008.58 455.512   4
   4   9  12 405.588 290.328   2
  -4   9 -13 1248.61 502.653   4
   4   9  13 1922.29 551.368   2
  -4   9 -14 3382.98 837.868   4
   4   9  14 1778.27 538.708   2
  -4   9 -15 915.998 447.491   4
   4   9  15 202.918 224.936   2
  -4   9 -16 1849.45 678.719   4
   4   9  16 3389.49 873.830   2
   4   9  17 917.072 465.355   2
  -4   9 -17 821.506 390.304   4
   4   9  18 2758.25 847.958   2
   4   9  19 2943.62 862.140   2
   4   9  20 515.165 397.447   2
   4   9  21 1810.16 701.351   2
  -4  10  23 3464.69 901.544   2
  -4  10  22 187.314 144.788   2
  -4  10  21 3612.44 890.771   2
  -4 -10 -21 4283.86 941.174   1
  -4  10  20 167.237 176.057   2
  -4 -10 -20 42.3935 138.445   1
  -4 -10 -20 321.083 318.719   3
  -4  10  19 3800.50 843.739   2
  -4 -10 -19 3036.62 883.217   3
  -4  10  18 235.784 206.839   2
  -4 -10 -18 1606.15 657.114   3
  -4 -10 -17 7324.17 1285.89   3
  -4  10  17 6861.64 1088.44   2
  -4  10  16 92.5107 119.826   2
  -4 -10 -16 267.070 182.893   3
  -4  10  15 4842.00 871.693   2
  -4 -10 -15 4577.94 1012.49   3
  -4  10  14 2175.72 555.503   2
  -4 -10 -14 1545.93 586.175   3
  -4  10  13 878.349 381.250   2
  -4 -10 -13 1278.92 475.153   3
  -4 -10 -12 3061.32 765.076   3
  -4  10  12 1762.19 473.925   2
  -4 -10 -11 1307.33 510.569   3
   4 -10  10 1528.35 251.653   2
  -4 -10 -10 3114.39 692.489   3
   4  10  -9 9077.12 1075.80   4
   4 -10   9 8187.04 476.441   2
  -4 -10  -9 9604.25 1220.22   3
   4  10  -8 6602.62 891.329   4
  -4  10   8 9092.72 828.733   2
  -4 -10  -8 7619.60 1060.04   3
   4  10  -7 2080.93 473.874   4
  -4  10   7 1101.18 262.127   2
   4  10  -6 1441.94 360.191   4
  -4  10   6 2793.24 385.973   2
  -4 -10  -6 1827.21 492.044   3
   4  10  -5 8135.60 925.095   4
  -4 -10  -5 10415.7 1122.49   3
  -4  10   4 22072.9 802.304   2
   4  10  -4 23849.4 1545.49   4
  -4 -10  -4 23943.9 1628.99   3
   4  10  -3 13818.8 1165.96   4
  -4 -10  -3 13893.1 1183.10   3
   4  10  -2 1183.41 330.124   4
  -4 -10  -2 1616.25 392.507   3
   4  10  -1 121.724 123.872   4
  -4  10   1 593.354 295.682   4
  -4 -10  -1 239.181 157.056   3
   4  10  -1 313.689 316.272   2
  -4  10   0 10156.6 1290.88   4
  -4 -10   0 10250.8 882.635   3
   4  10   0 10092.1 1280.09   2
   4  10   0 10624.4 1017.24   4
   4  10   1 162.361 256.221   2
   4  10   1 73.0263 124.816   4
  -4  10  -1 191.629 167.433   4
  -4 -10   1 278.123 135.507   3
   4  10   2 2245.52 618.030   2
   4  10   2 1436.92 382.384   4
  -4  10  -2 1092.81 396.522   4
  -4 -10   2 1362.21 285.116   3
   4  10   3 13874.6 1203.57   4
  -4 -10   3 13117.2 781.550   3
   4  10   3 14984.6 1574.17   2
  -4  10  -4 22850.9 1989.59   4
  -4 -10   4 21460.7 859.368   3
   4  10   4 24366.2 2023.49   2
   4  10   5 10091.2 1311.44   2
  -4 -10   5 6554.91 329.186   3
   4  10   6 1840.04 516.327   2
  -4  10  -6 2696.44 681.664   4
  -4  10  -7 747.210 378.990   4
   4  10   7 2247.43 627.305   2
  -4  10  -8 8423.36 1245.22   4
   4  10   8 7197.15 1135.32   2
  -4  10  -9 9564.28 1317.75   4
   4  10   9 9694.55 1350.98   2
  -4  10 -10 1847.05 587.000   4
   4  10  10 3286.42 797.777   2
  -4  10 -11 1356.29 496.471   4
   4  10  11 1770.20 572.625   2
  -4  10 -12 1355.03 559.210   4
   4  10  12 3153.08 782.250   2
  -4  10 -13 856.497 427.069   4
   4  10  13 1175.65 523.470   2
  -4  10 -14 2256.41 686.388   4
   4  10  14 2259.98 678.423   2
  -4  10 -15 4774.07 1056.44   4
   4  10  15 4193.40 964.065   2
  -4  10 -16 418.531 302.192   4
   4  10  16 448.817 334.632   2
  -4  10 -17 5566.58 1193.20   4
   4  10  17 8015.24 1412.43   2
   4  10  18 1722.61 604.724   2
   4  10  19 3259.37 918.924   2
  -4 -11 -19 3355.91 959.688   3
  -4 -11 -18 6831.69 1319.29   3
  -4 -11 -17 1785.51 671.654   3
  -4 -11 -16 1184.65 557.061   3
  -4 -11 -15 834.737 439.021   3
  -4 -11 -14 1560.22 573.435   3
  -4  11  13 2411.11 573.501   2
  -4 -11 -13 5056.20 1017.99   3
  -4  11  12 6639.28 887.457   2
  -4 -11 -12 3290.08 813.029   3
  -4 -11 -11 14224.0 1587.77   3
   4  11 -10 3175.56 683.603   4
  -4 -11 -10 3355.01 752.702   3
   4  11  -9 2899.27 615.696   4
  -4 -11  -9 2358.41 656.904   3
   4  11  -8 2011.21 502.044   4
  -4 -11  -8 2139.07 588.901   3
  -4 -11  -7 2853.05 629.721   3
   4  11  -7 2849.52 605.051   4
   4  11  -6 2329.24 533.058   4
  -4 -11  -6 2196.81 590.851   3
   4  11  -5 6335.57 866.716   4
  -4 -11  -5 5930.52 862.882   3
   4  11  -4 1518.16 411.781   4
  -4 -11  -4 1890.26 494.099   3
   4  11  -3 30034.8 1835.55   4
  -4 -11  -3 30202.7 1823.27   3
   4  11  -2 15837.2 1333.69   4
  -4 -11  -2 15439.8 1257.19   3
   4  11  -1 10590.7 1077.48   4
  -4 -11  -1 10810.0 1008.00   3
   4  11  -1 10806.9 1373.86   2
   4  11   0 1393.27 538.809   2
   4  11   0 1358.55 340.111   4
  -4  11   0 174.980 198.781   4
  -4 -11   0 1260.43 349.809   3
   4  11   1 10268.4 1073.78   4
  -4 -11   1 10953.6 910.975   3
   4  11   1 10066.3 1343.65   2
   4  11   2 14726.7 1281.11   4
  -4 -11   2 15421.8 999.460   3
   4  11   2 15623.4 1673.89   2
  -4  11  -3 30851.1 2387.13   4
   4  11   3 28801.4 1821.58   4
  -4 -11   3 28357.6 1245.65   3
   4  11   3 30287.8 2315.22   2
   4  11   4 2000.54 602.593   2
  -4  11  -4 2328.21 634.651   4
  -4 -11   4 1646.86 263.787   3
  -4  11  -5 5242.77 977.001   4
   4  11   5 6550.98 1119.43   2
  -4 -11   5 5191.51 378.270   3
   4  11   6 2246.30 645.818   2
  -4  11  -6 2146.78 611.120   4
   4  11   7 2122.94 638.541   2
  -4  11  -7 2697.62 761.674   4
  -4  11  -8 902.059 452.769   4
   4  11   8 1852.01 612.816   2
  -4  11  -9 4198.09 926.455   4
   4  11   9 2724.07 757.426   2
  -4  11 -10 2742.09 753.242   4
   4  11  10 4042.74 946.029   2
  -4  11 -11 16372.3 1886.32   4
   4  11  11 16271.7 1849.82   2
  -4  11 -12 6933.19 1256.00   4
   4  11  12 3712.56 902.317   2
  -4  11 -13 2296.79 745.907   4
   4  11  13 5070.09 1060.12   2
   4  11  14 2863.50 822.277   2
  -4  11 -14 1093.49 552.953   4
  -4  11 -15 536.497 404.500   4
   4  11  15 1055.73 535.336   2
  -4  11 -16 1472.00 689.252   4
   4  11  16 769.811 437.213   2
  -4  11 -17 2000.77 725.904   4
   4  11  17 1049.43 472.731   2
  -4  11 -18 4919.74 1142.60   4
   4  11  18 7656.86 1403.83   2
  -4 -12 -18 5099.77 1180.36   3
  -4 -12 -17 208.421 121.426   3
  -4 -12 -16 3133.91 874.610   3
  -4 -12 -15 1038.89 527.159   3
  -4 -12 -14 7325.69 1252.19   3
  -4 -12 -13 298.613 344.943   3
  -4 -12 -12 3873.79 884.587   3
  -4 -12 -11 1078.58 467.752   3
  -4 -12 -10 9584.44 1326.88   3
   4  12 -10 9206.33 1207.04   4
   4  12  -9 3615.04 744.526   4
  -4 -12  -9 3114.66 707.658   3
   4  12  -8 278.223 223.828   4
  -4 -12  -8 655.685 331.983   3
   4  12  -7 1116.57 406.089   4
  -4 -12  -7 938.549 372.484   3
   4  12  -6 6797.26 977.083   4
  -4 -12  -6 7619.74 1060.98   3
   4  12  -5 6244.42 913.790   4
  -4 -12  -5 6936.92 990.167   3
   4  12  -4 511.363 267.239   4
  -4 -12  -4 821.166 343.856   3
   4  12  -3 1738.44 481.109   4
  -4  12   3 1731.73 582.610   4
   4  12  -2 4464.29 764.704   4
  -4  12   2 2048.91 649.987   4
   4  12  -1 293.864 137.434   4
  -4  12   1 557.881 283.925   4
  -4 -12  -1 831.745 314.253   3
   4  12   0 3545.65 824.454   2
   4  12   0 2926.59 595.686   4
  -4  12   0 3640.40 807.269   4
  -4 -12   0 3814.14 599.516   3
  -4  12  -1 482.700 238.218   4
   4  12   1 302.318 142.524   2
  -4 -12   1 731.612 279.123   3
   4  12   1 341.438 183.210   4
   4  12   2 4348.92 894.472   2
   4  12   2 4716.04 769.058   4
  -4  12  -2 2859.67 759.257   4
  -4 -12   2 4194.14 547.483   3
   4  12   3 1837.10 570.683   2
  -4  12  -3 2274.35 635.725   4
   4  12   3 1328.13 430.133   4
  -4 -12   3 1715.95 332.489   3
   4  12   4 725.607 416.782   2
  -4  12  -4 1384.98 512.504   4
   4  12   4 854.852 343.403   4
  -4  12  -5 4285.79 928.720   4
   4  12   5 7180.45 1185.40   2
  -4  12  -6 10668.8 1516.08   4
   4  12   6 7756.82 1242.56   2
   4  12   7 1349.43 540.453   2
  -4  12  -7 1324.62 528.344   4
   4  12   8 453.258 264.278   2
  -4  12  -8 838.595 483.699   4
   4  12   9 3930.69 910.248   2
  -4  12  -9 2412.97 738.809   4
   4  12  10 8927.02 1404.78   2
  -4  12 -10 9906.26 1489.88   4
  -4  12 -11 546.715 429.642   4
   4  12  11 625.091 383.794   2
  -4  12 -12 1770.69 692.491   4
   4  12  12 3496.21 932.517   2
   4  12  13 1001.46 546.732   2
  -4  12 -13 820.680 487.155   4
  -4  12 -14 10386.8 1653.02   4
   4  12  14 8211.25 1437.12   2
  -4  12 -15 821.750 503.681   4
   4  12  15 607.084 342.953   2
  -4  12 -16 2867.04 924.615   4
   4  12  16 4068.22 1033.40   2
   4  12  17 71.3005 198.698   2
  -4 -13 -17 218.164 315.964   3
  -4 -13 -16 252.961 266.438   3
  -4 -13 -15 125.544 234.997   3
  -4 -13 -14 777.522 367.769   3
  -4 -13 -13 514.224 334.115   3
  -4 -13 -12 8342.36 1329.52   3
   4  13 -11 2625.45 688.262   4
  -4 -13 -11 2802.15 774.063   3
   4  13 -10 314.772 338.965   4
  -4 -13 -10 576.923 375.132   3
   4  13  -9 4640.01 876.768   4
  -4 -13  -9 3887.47 879.132   3
   4  13  -8 2745.96 674.333   4
  -4 -13  -8 2891.47 712.327   3
   4  13  -7 5153.33 901.191   4
  -4 -13  -7 4919.84 919.277   3
   4  13  -6 4362.86 819.357   4
  -4 -13  -6 4881.99 872.544   3
   4  13  -5 1959.75 528.953   4
   4  13  -4 4578.81 822.281   4
  -4  13   4 4011.37 938.350   4
   4  13  -3 307.516 180.492   4
  -4  13   3 632.402 225.496   4
   4  13  -2 1334.87 435.029   4
  -4  13   2 1080.80 445.184   4
   4  13  -1 4365.31 766.893   4
  -4  13   1 2916.94 747.349   4
  -4  13   0 8607.70 1345.40   4
   4  13   0 7267.83 1005.00   4
   4  13   0 8342.75 1275.91   2
   4  13   1 4094.37 762.773   4
   4  13   1 4956.11 1008.22   2
  -4  13  -1 3685.28 879.197   4
   4  13   2 1305.99 522.314   2
  -4  13  -2 1245.73 488.069   4
   4  13   2 1101.56 340.867   4
   4  13   3 54.9924 207.524   2
  -4  13  -3 536.438 330.273   4
   4  13   3 202.269 137.550   4
   4  13   4 4901.68 1002.99   2
   4  13   4 5134.35 859.081   4
  -4  13  -4 4126.22 947.299   4
  -4  13  -5 434.757 259.142   4
   4  13   5 1262.33 426.326   4
   4  13   5 2041.34 658.337   2
   4  13   6 5189.56 1053.57   2
  -4  13  -6 5769.97 1160.32   4
  -4  13  -7 5186.31 1113.70   4
   4  13   7 5201.57 1093.18   2
   4  13   8 2804.06 823.678   2
  -4  13  -8 3200.84 858.517   4
   4  13   9 4681.44 1040.13   2
  -4  13  -9 3677.14 928.468   4
  -4  13 -10 1018.82 507.729   4
   4  13  10 975.183 475.830   2
  -4  13 -11 1800.73 719.546   4
   4  13  11 3636.67 926.377   2
  -4  13 -12 9483.52 1561.46   4
   4  13  12 6412.64 1251.40   2
  -4  13 -13 522.502 416.157   4
   4  13  13 560.807 357.512   2
   4  13  14 425.750 336.277   2
   4  13  15 488.889 310.993   2
  -4 -14 -15 4709.19 1091.15   3
  -4 -14 -14 4310.11 1023.33   3
  -4 -14 -13 410.128 347.455   3
  -4 -14 -12 615.498 367.376   3
   4  14 -11 576.183 335.468   4
  -4 -14 -11 372.005 296.348   3
   4  14 -10 34.8051 145.259   4
  -4 -14 -10 237.369 237.043   3
   4  14  -9 2740.90 705.509   4
  -4 -14  -9 2398.80 693.271   3
   4  14  -8 196.174 228.492   4
  -4 -14  -8 205.967 276.688   3
   4  14  -7 828.323 397.488   4
  -4 -14  -7 651.554 360.559   3
   4  14  -6 5257.09 934.719   4
  -4 -14  -6 4428.66 846.527   3
   4  14  -5 3843.78 783.936   4
  -4  14   5 5611.69 1190.02   4
  -4  14   4 5975.59 1194.54   4
   4  14  -4 4002.44 807.409   4
  -4  14   3 260.946 299.537   4
   4  14  -3 789.223 345.118   4
  -4  14   2 1919.00 725.165   4
   4  14  -2 1587.98 494.155   4
   4  14  -1 7392.80 1088.23   4
  -4  14   1 5534.24 1124.26   4
   4  14   0 582.378 305.684   4
  -4  14   0 2157.92 714.376   4
   4  14   1 6305.08 984.234   4
  -4  14  -1 5912.14 1189.88   4
   4  14   1 8572.17 1355.87   2
  -4  14  -2 1261.87 484.086   4
   4  14   2 1346.58 450.786   4
   4  14   2 1062.35 504.766   2
  -4  14  -3 54.6702 269.505   4
   4  14   3 510.038 268.094   4
   4  14   3 744.535 395.891   2
   4  14   4 4750.01 1022.76   2
   4  14   4 4802.80 874.558   4
  -4  14  -4 5471.20 1149.46   4
   4  14   5 4991.85 1055.20   2
  -4  14  -5 4721.01 1049.04   4
   4  14   5 3332.47 733.911   4
   4  14   6 4378.17 981.557   2
  -4  14  -6 2263.83 755.373   4
   4  14   6 4656.95 903.054   4
  -4  14  -7 660.786 415.307   4
   4  14   7 368.636 298.969   2
   4  14   8 1198.25 594.418   2
  -4  14  -8 111.448 221.830   4
   4  14   9 2648.71 793.538   2
  -4  14  -9 1623.96 637.035   4
  -4  14 -10 256.140 141.885   4
   4  14  10-54.0765 157.053   2
   4  14  11 833.227 450.782   2
   4  14  12 253.440 204.641   2
   4  14  13 786.742 465.003   2
  -4 -15 -14 783.319 438.642   3
  -4 -15 -13 485.935 389.733   3
  -4 -15 -12 838.798 433.667   3
  -4 -15 -11 3738.08 908.592   3
   4  15 -10 374.857 263.805   4
  -4 -15 -10 660.633 412.725   3
   4  15  -9 3407.45 808.861   4
  -4 -15  -9 3053.06 796.659   3
   4  15  -8 437.528 326.643   4
  -4 -15  -8 414.055 235.092   3
   4  15  -7 2702.45 708.885   4
  -4 -15  -7 2779.12 712.283   3
   4  15  -6 1175.75 467.656   4
   4  15  -5 4836.30 940.412   4
  -4  15   5 4475.92 1104.81   4
   4  15  -4 1950.48 597.397   4
  -4  15   4 2012.57 776.026   4
   4  15  -3 1255.13 419.771   4
  -4  15   3 230.667 410.546   4
   4  15  -2 5248.59 949.374   4
  -4  15   2 6718.33 1299.06   4
  -4  15   1 3162.03 924.039   4
   4  15  -1 4724.26 900.895   4
   4  15   0 2078.93 602.615   4
  -4  15   0 1596.36 637.216   4
   4  15   1 4443.71 858.913   4
  -4  15  -1 2142.71 708.685   4
  -4  15  -2 7229.81 1369.63   4
   4  15   2 5199.30 961.989   4
   4  15   2 6141.25 1179.20   2
   4  15   3 1356.22 584.122   2
  -4  15  -3 562.499 222.501   4
   4  15   3 1026.74 449.566   4
   4  15   4 1706.12 637.720   2
  -4  15  -4 2011.08 647.230   4
   4  15   4 1515.68 501.986   4
   4  15   5 4048.63 823.782   4
  -4  15  -5 4527.60 1070.01   4
   4  15   5 5378.36 1100.82   2
   4  15   6 1877.46 696.740   2
   4  15   6 953.258 382.692   4
   4  15   7 3161.76 910.360   2
   4  15   7 2536.91 683.761   4
   4  15   8 813.989 477.566   2
   4  15   9 3964.98 993.669   2
   4  15  10 848.689 539.283   2
   4  15  11 4502.05 1090.85   2
  -4 -16 -12 647.204 401.989   3
   4  16   3 1124.68 563.316   2
   4  16   4 718.614 404.599   2
   4  16   5 961.423 459.283   2
   4  16   6 3590.70 970.449   2
   4  16   7 5313.58 1203.68   2
   4  16   8 2288.38 773.949   2
   4  17   4-111.571 217.756   2
  -5   0   0 190.851 248.369   1
   5   0   0-18.0100 100.326   2
  -5   0   0 112.431 61.4680   4
  -5   0   0-37.7887 123.884   2
   5   0   0 20.6511 98.9650   3
  -5   0   1 22295.8 1360.15   2
  -5   0  -1 23820.7 890.799   4
   5   0   1 22711.1 1357.26   2
  -5   0  -1 22537.6 1340.49   2
  -5   0   1 22797.3 864.550   4
   5   0  -1 23305.7 1326.84   3
   5   0   1 22439.8 1353.08   3
  -5   0  -1 22468.7 1398.11   1
  -5   0   1 21995.9 1348.96   1
  -5   0  -2 30202.4 1053.02   4
  -5   0   2 29526.8 1568.76   2
  -5   0  -2 29011.3 1515.91   2
  -5   0  -2 28679.8 1620.61   1
   5   0   2 29161.1 1590.73   3
  -5   0   2 30452.2 1527.54   1
   5   0   2 30239.8 1547.48   2
  -5   0   3 745.040 244.655   2
  -5   0  -3 841.134 191.847   4
   5   0   3 759.741 224.814   2
  -5   0   3 1283.47 351.188   1
   5   0   3 919.984 301.251   3
  -5   0  -3 880.529 273.854   2
   5   0   4 45608.9 1956.78   2
   5   0   4 42533.4 1412.39   4
  -5   0  -4 45344.3 1449.13   4
  -5   0  -4 42526.5 1884.53   2
   5   0   4 44999.0 2073.20   3
  -5   0   4 42734.8 1730.65   1
  -5   0   4 43395.9 2003.29   2
   5   0   5 29981.4 1614.44   2
   5   0   5 29015.3 1243.62   4
  -5   0  -5 29539.2 1700.86   3
   5   0   5 31171.0 1763.41   3
  -5   0  -5 29422.0 1596.43   2
  -5   0   5 28553.8 1375.83   1
  -5   0   5 28172.5 1629.19   2
   5   0  -6 792.386 213.560   5
  -5   0   6 844.111 247.226   1
   5   0   6 624.010 196.466   4
   5   0   6 779.320 287.752   2
  -5   0  -6 885.461 324.606   3
   5   0   6 736.182 277.771   3
  -5   0  -6 850.412 274.608   2
   5   0   7 34427.5 1509.82   4
   5   0   7 36078.7 1855.46   2
  -5   0  -7 34887.1 1957.81   3
   5   0   7 36440.0 1998.64   3
  -5   0   7 34688.4 1429.20   1
  -5   0  -7 36050.0 1865.06   2
   5   0  -7 35037.7 1541.99   5
  -5   0  -8 2035.05 472.247   2
  -5   0   8 1920.97 329.686   1
   5   0   8 1971.99 381.704   4
   5   0  -8 2131.24 372.006   5
  -5   0  -8 1665.88 450.507   3
   5   0   8 2497.59 474.880   2
   5   0   9 9760.58 898.486   4
  -5   0  -9 9895.36 1027.04   2
   5   0   9 10265.9 1047.61   2
   5   0  -9 9836.30 778.074   5
  -5   0  -9 10022.1 1106.36   3
  -5   0   9 10013.0 714.060   1
   5   0  10 3435.05 565.619   4
  -5   0 -10 2814.15 558.023   2
   5   0  10 3744.51 625.318   2
  -5   0  10 3335.64 399.577   1
  -5   0 -10 3722.28 720.525   3
   5   0  11 644.497 221.793   4
  -5   0  11 493.132 143.024   1
  -5   0 -11 726.379 331.048   3
   5   0  11 481.823 212.558   2
  -5   0 -11 573.843 250.407   1
  -5   0  12 70.8975 44.1244   1
   5   0  12-40.2815 132.158   4
  -5   0 -12 117.235 104.141   3
  -5   0 -12 11.9877 123.443   1
   5   0  12 10.6633 111.991   2
  -5   0 -13 26161.9 1965.63   3
   5   0  13 26799.8 1875.31   2
  -5   0 -13 26221.1 1898.19   1
  -5   0  13 25299.5 870.044   1
  -5   0 -14 3426.90 699.394   1
  -5   0 -14 3001.36 701.495   3
  -5   0  14 2726.13 240.731   1
   5   0  14 3111.30 669.562   2
  -5   0 -15 30417.8 2230.55   3
   5   0  15 27426.0 2016.60   2
  -5   0 -15 29342.9 2101.83   1
  -5   0 -16 1475.02 501.345   1
  -5   0 -16 1071.18 428.547   3
   5   0  16 1449.55 478.421   2
  -5   0 -17 3840.50 819.300   3
  -5   0 -17 3532.46 761.095   1
   5   0  17 3870.91 794.761   2
  -5   0 -18 676.898 325.376   1
  -5   0 -18 469.281 290.400   3
   5   0  18 916.198 507.857   2
  -5   0 -19 786.651 326.278   1
  -5   0 -19 809.096 361.804   3
   5   0  19 830.998 375.924   2
  -5   0 -20 106.604 186.365   3
   5   0  20 339.923 272.562   2
  -5   0 -20 524.625 365.962   1
  -5   0 -21 12933.1 1665.82   3
   5   0  21 14448.3 1727.05   2
  -5   0 -21 13733.6 1583.72   1
  -5   0 -22 3616.81 938.398   3
  -5   0 -22 3331.87 757.118   1
   5   0  22 3322.29 852.060   2
  -5   0 -23 832.617 507.105   3
  -5   0 -23 857.220 441.832   1
   5   0  23 807.717 445.947   2
  -5   0 -24 190.351 246.741   3
  -5   0 -24 214.204 246.516   1
   5   0  24 297.431 412.687   2
  -5   0 -25 950.973 477.969   1
   5   0  25 748.144 424.515   2
  -5   0 -26-90.8773 193.339   1
   5   0  26 296.746 309.945   2
  -5  -1 -26 277.939 217.263   1
   5  -1  26 1229.77 568.383   2
  -5  -1 -25 6704.51 1140.22   1
   5  -1  25 5304.99 1138.42   2
  -5  -1 -24 271.997 287.381   3
  -5  -1 -24 415.640 283.428   1
   5  -1  24-92.0617 326.880   2
  -5  -1 -23 2907.26 864.206   3
  -5  -1 -23 3646.51 837.727   1
   5  -1  23 4452.76 1014.65   2
   5  -1  22 2803.15 785.587   2
  -5  -1 -22 1809.38 688.135   3
   5   1 -22 2104.48 531.553   3
  -5  -1 -22 2955.49 750.082   1
  -5  -1 -21 1639.28 525.166   1
  -5  -1 -21 2124.07 687.965   3
   5  -1  21 1825.42 600.099   2
  -5  -1 -20 2823.77 686.023   1
  -5  -1 -20 3395.25 856.458   3
   5  -1  20 3529.64 840.449   2
  -5  -1 -19 1422.58 528.311   1
  -5  -1 -19 1392.40 547.657   3
   5  -1  19 1293.63 528.029   2
  -5  -1 -18 9102.55 1309.29   3
   5  -1  18 9914.00 1297.07   2
  -5  -1 -18 9388.38 1250.70   1
  -5  -1 -17 4151.27 789.742   1
  -5  -1 -17 4295.03 877.338   3
   5  -1  17 3986.18 804.592   2
  -5  -1 -16 3207.29 671.409   1
  -5  -1 -16 2872.88 702.612   3
   5  -1  16 4393.38 807.268   2
  -5  -1 -15 6872.87 1010.63   1
  -5  -1 -15 6763.89 1066.09   3
  -5  -1 -14 1261.17 508.697   3
   5  -1  14 1352.52 447.836   2
  -5  -1 -14 992.093 364.028   1
  -5  -1 -13 1079.52 446.943   3
   5  -1  13 1442.18 424.026   2
  -5  -1 -13 1152.58 390.050   1
  -5  -1 -12 1646.93 429.669   1
   5  -1  12 1203.36 360.862   4
  -5   1  12 1141.76 180.110   1
  -5  -1 -12 2190.88 579.655   3
   5  -1  12 1082.48 374.120   2
   5  -1  11 9743.23 1011.47   4
  -5  -1 -11 8735.74 1053.84   1
  -5  -1 -11 10335.1 1172.48   3
   5  -1  11 9219.13 1001.15   2
  -5   1  11 10537.0 614.866   1
   5  -1  10 8145.57 892.683   4
  -5  -1 -10 5807.91 823.518   1
  -5  -1 -10 5172.93 797.617   3
  -5   1  10 7393.02 548.357   1
   5   1 -10 6324.63 567.265   5
   5  -1  10 7583.07 874.236   2
  -5  -1  -9 2496.89 521.774   2
   5  -1   9 2591.64 465.365   4
  -5  -1  -9 2655.57 556.896   3
   5  -1   9 2323.49 477.574   2
  -5   1   9 2409.30 338.160   1
   5   1  -9 2687.17 381.173   5
   5   1  -8 155.010 103.610   5
  -5  -1  -8 166.881 141.788   2
   5  -1   8 194.094 119.559   4
   5  -1   8 118.474 99.0917   2
  -5  -1  -8-45.5694 201.155   3
  -5   1   8 101.790 83.7870   1
   5  -1   7 26142.0 1393.97   4
   5  -1   7 27348.5 1546.69   2
  -5  -1  -7 22388.0 1543.40   3
   5  -1   7 27255.9 1766.31   3
  -5  -1  -7 23480.4 1569.62   2
  -5   1   7 26541.3 1218.21   1
   5  -1   6 8935.42 856.993   2
   5  -1   6 9122.77 787.064   4
  -5  -1  -6 9220.86 955.791   3
   5  -1   6 9131.31 1001.93   3
  -5  -1  -6 9636.37 985.831   2
   5  -1   6 9177.47 1014.06   1
  -5   1   6 10124.1 777.573   1
  -5   1   5 6882.46 662.810   1
   5  -1   5 8059.29 800.685   2
   5  -1   5 7180.14 671.048   4
  -5  -1  -5 7438.57 855.338   3
   5  -1   5 7581.43 882.120   3
  -5  -1  -5 7828.13 865.622   2
   5  -1   5 7994.03 919.226   1
  -5   1   5 7667.59 812.939   2
  -5   1   4 715.426 262.767   2
   5  -1   4 265.846 104.863   2
   5  -1   4 548.909 200.858   4
  -5  -1  -4 1927.66 406.445   3
   5  -1   4 913.732 306.671   1
   5  -1   4 466.433 204.406   3
  -5  -1  -4 1943.68 423.823   2
  -5   1   4 805.940 236.799   1
  -5   1   3 11263.5 892.485   1
   5  -1   3 13475.8 1143.80   1
  -5  -1  -3 8745.10 893.349   2
   5   1  -3 9539.53 778.581   3
   5  -1   3 13235.8 1126.17   3
  -5   1   3 12536.4 986.663   2
   5  -1   3 12929.8 975.963   2
  -5   1   2 11387.8 921.740   2
  -5   1   2 12436.3 971.971   1
  -5  -1  -2 13586.7 1108.35   2
   5   1  -2 13298.6 931.613   3
   5  -1   2 10829.9 990.951   3
   5  -1   2 11125.2 1018.31   1
   5  -1   2 11912.8 921.915   2
  -5  -1  -1 35525.9 821.755   4
  -5   1   1 43933.5 1789.56   2
  -5   1   1 43493.5 1851.20   1
  -5  -1  -1 37025.5 1812.59   2
  -5   1   1 43571.4 1454.30   4
   5  -1   1 42771.7 1940.67   3
   5   1  -1 35104.3 1556.63   3
  -5  -1  -1 38860.3 1857.25   1
   5  -1   1 42189.5 1723.81   2
   5   1   0 13646.2 1092.15   2
  -5   1   0 13171.3 967.583   2
  -5   1   0 13019.5 770.445   4
  -5  -1   0 14597.6 1129.16   1
  -5  -1   0 13343.9 478.093   4
   5  -1   0 12837.8 1050.02   3
   5   1   0 13430.3 985.164   3
  -5  -1   0 13923.9 1127.75   2
  -5   1   0 13513.7 1070.70   1
  -5   1  -1 41850.4 1899.32   1
  -5  -1   1 35525.0 1800.05   2
   5   1   1 38716.9 1848.63   2
  -5   1  -1 41164.2 1380.91   4
  -5  -1   1 33545.4 779.946   4
  -5   1  -1 42253.2 1720.58   2
   5   1   1 37221.2 1686.38   3
  -5  -1   1 36807.7 1762.32   1
  -5   1  -2 11893.0 1048.35   1
  -5   1  -2 11412.1 892.980   2
  -5  -1   2 13191.4 1101.15   2
   5   1   2 13886.7 1055.98   3
  -5   1  -2 11179.0 744.314   4
  -5  -1   2 13545.7 1053.43   1
   5   1   2 14011.6 1131.04   2
   5  -1  -3 11200.0 956.963   5
   5   1   3 8259.62 885.267   2
  -5   1  -3 12928.0 830.294   4
  -5   1  -3 11891.3 925.930   2
   5   1   3 9223.88 883.685   3
  -5  -1   3 9581.60 857.042   1
  -5  -1   3 9900.92 965.731   2
   5  -1  -4 831.894 267.942   5
  -5  -1   4 1582.27 428.047   2
  -5   1  -4 424.167 176.107   4
   5   1   4 1849.81 397.207   2
   5   1   4 1574.26 377.342   3
  -5  -1   4 1748.12 374.749   1
  -5   1  -4 385.409 133.263   2
   5   1   4 1964.41 267.874   4
  -5   1  -5 7589.28 696.699   4
  -5  -1   5 8373.89 781.839   1
   5   1   5 8120.51 873.447   2
   5   1   5 7401.13 564.120   4
   5   1   5 7057.18 819.668   3
  -5   1  -5 8096.27 793.060   2
  -5  -1   5 8613.28 949.217   2
   5  -1  -5 7082.63 746.686   5
  -5   1  -6 9320.02 806.386   4
   5   1   6 9070.08 691.283   4
   5   1   6 10708.7 1030.49   2
  -5  -1   6 8325.39 764.277   1
   5   1   6 9151.07 971.940   3
  -5   1  -6 9366.74 876.978   2
  -5  -1   6 9601.00 1006.27   2
   5  -1  -6 9117.61 836.824   5
   5   1   7 20448.6 1110.03   4
   5   1   7 20709.8 1473.87   2
   5   1   7 21508.5 1529.03   3
  -5   1  -7 25767.4 1490.58   2
   5  -1  -7 25436.3 1371.21   5
  -5   1  -8 75.9499 104.472   2
   5   1   8 215.500 121.761   4
   5   1   8 234.747 113.722   2
   5  -1  -8 6.50742 59.4494   5
  -5   1  -9 2982.95 532.726   2
   5   1   9 2392.23 431.189   4
   5   1   9 3185.21 588.343   2
   5   1  10 6014.15 715.586   4
   5   1  10 5947.65 851.846   2
  -5   1 -10 7477.78 994.799   3
   5   1  11 8392.13 884.805   4
   5   1  11 8288.81 1020.74   2
  -5   1 -11 9171.08 1122.99   3
  -5   1 -11 8293.92 1047.59   1
  -5  -1  11 7858.04 643.838   1
   5   1  12 1792.32 427.434   4
  -5   1 -12 1474.68 452.136   1
  -5   1 -12 1370.69 439.107   3
  -5  -1  12 1958.17 312.492   1
   5   1  12 1873.83 467.735   2
   5   1  13 1190.96 384.340   4
  -5   1 -13 1403.55 421.167   1
  -5  -1  13 1379.98 248.876   1
  -5   1 -13 1305.27 419.424   3
   5   1  13 1178.28 353.811   2
  -5   1 -14 1300.03 428.109   1
  -5   1 -14 1306.65 470.363   3
   5   1  14 815.390 331.618   2
  -5  -1  14 1243.19 212.955   1
  -5   1 -15 11796.2 1387.84   3
   5   1  15 7317.54 1042.50   2
  -5   1 -15 11247.8 1302.59   1
  -5  -1  15 7054.54 475.369   1
  -5  -1  16 3618.50 286.158   1
  -5   1 -16 4570.48 906.854   3
  -5   1 -16 4547.38 857.687   1
   5   1  16 3086.44 662.140   2
  -5   1 -17 3993.82 805.004   3
   5   1  17 4402.28 860.075   2
  -5   1 -17 4068.72 803.216   1
  -5   1 -18 9528.70 1258.67   1
  -5   1 -18 8978.08 1315.19   3
   5   1  18 9151.26 1288.14   2
  -5   1 -19 1413.45 540.339   3
   5   1  19 987.327 401.179   2
  -5   1 -19 1759.97 555.587   1
  -5   1 -20 2245.81 666.103   3
  -5   1 -20 3454.69 789.819   1
   5   1  20 3462.48 811.944   2
  -5   1 -21 2879.44 791.597   3
  -5   1 -21 2332.10 656.433   1
   5   1  21 2771.30 765.961   2
  -5   1 -22 3547.39 859.228   3
  -5   1 -22 3125.84 804.249   1
   5   1  22 2326.34 712.637   2
  -5   1 -23 5111.28 999.215   1
  -5   1 -23 5082.75 1114.27   3
   5   1  23 2317.71 721.263   2
  -5   1 -24 496.393 348.426   1
  -5   1 -24 796.491 539.496   3
   5   1  24 520.890 419.799   2
  -5   1 -25 5063.55 1009.33   1
  -5   1 -25 5703.71 1206.36   3
   5   1  25 6253.12 1274.00   2
  -5   1 -26 618.669 396.032   1
   5  -2  26 153.499 177.170   2
   5  -2  25 212.311 185.491   2
  -5  -2 -25 292.762 266.324   1
  -5  -2 -24 3426.96 809.077   1
  -5  -2 -24 2721.85 824.937   3
   5  -2  24 2211.06 733.943   2
  -5  -2 -23 4256.57 906.741   1
  -5  -2 -23 5507.85 1169.59   3
   5  -2  23 4612.61 986.582   2
  -5  -2 -22 3653.29 828.800   1
  -5  -2 -22 3600.42 918.205   3
   5  -2  22 2709.13 741.489   2
  -5  -2 -21 1410.50 504.975   1
  -5  -2 -21 921.529 407.145   3
   5  -2  21 990.641 481.961   2
  -5  -2 -20 686.312 284.050   1
  -5  -2 -20 575.930 330.483   3
   5   2 -20 768.962 309.982   3
   5  -2  20 775.747 337.821   2
   5  -2  19 1980.70 605.766   2
  -5  -2 -19 1767.04 518.890   1
  -5  -2 -19 1928.34 627.373   3
  -5  -2 -18 8397.60 1278.68   3
   5  -2  18 8673.50 1205.64   2
  -5  -2 -18 8344.28 1160.16   1
   5  -2  17 4460.65 837.798   2
  -5  -2 -17 2888.71 733.676   3
  -5  -2 -17 2641.33 620.427   1
  -5  -2 -16 863.494 400.804   3
   5  -2  16-14.7590 163.226   2
  -5  -2 -16 503.799 275.956   1
  -5  -2 -15 16620.1 1542.94   1
  -5  -2 -15 16789.7 1665.94   3
   5  -2  15 14832.0 1407.58   2
  -5  -2 -14 23570.6 1839.72   1
  -5  -2 -14 26739.1 2056.21   3
   5  -2  14 24938.8 1782.30   2
  -5  -2 -13 6829.31 973.987   1
  -5  -2 -13 6875.90 1026.07   3
   5  -2  13 7992.07 976.526   2
  -5  -2 -12 2675.29 626.281   3
   5  -2  12 1661.48 427.783   2
  -5  -2 -12 2165.19 516.452   1
   5  -2  11 7917.40 938.944   4
   5  -2  11 8123.56 916.020   2
  -5  -2 -11 12539.4 1288.52   3
  -5  -2 -11 12154.4 1247.22   1
   5   2 -11 11356.9 676.344   5
   5  -2  10 3531.07 598.175   4
  -5  -2 -10 3444.52 660.762   1
  -5   2  10 3857.73 386.277   1
   5  -2  10 3674.86 595.701   2
  -5  -2 -10 3695.17 689.045   3
   5   2 -10 3845.05 422.342   5
   5  -2   9 530.156 234.491   4
  -5  -2  -9 1347.71 408.336   3
   5  -2   9 668.004 213.957   2
  -5   2   9 909.918 204.371   1
   5  -2   8 16452.7 1216.74   4
   5  -2   8 16815.3 1174.89   2
  -5   2   8 17809.9 948.955   1
  -5  -2  -8 20441.9 1504.59   3
   5  -2   7 21579.2 1355.11   4
   5  -2   7 21845.5 1303.20   2
  -5  -2  -7 20391.7 1457.09   3
  -5   2   7 21438.7 1097.78   1
  -5  -2  -7 20565.0 1531.54   2
   5  -2   6 15834.1 1073.03   2
  -5  -2  -6 17709.1 1318.33   3
   5  -2   6 14674.6 1070.76   4
   5  -2   6 15638.8 1339.82   3
  -5   2   6 16444.5 1003.01   1
  -5  -2  -6 16368.5 1326.76   2
   5  -2   5 27565.6 1700.42   1
  -5   2   5 25634.1 1286.89   1
   5  -2   5 25569.3 1387.49   4
   5   2  -5 26276.3 1167.68   3
  -5  -2  -5 25250.0 1525.73   3
   5  -2   5 25526.5 1664.31   3
  -5  -2  -5 24804.7 1599.70   2
   5  -2   5 27912.8 1382.01   2
   5  -2   4 6737.16 832.948   1
   5  -2   4 6422.29 642.601   2
   5   2  -4 10018.7 721.051   3
  -5  -2  -4 10124.1 936.777   3
  -5  -2  -4 10298.4 1025.97   2
   5  -2   4 6456.79 828.188   3
  -5   2   4 7276.34 715.051   1
  -5   2   4 7183.44 735.075   2
   5  -2   3 23666.2 1524.76   1
   5  -2   3 24623.5 1254.24   2
  -5  -2  -3 27424.9 1644.21   2
  -5  -2  -3 26705.7 1482.65   3
   5  -2   3 23191.5 1538.36   3
   5   2  -3 27003.4 1218.81   3
  -5   2   3 25373.5 1353.62   1
  -5   2   3 24319.7 1317.95   2
  -5   2   2 22056.1 1217.63   2
  -5  -2  -2 23961.5 1536.70   2
  -5  -2  -2 22703.1 1314.75   3
   5  -2   2 22490.7 1489.16   3
   5   2  -2 22839.4 1150.25   3
  -5   2   2 24256.7 1367.76   1
   5  -2   2 22629.9 1452.60   1
   5  -2   2 21701.1 1156.48   2
  -5   2   1 10775.6 835.636   2
   5  -2   1 10781.7 989.216   1
  -5  -2  -1 12249.5 1094.32   2
   5   2  -1 11564.5 848.851   3
  -5   2   1 11376.3 970.959   1
   5  -2   1 9886.87 765.418   2
   5   2  -1 10880.1 1041.13   2
   5   2   0 442.935 224.480   2
   5  -2   0 1259.01 334.106   1
  -5  -2   0 262.982 98.7760   2
  -5   2   0 1292.62 265.485   2
  -5   2   0 1422.22 285.568   4
  -5   2   0 1170.63 326.987   1
   5   2   0 534.806 174.855   3
  -5  -2   1 10376.7 1023.74   2
  -5   2  -1 9923.85 784.649   4
  -5   2  -1 9882.79 776.337   2
   5  -2  -1 11241.6 965.820   1
   5   2   1 12073.9 925.506   3
  -5   2  -1 10847.1 992.553   1
   5   2   1 13155.7 1135.57   2
  -5  -2   2 21952.4 1494.54   2
  -5   2  -2 20633.4 1130.61   4
  -5   2  -2 21559.1 1145.22   2
   5  -2  -2 21912.0 1323.11   1
   5   2   2 22791.8 1319.09   3
  -5   2  -2 21684.3 1436.68   1
   5   2   2 23691.5 1535.36   2
   5   2   3 26845.8 1646.84   2
  -5   2  -3 23135.0 1236.75   4
   5   2   3 25264.7 701.165   4
  -5   2  -3 22985.3 1193.30   2
   5   2   3 28334.9 1529.50   3
  -5   2  -3 25125.9 1557.23   1
   5  -2  -3 25695.3 1382.02   1
  -5  -2   3 27384.4 1690.17   2
   5   2   4 9835.46 994.741   2
  -5   2  -4 6002.73 652.913   4
   5   2   4 9638.05 527.473   4
  -5  -2   4 10082.5 1026.21   2
  -5   2  -4 6144.95 635.057   2
   5   2   4 11084.2 987.511   3
  -5   2  -5 26459.9 1398.85   4
   5   2   5 24750.2 1624.73   2
   5   2   5 23963.3 949.223   4
   5   2   5 23160.2 1493.62   3
  -5   2  -5 26801.3 1361.73   2
  -5  -2   5 25077.9 1658.91   2
  -5   2  -6 14384.3 1062.63   4
   5   2   6 15880.2 849.481   4
   5   2   6 17087.0 1363.16   2
   5   2   6 16280.2 1270.68   3
  -5   2  -6 14956.4 1040.90   2
  -5  -2   6 14930.6 1293.82   2
   5  -2  -6 15968.3 1147.97   5
  -5   2  -7 21614.5 1354.02   4
   5   2   7 20003.6 1044.29   4
   5   2   7 20623.8 1499.50   2
   5   2   7 20291.7 1467.99   3
   5  -2  -7 20789.9 1282.62   5
  -5   2  -7 21493.1 1287.05   2
   5   2   8 19554.1 1119.73   4
   5   2   8 19489.1 1508.73   2
   5   2   9 1432.55 319.932   4
   5   2   9 1215.27 426.124   2
   5   2  10 3536.57 549.906   4
  -5   2 -10 4804.06 805.769   1
   5   2  10 3698.17 672.125   2
   5   2  11 12200.2 1053.90   4
   5   2  11 11937.4 1252.18   2
  -5   2 -11 8038.08 1065.17   3
  -5   2 -11 8623.86 1080.08   1
   5   2  12 2621.24 522.636   4
  -5   2 -12 1859.04 505.712   3
   5   2  12 2432.62 539.730   2
  -5   2 -12 1684.52 481.154   1
   5   2  13 7718.65 926.950   4
  -5   2 -13 8557.54 1140.53   3
   5   2  13 7210.41 1011.36   2
  -5   2 -13 9480.08 1184.68   1
  -5   2 -14 24436.1 1957.26   3
  -5   2 -14 25664.7 1949.22   1
   5   2  14 23775.0 1904.22   2
  -5   2 -15 14792.8 1520.71   1
  -5   2 -15 15383.0 1600.73   3
   5   2  15 16021.2 1602.26   2
  -5   2 -16 664.239 405.682   3
   5   2  16 159.683 207.619   2
  -5   2 -16 336.602 127.880   1
  -5   2 -17 3900.08 855.845   3
  -5   2 -17 4613.69 857.382   1
   5   2  17 2764.06 672.927   2
  -5   2 -18 8300.63 1164.30   1
  -5   2 -18 7882.51 1238.76   3
   5   2  18 7977.32 1207.98   2
  -5   2 -19 1877.18 615.448   3
  -5   2 -19 1092.00 423.734   1
   5   2  19 2367.90 744.194   2
  -5   2 -20 970.190 410.975   3
  -5   2 -20 962.039 411.178   1
   5   2  20 80.6530 144.975   2
  -5   2 -21 636.491 269.607   3
  -5   2 -21 739.681 356.171   1
   5   2  21 961.293 464.858   2
  -5   2 -22 3259.99 808.686   1
  -5   2 -22 3351.88 870.750   3
   5   2  22 3290.51 853.227   2
  -5   2 -23 5186.80 1046.47   1
  -5   2 -23 4458.89 1048.16   3
   5   2  23 5675.56 1163.37   2
  -5   2 -24 2356.33 716.845   1
  -5   2 -24 1511.39 573.159   3
   5   2  24 2918.75 837.921   2
  -5   2 -25 259.602 198.529   3
   5   2  25 592.532 417.370   2
   5  -3  27 846.477 538.002   2
   5  -3  26 730.528 366.993   2
   5  -3  25 1944.93 612.692   5
   5  -3  25 1644.61 646.073   2
  -5  -3 -25 2185.29 684.566   1
  -5  -3 -24 2384.02 633.655   1
   5  -3  24 2114.91 700.719   2
  -5  -3 -24 2098.03 712.148   3
  -5  -3 -23-90.8339 269.881   1
   5  -3  23-340.885 336.557   2
  -5  -3 -23 310.927 419.680   3
  -5  -3 -22 1764.93 573.759   1
  -5  -3 -22 1549.32 606.628   3
   5  -3  22 1998.13 630.156   2
  -5  -3 -21 317.720 247.137   1
  -5  -3 -21 641.082 425.809   3
   5  -3  21 767.090 396.714   2
   5  -3  20 1486.04 533.163   2
  -5  -3 -20 1556.00 611.232   3
  -5  -3 -20 1154.69 453.392   1
  -5  -3 -19 4050.70 921.661   3
   5  -3  19 2699.29 675.046   2
  -5  -3 -19 5071.32 919.064   1
  -5  -3 -18 10378.1 1294.93   1
  -5  -3 -18 10057.8 1408.00   3
   5  -3  18 13279.6 1454.70   2
  -5  -3 -17 6940.45 1037.89   1
  -5  -3 -17 5966.25 1067.16   3
   5   3 -17 6097.17 697.378   3
  -5  -3 -16 26692.3 2030.23   1
  -5  -3 -16 26264.6 2169.46   3
   5  -3  16 23683.9 1845.09   2
   5   3 -16 25385.4 1348.40   3
  -5  -3 -15 6172.24 965.263   1
  -5  -3 -15 6163.00 1036.27   3
   5  -3  15 3626.07 690.120   2
  -5  -3 -14 2065.29 564.145   3
   5  -3  14 1009.72 367.688   2
  -5  -3 -14 2131.74 553.648   1
  -5  -3 -13 14181.1 1472.67   3
   5  -3  13 14645.4 1290.05   2
  -5  -3 -13 12839.6 1366.06   1
  -5  -3 -12 16491.2 1551.01   3
  -5  -3 -12 14937.0 1412.64   1
   5   3 -12 12997.4 614.373   5
  -5  -3 -11 21877.5 1713.59   1
   5  -3  11 18424.7 1326.41   2
  -5  -3 -11 21323.1 1701.92   3
   5   3 -11 19761.0 879.301   5
  -5  -3 -10 21611.3 1686.18   1
   5  -3  10 26113.3 1714.41   4
   5  -3  10 26680.4 1533.95   2
  -5  -3 -10 22970.2 1717.49   3
   5  -3   9 6989.59 874.606   4
  -5  -3  -9 2320.33 574.302   1
   5  -3   9 6331.06 719.801   2
  -5  -3  -9 2214.56 498.045   3
   5  -3   8 4904.23 709.351   4
   5  -3   8 4995.56 627.569   2
  -5  -3  -8 6394.96 848.536   3
  -5   3   7 2122.02 357.464   1
   5  -3   7 1549.28 373.701   4
   5   3  -7 2799.80 323.627   3
   5  -3   7 1803.10 362.986   2
  -5  -3  -7 3013.87 565.939   3
   5  -3   6 6968.55 670.821   2
   5  -3   6 6924.59 786.103   4
  -5   3   6 6578.42 646.982   1
   5   3  -6 4082.46 389.286   3
  -5  -3  -6 3881.79 624.434   3
   5  -3   5 8883.72 722.211   2
   5  -3   5 8872.78 878.884   4
  -5   3   5 8826.74 773.600   1
   5   3  -5 6311.75 499.368   3
  -5  -3  -5 6751.45 791.910   3
  -5  -3  -5 6603.24 859.487   2
   5  -3   4 27875.1 1251.40   2
  -5   3   4 31623.1 1518.09   1
  -5  -3  -4 35937.0 1996.29   2
   5  -3   4 27982.8 1775.67   3
  -5  -3  -4 37396.9 1786.92   3
   5  -3   4 29794.3 1770.24   1
   5   3  -4 34478.4 1227.27   3
  -5   3   4 30777.6 1440.92   2
   5  -3   3 3012.05 401.471   2
  -5  -3  -3 4920.94 721.797   2
   5  -3   3 3565.13 616.963   3
  -5  -3  -3 4802.45 611.966   3
   5  -3   3 3420.05 588.185   1
   5   3  -3 4909.64 475.082   3
  -5   3   3 2664.61 456.028   1
  -5   3   3 2996.51 447.567   2
  -5  -3  -2 24325.3 1617.57   2
  -5   3   2 29980.8 1571.31   1
  -5  -3  -2 23248.5 1306.14   3
   5  -3   2 29182.5 1693.80   1
   5   3  -2 21609.4 1062.41   3
   5  -3   2 28389.5 1200.38   2
  -5   3   2 30383.0 1341.36   2
  -5   3   1 434.161 134.651   2
   5  -3   1 732.844 272.895   1
  -5  -3  -1 357.185 229.997   2
  -5  -3  -1 354.731 181.194   3
   5   3  -1 396.903 140.133   3
  -5   3   1 597.986 268.488   1
   5   3   0 1702.85 443.802   2
   5  -3   0 898.790 286.566   1
  -5  -3   0 1635.17 417.881   2
  -5   3   0 659.988 188.854   2
  -5   3   0 914.015 257.335   4
   5   3   0 1818.21 339.723   3
  -5   3   0 474.378 214.867   1
   5   3   1 637.455 285.025   2
   5  -3  -1 460.084 162.030   1
  -5  -3   1 100.711 115.123   2
  -5   3  -1 220.140 117.444   4
  -5   3  -1 292.053 118.913   2
   5   3   1 304.078 184.352   3
  -5   3  -1 782.459 335.270   1
  -5  -3   2 22256.5 1555.28   2
  -5   3  -2 29224.7 1488.90   4
  -5   3  -2 28933.8 1694.91   1
  -5   3  -2 27745.1 1188.32   2
   5   3   2 22893.8 1296.19   3
   5  -3  -2 30055.0 1553.09   1
   5   3   2 24219.8 1630.17   2
  -5  -3   3 4717.18 739.199   2
   5   3   3 4837.57 715.294   2
  -5   3  -3 2670.33 438.091   4
  -5   3  -3 3373.24 619.273   1
  -5   3  -3 2855.67 385.497   2
   5   3   3 4294.62 591.209   3
   5  -3  -3 2589.67 460.409   1
   5   3   4 37714.4 2050.16   2
   5   3   4 35035.0 939.386   4
  -5  -3   4 33102.5 870.522   4
  -5   3  -4 28253.8 1507.89   4
   5   3   4 35332.8 1774.80   3
  -5   3  -4 29237.1 1276.81   2
  -5  -3   4 34343.4 1985.07   2
   5  -3  -4 32370.0 1530.31   1
   5   3   5 6154.20 464.813   4
  -5  -3   5 6327.24 455.986   4
   5   3   5 6916.82 893.229   2
   5  -3  -5 8862.29 781.878   1
   5   3   5 6683.81 798.307   3
  -5   3  -5 8649.93 714.886   2
  -5  -3   5 6235.32 861.437   2
   5   3   6 3577.59 390.797   4
  -5  -3   6 3574.78 389.914   4
  -5   3  -6 6681.90 642.060   2
   5   3   6 3617.14 636.965   2
   5  -3  -6 6260.64 637.103   1
   5   3   6 3545.34 596.857   3
   5   3   7 3670.03 433.135   4
  -5  -3   7 3175.36 408.072   4
   5   3   7 3709.37 674.473   2
   5   3   7 3163.36 601.785   3
   5  -3  -7 2205.43 367.348   1
   5   3   8 5785.03 602.550   4
  -5  -3   8 5946.21 603.821   4
   5   3   8 6423.63 896.069   2
  -5  -3   9 2099.25 394.567   4
   5   3   9 2085.52 524.756   2
   5   3   9 2063.20 384.791   4
  -5  -3  10 23560.5 1375.92   4
  -5   3 -10 28779.8 1809.83   4
   5   3  10 24940.1 1835.79   2
  -5   3 -10 27659.6 1922.54   1
  -5  -3  11 20991.1 1363.82   4
   5   3  11 22526.3 1766.94   2
  -5   3 -11 19242.0 1638.58   1
  -5  -3  12 15017.4 1218.55   4
   5   3  12 17170.5 1589.04   2
  -5   3 -12 11650.6 1301.71   1
  -5   3 -12 9883.34 1238.73   3
  -5  -3  13 14356.9 1244.90   4
  -5   3 -13 14473.0 1469.98   1
  -5   3 -13 14065.3 1472.43   3
   5   3  13 13801.3 1458.86   2
  -5   3 -14 966.041 384.231   3
  -5   3 -14 1003.38 418.556   1
  -5   3 -15 3474.27 824.570   3
  -5   3 -15 2801.66 690.163   1
  -5   3 -16 23829.9 1982.11   1
  -5   3 -16 24121.6 2069.22   3
   5   3  16 28451.7 2231.07   2
  -5   3 -17 10571.7 1355.47   1
  -5   3 -17 10455.0 1378.53   3
   5   3  17 7381.83 1182.87   2
  -5   3 -18 14453.3 1595.24   1
  -5   3 -18 14039.1 1643.99   3
   5   3  18 10505.4 1411.24   2
  -5   3 -19 2841.94 813.340   3
  -5   3 -19 3078.27 737.610   1
   5   3  19 3426.90 823.096   2
  -5   3 -20 1469.32 526.508   1
  -5   3 -20 1296.83 498.010   3
   5   3  20 1415.71 540.950   2
  -5   3 -21 1227.01 455.100   1
  -5   3 -21 1177.79 487.500   3
   5   3  21 596.498 402.133   2
  -5   3 -22 1168.67 506.648   3
   5   3  22 987.602 489.379   2
  -5   3 -23-420.017 422.581   3
   5   3  23 288.738 370.124   2
  -5   3 -24 1458.30 584.152   3
   5   3  24 1844.22 643.537   2
  -5   3 -25 1547.18 570.733   3
   5  -4  27 3554.95 1006.37   2
   5  -4  26 447.254 358.839   2
   5  -4  25 725.936 447.897   2
  -5  -4 -25 714.217 378.543   1
   5  -4  25 483.183 269.518   5
   5  -4  24 189.660 221.696   5
   5  -4  24 863.093 381.416   2
  -5  -4 -24 432.077 275.931   1
   5  -4  23 862.095 426.147   2
   5  -4  23 1388.83 494.293   5
  -5  -4 -23 1014.15 420.643   1
  -5  -4 -23 2180.16 800.601   3
   5  -4  22 551.476 323.935   2
   5  -4  22 685.279 351.784   5
  -5  -4 -22 633.500 283.765   1
  -5  -4 -22 462.542 388.925   3
   5  -4  21 1933.04 581.729   5
   5  -4  21 2260.53 641.723   2
  -5  -4 -21 2246.48 660.129   3
  -5  -4 -21 1607.84 494.250   1
  -5  -4 -20 1620.89 486.461   1
   5  -4  20 1634.61 532.430   5
  -5  -4 -20 2170.94 686.088   3
   5  -4  20 2055.60 612.311   2
   5  -4  19 2963.76 722.326   5
   5  -4  19 3110.94 719.706   2
  -5  -4 -19 3253.54 739.838   1
  -5  -4 -19 3517.63 873.583   3
  -5  -4 -18 3830.27 785.519   1
   5  -4  18 5842.81 953.873   2
  -5  -4 -18 3680.74 879.455   3
   5  -4  18 5104.25 906.063   5
  -5  -4 -17 5479.26 936.933   1
   5  -4  17 4221.30 797.621   5
  -5  -4 -17 5832.17 1080.06   3
   5  -4  17 4172.66 800.396   2
  -5  -4 -16 16056.0 1599.56   1
  -5  -4 -16 17337.9 1772.96   3
   5   4 -16 15286.6 903.221   3
   5  -4  16 16658.5 1501.85   2
  -5   4  16 16352.9 1262.47   5
   5  -4  16 15663.7 1551.61   5
   5  -4  15 5493.54 918.605   5
  -5  -4 -15 5979.01 1033.09   3
   5  -4  15 5270.35 832.472   2
   5   4 -15 6622.40 558.130   3
  -5  -4 -15 5841.84 939.360   1
  -5   4  15 4407.41 665.213   5
   5  -4  14 30602.2 2120.04   5
  -5  -4 -14 25176.1 2046.76   3
   5  -4  14 29927.2 1862.68   2
   5   4 -14 24846.4 1024.88   3
  -5  -4 -14 25911.8 1971.59   1
  -5   4  14 27623.8 1656.90   5
   5  -4  13 1702.32 496.280   5
  -5   4  13 1681.01 408.656   5
  -5  -4 -13 2178.92 544.653   3
   5   4 -13 2358.38 298.904   3
  -5  -4 -13 1601.24 454.575   1
   5  -4  13 1973.41 485.089   2
  -5   4  12 1123.88 336.969   5
   5  -4  12 1011.96 379.884   5
  -5  -4 -12 291.440 194.146   1
   5   4 -12 272.922 84.8514   5
  -5  -4 -12 989.925 421.677   3
   5  -4  12 881.788 272.332   2
   5   4 -12 515.592 136.265   3
  -5  -4 -11 8396.82 1087.46   1
   5  -4  11 8571.96 865.240   2
  -5  -4 -11 8111.26 1075.22   3
   5   4 -11 6760.57 417.936   3
  -5   4  11 9535.36 977.497   5
   5  -4  11 8619.27 1079.69   5
   5   4 -10 14784.0 572.969   3
   5  -4  10 14066.1 1068.95   2
   5  -4  10 15070.5 1430.28   5
  -5  -4 -10 17127.5 1487.58   3
  -5  -4 -10 17536.8 1542.21   1
  -5   4  10 14639.6 1223.96   5
   5  -4   9 4688.70 591.094   2
  -5   4   9 5595.44 750.638   5
   5   4  -9 4775.63 299.596   3
  -5  -4  -9 5940.13 876.903   3
  -5  -4  -9 5820.09 888.558   1
   5  -4   9 5015.81 844.293   5
   5  -4   8 52366.6 2603.18   5
   5  -4   8 50445.9 2362.71   4
   5  -4   8 50889.8 1834.16   2
   5   4  -8 45980.4 952.262   3
  -5  -4  -8 49549.2 2382.10   3
  -5   4   8 49543.4 2232.12   5
   5  -4   7 3686.42 468.879   2
   5  -4   7 3606.50 615.875   4
  -5  -4  -7 5476.81 755.776   3
   5   4  -7 5005.79 334.365   3
   5  -4   7 4286.33 763.131   5
   5  -4   6 7191.40 625.846   2
   5  -4   6 7360.51 875.577   4
  -5  -4  -6 8879.96 957.690   3
   5   4  -6 7680.20 443.826   3
  -5  -4  -5 13887.9 1132.88   3
   5   4  -5 13653.4 635.639   3
  -5   4   4 4360.13 591.607   1
  -5  -4  -4 2499.92 493.809   3
   5   4  -4 3181.89 330.455   3
  -5   4   4 4311.66 509.423   2
   5  -4   4 4621.99 452.415   2
   5  -4   3 32418.1 1872.63   1
  -5   4   3 34560.5 1685.55   1
  -5  -4  -3 39250.9 1757.23   3
   5   4  -3 38025.6 1233.67   3
   5  -4   3 33276.5 1159.54   2
  -5   4   3 33851.2 1378.79   2
   5  -4   2 5930.75 793.207   1
  -5   4   2 5900.12 715.682   1
  -5  -4  -2 2911.83 592.420   2
  -5  -4  -2 2837.18 447.282   3
   5   4  -2 2853.31 362.459   3
  -5   4   2 6327.10 561.626   2
  -5   4   1 6194.52 538.337   2
   5  -4   1 5797.62 755.503   1
  -5  -4  -1 5032.51 779.979   2
  -5   4   1 6217.99 747.767   1
  -5  -4  -1 4854.57 561.226   3
   5   4  -1 5495.78 548.656   3
  -5  -4   0 13304.5 1241.07   2
   5  -4   0 19024.3 1334.33   1
  -5   4   0 18589.9 871.228   2
  -5   4   0 19608.4 1352.82   1
  -5  -4   0 13388.1 888.004   3
   5   4   0 13050.6 896.259   3
   5  -4  -1 6156.48 741.247   1
  -5   4  -1 6250.98 799.537   1
  -5  -4   1 5428.57 795.115   2
  -5   4  -1 5788.02 470.868   2
   5   4   1 5516.20 616.075   3
   5  -4  -2 5827.12 706.567   1
  -5  -4   2 2437.92 547.541   2
  -5   4  -2 6367.05 818.898   1
  -5   4  -2 5726.67 474.738   2
   5   4   2 2713.12 455.382   3
   5   4   3 33881.1 723.766   4
   5  -4  -3 35534.4 1700.96   1
  -5   4  -3 34970.5 1948.42   1
  -5   4  -3 34605.7 1189.83   2
   5   4   3 38459.7 1765.04   3
  -5  -4   4 3173.44 284.488   4
  -5   4  -4 5460.52 796.003   1
   5  -4  -4 4273.65 581.394   1
   5   4   4 3654.60 592.588   3
  -5   4  -4 4763.09 450.636   2
   5   4   5 14542.2 1346.86   2
  -5  -4   5 13746.3 681.209   4
   5  -4  -5 16677.5 1107.70   1
   5   4   5 14013.1 1156.84   3
  -5  -4   6 8238.56 597.992   4
   5   4   6 7852.56 981.783   2
   5  -4  -6 7118.80 696.920   1
  -5  -4   7 6062.53 555.864   4
   5   4   7 5856.22 867.874   2
  -5  -4   8 49596.4 1736.80   4
   5   4   8 49546.9 2584.34   2
   5  -4  -8 48967.2 1718.88   1
  -5   4  -9 5432.00 808.193   4
  -5  -4   9 4999.75 598.777   4
   5   4   9 5055.26 852.831   2
  -5   4  -9 6338.73 963.774   1
   5  -4  -9 5708.20 563.455   1
  -5   4 -10 14729.2 1355.76   4
  -5  -4  10 16876.5 1157.91   4
   5   4  10 16539.1 1550.09   2
  -5   4 -10 15766.5 1475.78   1
  -5   4 -11 9559.23 1127.23   4
  -5  -4  11 7678.32 832.481   4
  -5   4 -11 10372.1 1230.29   1
   5   4  11 8355.30 1115.25   2
  -5  -4  12 762.614 288.365   4
   5   4  12 710.932 310.302   2
  -5   4 -12 1205.67 448.579   1
  -5  -4  13 2614.28 532.224   4
  -5   4 -13 1484.83 510.280   1
   5   4  13 2332.43 669.371   2
   5   4  14 25889.3 2077.17   2
  -5   4 -14 31481.0 2245.38   1
  -5   4 -15 5827.66 1002.51   1
   5   4  15 6816.34 1131.36   2
  -5   4 -16 15883.0 1617.24   1
   5   4  16 16809.3 1773.04   2
  -5   4 -17 4362.46 877.148   1
  -5   4 -17 5305.43 1032.92   3
   5   4  17 5597.43 1028.06   2
  -5   4 -18 5619.71 1006.60   1
  -5   4 -18 5233.19 1014.80   3
   5   4  18 3457.03 856.995   2
  -5   4 -19 3168.36 836.427   3
   5   4  19 2908.44 802.827   2
  -5   4 -20 1922.64 648.571   3
   5   4  20 1312.13 557.585   2
  -5   4 -21 2057.18 608.027   3
   5   4  21 1460.52 591.154   2
  -5   4 -22 177.009 148.569   3
   5   4  22 984.723 508.381   2
  -5   4 -23 894.937 400.836   3
   5   4  23 1608.48 653.216   2
  -5   4 -24 478.386 359.005   3
   5   4  24 905.575 506.912   2
   5  -5  27 1246.73 574.458   2
   5  -5  26 1063.99 462.905   2
   5  -5  25 201.968 283.859   2
   5  -5  24 5485.60 1032.71   5
   5  -5  24 5314.47 1062.25   2
  -5  -5 -24 6764.83 1162.09   1
   5  -5  23 4010.01 871.017   5
   5  -5  23 3079.40 782.250   2
  -5  -5 -23 5089.64 1191.68   3
  -5  -5 -23 4796.84 972.330   1
   5  -5  22 1034.00 449.193   5
   5  -5  22 599.416 322.178   2
  -5  -5 -22 291.012 290.890   1
  -5  -5 -22 62.3610 178.215   3
   5  -5  21 1760.22 542.982   5
   5  -5  21 1564.24 545.725   2
  -5  -5 -21 2407.56 677.725   1
  -5  -5 -21 2918.66 872.169   3
   5  -5  20 9578.57 1315.88   5
  -5  -5 -20 10799.7 1402.08   1
  -5  -5 -20 11559.6 1641.54   3
   5  -5  20 10056.1 1314.97   2
  -5  -5 -19 5432.24 980.428   1
  -5  -5 -19 5996.07 1110.08   3
   5  -5  19 6210.79 1006.66   2
   5  -5  19 5964.56 1017.16   5
   5  -5  18 1400.01 469.357   2
  -5  -5 -18 886.055 386.299   1
   5  -5  18 1518.66 529.899   5
  -5  -5 -18 444.315 415.734   3
   5  -5  17 1555.07 471.424   5
  -5  -5 -17 759.659 353.684   1
  -5  -5 -17 418.351 298.436   3
   5  -5  17 1515.00 494.026   2
   5  -5  16 3188.17 720.317   5
  -5  -5 -16 3283.78 720.963   1
   5  -5  16 3363.99 676.221   2
  -5  -5 -16 3622.58 814.719   3
   5  -5  15 1038.65 293.892   5
   5  -5  15 1403.23 373.008   2
  -5  -5 -15 2752.64 671.172   3
  -5  -5 -15 2432.16 600.429   1
   5  -5  14 1297.61 444.960   5
  -5  -5 -14 849.640 388.895   1
  -5  -5 -14 1350.80 480.972   3
   5  -5  14 870.765 285.799   2
  -5   5  13 1693.90 435.274   5
   5  -5  13 2098.72 536.193   5
  -5  -5 -13 2995.86 648.857   3
  -5  -5 -13 2652.98 615.206   1
   5  -5  13 1814.73 405.502   2
   5  -5  12 12046.8 1049.56   2
  -5  -5 -12 8782.38 1152.59   3
  -5  -5 -12 8492.73 1140.30   1
  -5   5  12 10650.5 1097.36   5
   5  -5  12 12186.5 1351.32   5
  -5  -5 -11 27429.2 1996.46   1
   5  -5  11 22634.4 1364.00   2
  -5  -5 -11 27175.4 1951.30   3
  -5   5  11 23226.8 1628.71   5
   5  -5  11 21717.7 1779.28   5
  -5   5  10 7386.29 922.314   5
   5  -5  10 7203.59 731.701   2
  -5  -5 -10 7677.13 1013.95   3
   5  -5  10 7101.27 994.261   5
   5  -5   9 2382.37 548.783   5
  -5   5   9 2167.16 488.406   5
   5  -5   9 2397.58 393.273   2
  -5  -5  -9 2764.22 579.300   3
   5  -5   8 16033.5 958.171   2
  -5   5   8 16129.6 1364.96   5
   5  -5   8 15715.8 1477.31   5
   5  -5   7 5561.05 870.729   5
   5  -5   7 4997.28 505.684   2
  -5   5   7 4879.70 746.876   5
   5  -5   6 4018.29 744.804   5
   5  -5   6 3952.80 412.832   2
  -5   5   6 4035.29 678.498   5
  -5  -5  -6 5538.11 752.875   3
   5  -5   5 1341.33 224.572   2
  -5  -5  -5 1156.94 339.138   3
   5  -5   4 9741.95 550.450   2
  -5  -5  -4 12335.2 1035.87   3
  -5  -5  -3 20935.2 1294.32   3
  -5   5   3 15690.7 860.047   2
  -5  -5  -2 7787.83 748.798   3
  -5   5   2 8004.43 569.333   2
  -5   5   1 2859.68 308.624   2
  -5  -5  -1 3822.11 505.968   3
   5  -5   1 3276.68 596.545   1
   5  -5   0 13993.7 1195.62   1
  -5   5   0 12590.2 591.359   2
  -5  -5   0 14318.8 909.101   3
  -5  -5   1 3928.03 439.509   3
  -5   5  -1 2982.94 278.963   2
   5  -5  -1 3401.39 566.605   1
  -5   5  -2 8252.98 963.568   1
   5   5   2 7536.80 349.882   4
  -5   5  -2 6931.86 413.022   2
   5  -5  -2 8060.64 871.395   1
  -5   5  -3 14832.9 1313.37   1
   5  -5  -3 15741.4 1182.11   1
  -5   5  -4 9601.62 1065.09   1
   5  -5  -4 10068.4 932.206   1
  -5  -5   5 1436.89 239.744   4
  -5   5  -5 1227.52 404.583   1
   5  -5  -5 1185.68 305.022   1
   5  -5  -6 3980.46 547.716   1
   5   5   6 4783.43 831.334   2
  -5   5  -6 4153.79 678.858   4
  -5  -5   6 5159.01 496.298   4
  -5   5  -6 3813.33 703.317   1
  -5   5  -7 4908.98 752.082   4
   5   5   7 7595.03 1051.80   2
   5  -5  -7 4833.66 596.552   1
  -5  -5   7 6672.38 607.767   4
  -5   5  -7 5072.50 842.168   1
  -5  -5   8 10627.0 827.254   4
   5   5   8 11347.0 1268.88   2
  -5   5  -8 15666.6 1466.82   1
   5  -5  -8 15288.6 1009.74   1
  -5   5  -8 16548.8 1432.93   4
  -5  -5   9 3306.64 492.803   4
  -5   5  -9 2535.23 561.000   4
   5  -5  -9 2325.93 375.894   1
   5   5   9 2884.10 664.934   2
  -5   5  -9 2386.99 600.909   1
  -5   5 -10 7096.23 983.739   4
  -5  -5  10 7075.41 753.742   4
  -5   5 -10 7013.34 1013.15   1
   5   5  10 7085.74 1042.66   2
   5  -5 -10 7421.81 638.279   1
  -5   5 -11 21981.6 1777.51   4
  -5  -5  11 26024.6 1542.90   4
  -5   5 -11 22594.2 1869.81   1
   5   5  11 27699.3 2103.30   2
   5  -5 -11 25017.5 1098.84   1
  -5   5 -12 11260.9 1275.64   4
  -5  -5  12 8279.75 914.690   4
  -5   5 -12 12281.4 1371.90   1
   5   5  12 8672.28 1203.41   2
  -5  -5  13 2895.65 567.742   4
   5   5  13 2432.73 630.420   2
  -5   5 -13 1782.60 549.337   4
   5   5  14 1544.22 506.838   2
   5   5  15 1669.03 548.893   2
   5   5  16 3448.09 818.512   2
   5   5  17 707.571 370.787   2
   5   5  18 195.762 123.909   2
   5   5  19 7255.14 1270.91   2
   5   5  20 13561.7 1778.78   2
   5   5  21 1874.97 712.342   2
   5   5  22 348.651 376.895   2
   5   5  23 5556.01 1208.31   2
   5  -6  25 489.554 361.777   2
   5  -6  24 2070.86 685.115   2
  -5  -6 -24 1625.20 595.241   1
   5  -6  23 1675.78 554.824   2
  -5  -6 -23 2051.08 656.811   1
   5  -6  23 1718.52 592.521   5
   5  -6  22 712.237 352.634   2
  -5  -6 -22-51.0041 112.640   1
  -5  -6 -22 409.302 263.923   3
   5  -6  22 450.121 286.806   5
   5  -6  21 1155.75 440.674   2
  -5  -6 -21 153.075 244.694   1
  -5  -6 -21 289.691 281.181   3
   5  -6  21 873.412 404.307   5
   5  -6  20 5792.11 1018.23   5
  -5  -6 -20 7509.81 1187.46   1
  -5  -6 -20 7643.16 1329.79   3
   5  -6  20 6092.01 1002.75   2
  -5  -6 -19 4944.18 955.880   1
   5  -6  19 8532.21 1152.44   2
  -5  -6 -19 5783.41 1127.69   3
   5  -6  19 8904.03 1294.54   5
   5  -6  18 1196.12 421.571   2
  -5  -6 -18 1229.56 499.379   1
  -5  -6 -18 604.245 382.480   3
   5  -6  18 1048.51 435.439   5
  -5  -6 -17 6097.31 1039.01   1
  -5  -6 -17 5602.68 1070.59   3
   5  -6  17 5133.88 832.787   2
   5  -6  17 4970.32 917.097   5
  -5  -6 -16 6340.11 1043.85   1
  -5  -6 -16 6962.82 1151.69   3
   5  -6  16 6357.46 898.183   2
   5  -6  16 6340.09 1027.93   5
  -5  -6 -15 6174.72 1019.76   1
  -5  -6 -15 5691.02 1042.72   3
   5  -6  15 5887.56 826.690   2
   5  -6  15 5672.68 965.658   5
  -5  -6 -14 3069.04 712.035   1
   5  -6  14 3655.34 618.514   2
  -5  -6 -14 2464.92 664.763   3
   5  -6  14 3904.84 776.021   5
  -5  -6 -13 8048.71 1137.96   1
   5  -6  13 5552.78 726.152   2
  -5  -6 -13 7999.48 1121.47   3
   5  -6  13 5098.18 907.507   5
   5  -6  12 10111.0 913.081   2
  -5  -6 -12 7748.75 1098.53   3
   5  -6  12 10090.5 1266.13   5
   5  -6  11 1004.43 403.078   5
  -5  -6 -11 1715.89 486.543   3
   5  -6  11 796.870 257.397   2
   5  -6  10 5418.66 598.942   2
  -5  -6 -10 6065.68 933.525   3
   5  -6  10 6075.95 960.234   5
   5  -6   9 2077.68 350.765   2
   5  -6   9 2534.19 639.189   5
   5  -6   8 73375.1 3257.73   5
   5  -6   8 71675.8 1857.91   2
   5  -6   7 6020.59 486.046   2
   5  -6   7 5663.56 950.206   5
   5  -6   6 2335.25 265.870   2
   5  -6   6 2346.10 595.601   5
  -5  -6  -6 2831.85 537.114   3
   5  -6   5 2638.30 234.158   2
   5  -6   5 2931.13 656.426   5
  -5  -6  -4 18448.6 1279.43   3
   5  -6   4 23698.2 1804.14   5
  -5   6   3 170.253 90.0028   2
  -5  -6  -3 620.350 245.731   3
  -5   6   2 4912.96 376.712   2
  -5  -6  -2 4933.53 608.616   3
   5   6  -1 1837.16 223.424   4
  -5   6   1 2049.85 188.255   2
  -5   6   1 2503.19 540.625   4
  -5  -6  -1 2322.65 401.011   3
   5   6   0 9438.53 490.254   4
  -5  -6   0 9995.90 766.763   3
   5   6   1 1921.84 221.016   4
  -5   6  -1 1528.34 405.011   4
   5  -6  -1 2236.46 492.711   1
  -5  -6   1 1982.60 318.227   3
  -5   6  -2 5197.54 789.951   4
   5   6   2 4825.68 375.916   4
   5  -6  -2 5752.27 766.540   1
  -5   6  -3 8.80949 182.653   4
   5  -6  -3 100.869 96.7630   1
   5   6   4 17839.0 1590.89   2
  -5   6  -4 22959.5 1649.10   4
   5  -6  -4 21824.9 1432.75   1
  -5   6  -5 2902.95 599.909   4
   5  -6  -5 2759.39 501.491   1
   5   6   6 3024.64 671.947   2
  -5   6  -6 2318.26 554.488   4
  -5  -6   6 2863.76 399.125   4
   5  -6  -6 2862.42 495.381   1
  -5   6  -7 5898.91 884.325   4
   5   6   7 8917.79 1183.12   2
  -5  -6   7 8298.83 713.891   4
   5  -6  -7 6410.64 720.150   1
   5   6   8 67303.2 3235.12   2
  -5  -6   8 65022.0 2144.61   4
   5  -6  -8 69551.2 2304.54   1
   5  -6  -9 2288.50 406.795   1
  -5   6  -9 1673.06 516.350   4
  -5  -6   9 2808.70 470.982   4
  -5   6 -10 5410.12 890.091   4
   5  -6 -10 5254.18 586.801   1
  -5  -6  10 6101.53 713.914   4
   5   6  10 5932.88 971.237   2
  -5   6 -11 485.216 318.215   4
  -5  -6  11 1291.15 343.254   4
   5  -6 -11 592.231 190.177   1
   5   6  11 1654.99 545.368   2
  -5   6 -12 9623.92 1254.93   4
  -5  -6  12 7678.82 893.588   4
   5   6  12 7934.03 1184.51   2
   5  -6 -12 9632.97 701.134   1
  -5   6 -13 5243.18 961.044   4
   5   6  13 8675.40 1239.49   2
  -5   6 -14 4229.81 866.195   4
   5   6  14 2530.52 700.603   2
   5   6  15 7265.42 1174.45   2
   5   6  16 6534.39 1154.80   2
   5   6  17 5592.65 1094.70   2
   5   6  18 1366.52 556.799   2
   5   6  19 6053.91 1210.15   2
   5   6  20 7911.49 1389.47   2
   5   6  21-145.028 171.260   2
   5   6  22 389.638 395.026   2
  -5  -7 -23 3896.34 876.463   1
   5  -7  23 3237.91 797.743   5
  -5  -7 -22-232.561 399.984   3
   5  -7  22 153.867 195.582   5
   5  -7  21 983.481 433.470   2
  -5  -7 -21 1179.79 508.222   1
  -5  -7 -21 1593.31 668.149   3
   5  -7  21 1166.35 524.246   5
  -5  -7 -20 3440.40 822.777   1
   5  -7  20 3626.92 759.022   2
  -5  -7 -20 3428.49 905.044   3
   5  -7  20 3603.23 839.705   5
   5  -7  19 3127.63 659.729   2
   5  -7  19 2520.44 695.779   5
  -5  -7 -19 2996.61 727.956   1
  -5  -7 -19 4306.22 1011.89   3
   5  -7  18 2475.41 595.498   2
  -5  -7 -18 1581.75 606.151   3
  -5  -7 -18 1926.28 625.570   1
   5  -7  18 2452.48 675.379   5
  -5  -7 -17 5270.01 997.652   1
   5  -7  17 3319.34 654.960   2
   5  -7  17 2668.64 682.724   5
  -5  -7 -17 4856.49 994.922   3
  -5  -7 -16 2850.74 704.752   1
   5  -7  16 4129.29 687.455   2
  -5  -7 -16 2906.20 762.364   3
   5  -7  16 3921.26 822.932   5
  -5  -7 -15 3966.15 863.072   1
   5  -7  15 5376.26 759.315   2
  -5  -7 -15 3747.62 813.073   3
   5  -7  15 4303.57 880.898   5
   5  -7  14 6186.01 779.436   2
  -5  -7 -14 4910.51 927.515   3
   5  -7  14 6351.16 1085.27   5
   5  -7  13 3357.47 543.259   2
  -5  -7 -13 4775.39 869.368   3
   5  -7  13 3871.95 810.658   5
   5  -7  12 16675.8 1128.92   2
  -5  -7 -12 14446.0 1501.68   3
   5  -7  12 16927.2 1675.29   5
   5  -7  11 2741.30 432.988   2
  -5  -7 -11 3892.34 741.183   3
   5  -7  11 2586.79 658.682   5
   5  -7  10 6364.29 603.454   2
   5  -7  10 7069.09 1069.34   5
   5  -7   9 1658.42 282.964   2
   5  -7   9 1808.99 552.042   5
   5  -7   8 8060.34 538.383   2
  -5  -7  -8 6902.79 927.100   3
   5  -7   8 8700.12 1151.83   5
   5  -7   7 10048.4 492.224   2
   5  -7   7 10421.4 1257.34   5
  -5  -7  -7 9290.98 1041.79   3
  -5  -7  -6 1758.91 436.102   3
   5  -7   6 656.505 339.526   5
   5  -7   5 15215.7 1496.01   5
  -5  -7  -5 16423.8 1290.86   3
  -5  -7  -4 14113.1 1144.88   3
   5   7  -3 7975.28 606.396   4
  -5  -7  -3 8043.82 833.070   3
  -5   7   3 4733.19 350.764   2
  -5   7   3 4703.50 356.238   2
   5   7  -2 6755.36 537.596   4
  -5  -7  -2 6741.45 721.151   3
   5   7  -2 7121.31 1048.05   2
   5   7  -1 2364.29 310.033   4
  -5   7   1 3500.64 704.023   4
  -5  -7  -1 2933.40 446.735   3
   5   7  -1 2261.05 563.903   2
   5   7   0 7584.10 550.587   4
  -5   7   0 8552.37 1074.86   4
  -5  -7   0 7916.14 688.618   3
   5   7   0 7752.70 1070.74   2
   5   7   1 3021.83 683.662   2
   5   7   1 2731.87 331.900   4
  -5   7  -1 3036.53 634.862   4
  -5  -7   1 2798.05 375.634   3
   5   7   2 6370.14 988.215   2
   5   7   2 6373.18 523.619   4
  -5  -7   2 6750.15 523.200   3
  -5   7  -3 4036.52 745.154   4
   5   7   3 8127.55 1108.11   2
  -5   7  -4 16015.7 1460.57   4
   5  -7  -4 15361.5 1267.08   1
   5   7   4 13736.7 1460.96   2
   5   7   5 17233.3 1635.55   2
  -5   7  -5 16488.8 1492.87   4
   5  -7  -5 14237.7 1194.42   1
   5  -7  -6 737.074 264.738   1
  -5   7  -6 574.457 339.646   4
   5   7   7 8613.56 1172.91   2
  -5   7  -7 11696.5 1303.53   4
  -5  -7   7 9177.81 805.579   4
   5  -7  -7 10587.2 991.798   1
  -5   7  -8 9751.04 1199.53   4
   5   7   8 8114.13 1161.66   2
  -5  -7   8 7634.45 760.010   4
   5  -7  -8 7715.33 828.742   1
  -5   7  -9 1460.70 469.058   4
  -5  -7   9 2830.75 494.323   4
   5   7   9 3094.31 736.255   2
   5  -7  -9 1738.19 368.334   1
  -5  -7  10 4643.94 658.542   4
   5   7  10 4414.13 873.931   2
   5  -7 -10 6348.24 699.881   1
  -5   7 -11 1509.81 465.432   4
  -5  -7  11 3880.96 625.601   4
   5   7  11 3673.15 825.563   2
   5  -7 -11 2132.98 380.556   1
  -5  -7  12 12318.6 1150.85   4
   5   7  12 14241.5 1635.81   2
  -5   7 -13 3996.94 861.891   4
   5   7  13 5561.36 1059.21   2
  -5   7 -14 5984.84 1071.52   4
   5   7  14 5904.89 1107.36   2
  -5   7 -15 5282.08 1034.52   4
   5   7  15 4261.93 927.266   2
   5   7  16 2347.14 678.411   2
   5   7  17 4089.21 915.599   2
   5   7  18 2002.90 709.264   2
   5   7  19 3881.61 985.196   2
   5   7  20 3387.60 908.724   2
   5   7  21 1905.52 724.880   2
  -5   8  24 1351.12 648.061   2
  -5   8  23 4199.50 995.460   2
  -5  -8 -23 3514.52 858.367   1
  -5  -8 -22 2864.06 768.487   1
   5  -8  22 2952.51 764.425   5
  -5  -8 -21 2410.25 720.953   1
   5  -8  21 1343.09 501.741   5
  -5  -8 -21 1043.70 514.481   3
   5  -8  20 7127.50 1178.87   5
  -5  -8 -20 11299.6 1678.03   3
  -5  -8 -20 10726.8 1467.53   1
  -5  -8 -19 986.126 433.270   1
  -5  -8 -19 739.278 397.546   3
   5  -8  19 1060.90 518.858   5
   5  -8  18 415.761 345.098   5
  -5  -8 -18 848.246 464.138   1
  -5  -8 -18 723.797 394.189   3
   5  -8  17 2471.49 563.327   2
   5  -8  17 1996.67 613.285   5
  -5  -8 -17 1488.47 543.374   1
  -5  -8 -17 1954.66 678.359   3
  -5  -8 -16 1503.69 527.991   1
  -5  -8 -16 1195.79 489.864   3
   5  -8  16 1123.25 467.671   5
   5  -8  16 1406.91 378.566   2
  -5  -8 -15 1523.38 549.670   3
   5  -8  15 1331.45 379.186   2
   5  -8  15 1481.97 541.664   5
   5  -8  14 6811.64 788.022   2
  -5  -8 -14 7365.76 1155.38   3
   5  -8  14 6669.06 1107.30   5
  -5  -8 -13 28.4112 141.099   3
   5  -8  13 310.186 132.681   2
   5  -8  12 4709.88 895.137   5
   5  -8  12 4102.29 528.214   2
  -5  -8 -12 2622.06 651.539   3
   5  -8  11 835.925 219.617   2
  -5  -8 -11 1260.17 403.995   3
   5  -8  11 940.136 443.779   5
   5  -8  10 5399.47 495.103   2
  -5  -8 -10 4890.62 841.608   3
   5  -8  10 5355.94 944.165   5
   5  -8   9 3180.99 326.681   2
  -5  -8  -9 4799.05 801.680   3
   5  -8   8 4948.31 289.650   2
  -5   8   8 5223.74 626.670   2
  -5  -8  -8 5636.64 861.203   3
  -5   8   7 2061.36 368.380   2
  -5  -8  -7 1802.19 459.493   3
  -5  -8  -6 29975.0 1857.35   3
  -5   8   6 20687.4 1050.62   2
  -5  -8  -5 6534.46 840.150   3
  -5   8   5 8679.63 609.371   2
   5   8  -4 9240.70 766.448   4
  -5   8   4 8582.94 497.025   2
  -5  -8  -4 9856.25 987.838   3
  -5   8   4 8527.66 500.807   2
   5   8  -3 6698.76 629.538   4
  -5  -8  -3 6772.56 776.411   3
  -5  -8  -2 34068.2 1661.97   3
   5   8  -2 33119.9 1369.04   4
   5   8  -1 603.155 162.591   4
  -5   8   1 1105.82 412.189   4
  -5  -8  -1 624.146 224.490   3
   5   8  -1 634.438 374.594   2
   5   8   0 48444.2 1626.02   4
  -5   8   0 52350.9 2751.37   4
  -5  -8   0 49928.0 1778.13   3
   5   8   0 51421.0 2842.22   2
   5   8   1 263.358 271.355   2
   5   8   1 362.835 138.960   4
  -5  -8   1 505.777 182.898   3
  -5   8  -2 33719.6 2210.31   4
   5   8   2 34116.8 1391.81   4
  -5  -8   2 34778.0 1206.47   3
   5   8   2 35204.1 2363.60   2
  -5   8  -3 8032.97 1103.48   4
   5   8   3 6856.51 653.283   4
  -5  -8   3 6652.53 440.660   3
   5   8   3 7444.44 1078.69   2
   5   8   4 9977.46 1281.46   2
  -5   8  -4 8844.71 1141.13   4
   5   8   5 7899.91 1121.89   2
  -5   8  -5 8269.32 1109.43   4
   5   8   6 30391.1 2278.83   2
  -5   8  -6 19941.7 1742.73   4
   5   8   7 1940.94 569.719   2
   5  -8  -7 1606.51 423.263   1
  -5   8  -7 1793.79 507.961   4
  -5   8  -8 5384.20 925.467   4
   5   8   8 5847.98 1022.51   2
  -5  -8   8 6384.63 747.145   4
   5  -8  -8 4658.37 687.842   1
   5   8   9 5039.57 994.601   2
  -5   8  -9 3624.46 779.491   4
  -5  -8   9 4676.34 660.512   4
   5  -8  -9 3726.00 593.860   1
  -5   8 -10 5119.34 947.677   4
   5   8  10 5386.51 1019.12   2
  -5  -8  10 5341.34 717.658   4
   5  -8 -10 5078.79 672.483   1
  -5   8 -11 908.311 375.336   4
  -5  -8  11 1486.20 395.881   4
   5   8  11 2187.88 628.420   2
  -5   8 -12 4466.19 925.495   4
   5   8  12 4504.93 918.999   2
  -5   8 -13 833.720 412.485   4
   5   8  13 253.610 259.001   2
  -5   8 -14 6968.31 1190.00   4
   5   8  14 7457.37 1242.75   2
  -5   8 -15 1116.05 501.992   4
   5   8  15 1437.26 609.060   2
  -5   8 -16 1230.98 519.866   4
   5   8  16 862.556 391.377   2
   5   8  17 2208.47 711.145   2
   5   8  18 879.844 527.916   2
   5   8  19 925.077 489.065   2
   5   8  20 11264.6 1708.98   2
  -5   9  23 1100.88 492.042   2
  -5   9  22 883.820 501.718   2
  -5  -9 -22 1409.48 587.877   1
  -5   9  21 791.363 456.485   2
  -5  -9 -21 1016.37 500.029   1
  -5  -9 -20 3722.01 904.136   1
  -5   9  20 3790.74 878.961   2
  -5  -9 -20 2694.43 792.419   3
  -5   9  19 115.650 209.735   2
  -5  -9 -19 678.090 393.323   1
  -5  -9 -19 373.046 350.009   3
  -5   9  18 548.190 279.697   2
  -5  -9 -18 1066.80 432.234   1
  -5  -9 -18 694.281 396.947   3
  -5  -9 -17 13727.0 1757.61   3
  -5   9  17 11092.9 1354.46   2
  -5   9  16 1326.03 458.731   2
  -5  -9 -16 480.326 336.151   3
  -5   9  15 1163.45 410.210   2
  -5  -9 -15 260.709 202.269   3
  -5   9  14 764.409 345.741   2
  -5  -9 -14 1197.05 469.227   3
  -5   9  13 5428.69 819.689   2
  -5  -9 -13 6327.90 1059.84   3
  -5  -9 -12 2588.91 677.451   3
  -5   9  12 3682.25 632.039   2
  -5  -9 -11 3712.52 784.392   3
  -5  -9 -10 199.157 223.938   3
  -5   9   9 277.779 151.591   2
  -5  -9  -9 498.968 220.992   3
  -5  -9  -8 6294.26 926.161   3
  -5   9   8 3936.57 534.767   2
  -5   9   7 1087.77 267.422   2
  -5  -9  -7 601.885 290.513   3
  -5   9   6 5486.80 516.207   2
  -5  -9  -6 6598.35 887.588   3
   5   9  -5 7446.26 782.141   4
  -5   9   5 6239.16 460.057   2
  -5  -9  -5 6373.31 841.013   3
   5   9  -4 3898.53 547.673   4
  -5  -9  -4 3498.07 608.500   3
   5   9  -3 13717.1 1000.59   4
  -5  -9  -3 14028.6 1153.70   3
   5   9  -2 17530.5 1108.83   4
  -5   9   2 16602.7 1628.04   4
  -5  -9  -2 17415.9 1225.37   3
   5   9  -1 8373.63 756.080   4
  -5   9   1 8677.46 1191.50   4
  -5  -9  -1 9274.33 858.356   3
   5   9  -1 8713.88 1226.58   2
   5   9   0 13307.1 960.827   4
  -5   9   0 13350.1 1454.60   4
  -5  -9   0 14168.0 977.292   3
   5   9   0 14503.4 1578.29   2
   5   9   1 8932.36 787.740   4
  -5   9  -1 7896.78 1102.97   4
  -5  -9   1 9308.58 725.636   3
   5   9   1 10236.8 1324.63   2
   5   9   2 19372.3 1839.69   2
   5   9   2 17234.0 1102.39   4
  -5   9  -2 14952.1 1546.47   4
  -5  -9   2 18302.0 916.708   3
  -5   9  -3 15119.9 1574.05   4
   5   9   3 13862.2 1020.06   4
  -5  -9   3 13761.0 657.032   3
   5   9   3 14612.9 1619.09   2
   5   9   4 4174.11 858.052   2
  -5   9  -4 9003.36 1232.68   4
  -5   9  -5 6632.76 1050.76   4
   5   9   5 7722.06 1164.45   2
   5   9   6 6523.44 1088.90   2
  -5   9  -6 5595.39 972.630   4
   5   9   7 479.458 322.872   2
  -5   9  -7 1058.72 473.785   4
   5   9   8 6199.85 1044.29   2
  -5   9  -8 3552.91 783.121   4
  -5   9  -9 248.788 162.378   4
   5   9   9 459.693 251.485   2
  -5   9 -10 699.751 354.693   4
   5   9  10-24.2441 277.590   2
  -5   9 -11 2389.50 683.482   4
   5   9  11 4346.82 914.808   2
  -5   9 -12 4347.49 941.695   4
   5   9  12 2329.98 699.197   2
  -5   9 -13 4938.59 1036.34   4
   5   9  13 4941.37 1066.71   2
  -5   9 -14 835.011 440.628   4
   5   9  14 1553.39 586.199   2
  -5   9 -15 1368.77 539.991   4
   5   9  15 182.594 177.006   2
  -5   9 -16 1080.09 497.241   4
   5   9  16 126.701 274.799   2
  -5   9 -17 11024.1 1624.57   4
   5   9  17 13767.0 1866.83   2
   5   9  18 1172.10 581.789   2
   5   9  19 303.940 267.681   2
  -5 -10 -22 1611.90 565.502   1
  -5 -10 -21 1225.85 545.555   1
  -5 -10 -20 173.653 249.613   1
  -5 -10 -19 4399.22 1005.49   1
  -5 -10 -19 6120.92 1265.40   3
  -5 -10 -18 673.969 413.647   3
  -5 -10 -17 2287.61 749.932   3
  -5 -10 -16 2955.85 804.877   3
  -5 -10 -15 388.148 274.077   3
  -5 -10 -14 3297.35 822.763   3
  -5 -10 -13 7132.92 1185.76   3
  -5 -10 -12 1366.80 481.166   3
  -5 -10 -11 6053.30 1021.96   3
  -5 -10 -10 1649.42 527.909   3
  -5 -10  -9 762.779 395.393   3
  -5 -10  -8 8121.96 1081.40   3
   5  10  -7 1298.74 358.301   4
  -5 -10  -7 2034.51 530.935   3
   5  10  -6 178.597 98.1249   4
  -5 -10  -6 61.5528 117.562   3
   5  10  -5 6225.69 766.374   4
  -5 -10  -5 6409.47 873.609   3
   5  10  -4 5219.44 684.434   4
  -5 -10  -4 6043.86 824.588   3
   5  10  -3 18670.8 1269.46   4
  -5 -10  -3 18730.7 1368.36   3
   5  10  -2 11474.3 980.477   4
  -5 -10  -2 10984.6 1002.68   3
  -5  10   2 10329.6 1369.62   4
   5  10  -1 90.0057 148.402   4
  -5  10   1 625.393 297.473   4
  -5 -10  -1 393.166 197.801   3
   5  10  -1 365.691 301.399   2
   5  10   0 4450.64 601.969   4
  -5  10   0 4387.07 881.787   4
   5  10   0 4921.16 934.469   2
  -5 -10   0 4333.06 557.687   3
   5  10   1 644.867 402.772   2
   5  10   1 265.457 101.681   4
  -5  10  -1 184.182 186.490   4
  -5 -10   1 196.968 120.121   3
   5  10   2 11750.6 998.930   4
  -5  10  -2 9748.77 1335.74   4
  -5 -10   2 11050.7 737.195   3
   5  10   2 11407.0 1447.60   2
  -5  10  -3 19594.4 1899.21   4
   5  10   3 18119.4 1257.75   4
  -5 -10   3 18307.9 809.184   3
   5  10   3 20489.0 1945.92   2
   5  10   4 5676.32 731.665   4
   5  10   4 5784.80 1069.25   2
  -5  10  -5 6647.23 1090.36   4
   5  10   5 7122.68 1165.14   2
   5  10   6 218.502 243.202   2
  -5  10  -6 594.260 398.514   4
   5  10   7 1566.96 562.645   2
  -5  10  -7 2637.24 700.936   4
   5  10   8 9870.37 1418.58   2
  -5  10  -8 6606.32 1130.88   4
   5  10   9 305.763 235.839   2
  -5  10  -9 503.294 274.342   4
  -5  10 -10 1171.75 381.974   4
   5  10  10 1708.28 559.234   2
  -5  10 -11 6707.49 1209.62   4
   5  10  11 6071.22 1154.93   2
  -5  10 -12 780.714 454.727   4
   5  10  12 1680.31 580.302   2
  -5  10 -13 10264.5 1509.49   4
   5  10  13 8095.45 1360.59   2
  -5  10 -14 568.157 402.911   4
   5  10  14 2545.06 781.689   2
  -5  10 -15 110.781 196.835   4
   5  10  15 481.785 367.864   2
  -5  10 -16 2988.27 829.695   4
   5  10  16 3960.85 1037.98   2
  -5  10 -17 3635.45 952.907   4
   5  10  17 3305.47 904.257   2
   5  10  18 1115.43 570.282   2
  -5 -11 -21 3008.29 851.722   1
  -5 -11 -20 545.583 367.941   1
  -5 -11 -19 734.935 477.513   1
  -5 -11 -18 5259.89 1169.20   3
  -5 -11 -17 2507.44 763.209   3
  -5 -11 -16 391.360 268.939   3
  -5 -11 -15 5860.98 1119.36   3
  -5 -11 -14 6181.65 1139.65   3
  -5 -11 -13 124.826 121.945   3
  -5 -11 -12 1266.72 512.506   3
  -5 -11 -11 8743.81 1253.41   3
  -5 -11 -10 6742.14 1087.26   3
  -5 -11  -9 5153.76 899.292   3
  -5 -11  -8 241.282 174.979   3
   5  11  -7 4334.54 715.209   4
  -5 -11  -7 4296.30 791.982   3
   5  11  -6 628.455 292.738   4
  -5 -11  -6 946.110 371.720   3
   5  11  -5 1898.93 466.529   4
  -5 -11  -5 2434.81 548.740   3
   5  11  -4 540.235 192.780   4
  -5 -11  -4 1115.00 366.482   3
   5  11  -3 13893.7 1177.86   4
  -5  11   3 10153.3 1414.47   4
  -5 -11  -3 12723.1 1169.90   3
   5  11  -2 7889.38 883.059   4
  -5  11   2 5722.83 1039.66   4
  -5 -11  -2 7507.10 856.752   3
   5  11  -1 5749.39 754.424   4
  -5  11   1 5312.18 1012.26   4
  -5 -11  -1 6192.17 737.165   3
   5  11   0 1217.40 320.270   4
  -5  11   0 1116.37 379.056   4
  -5 -11   0 1308.41 312.216   3
   5  11   0 1749.33 614.265   2
   5  11   1 6401.43 787.865   4
  -5  11  -1 4746.38 976.972   4
  -5 -11   1 6620.03 657.491   3
   5  11   1 7392.40 1187.25   2
   5  11   2 7332.45 844.259   4
  -5  11  -2 5409.48 1045.07   4
  -5 -11   2 6949.95 609.254   3
   5  11   2 7189.93 1211.63   2
  -5  11  -3 11570.8 1505.72   4
   5  11   3 12553.0 1127.95   4
   5  11   3 14020.2 1679.90   2
   5  11   4 842.023 455.120   2
  -5  11  -4 1293.10 465.030   4
   5  11   4 631.742 249.215   4
   5  11   5 2388.27 697.144   2
  -5  11  -5 2909.18 759.883   4
   5  11   5 2521.62 541.184   4
   5  11   6 679.588 356.298   2
  -5  11  -6 910.094 382.498   4
   5  11   7 4930.84 1029.97   2
  -5  11  -7 3857.62 864.117   4
   5  11   8 591.023 360.933   2
  -5  11  -8 546.614 391.777   4
  -5  11  -9 4743.75 983.922   4
   5  11   9 5239.28 1074.84   2
   5  11  10 8185.53 1363.63   2
  -5  11 -10 4832.38 1074.28   4
  -5  11 -11 7785.30 1317.68   4
   5  11  11 8612.28 1418.92   2
  -5  11 -12 528.016 341.405   4
   5  11  12 817.473 439.110   2
  -5  11 -13 806.524 498.159   4
   5  11  13 463.569 358.177   2
  -5  11 -14 6142.11 1228.16   4
   5  11  14 5324.10 1153.13   2
  -5  11 -15 3962.21 1014.79   4
   5  11  15 6720.11 1280.25   2
  -5  11 -16 1255.05 573.364   4
   5  11  16 660.095 427.907   2
  -5 -12 -17 1137.29 599.781   3
  -5 -12 -16 980.839 530.543   3
  -5 -12 -15 3456.01 879.861   3
  -5 -12 -14 342.585 309.592   3
  -5 -12 -13 4738.41 1002.43   3
  -5 -12 -12 104.684 260.385   3
  -5 -12 -11 10031.9 1401.53   3
  -5 -12 -10 793.823 386.381   3
  -5 -12  -9 2691.64 693.190   3
   5  12  -8 1582.77 475.166   4
  -5 -12  -8 1358.59 458.258   3
   5  12  -7 698.602 323.744   4
  -5 -12  -7 676.052 275.721   3
   5  12  -6 1219.33 396.839   4
  -5 -12  -6 998.571 399.550   3
   5  12  -5 1501.66 421.710   4
  -5 -12  -5 2039.61 517.337   3
   5  12  -4 661.725 289.192   4
  -5  12   4 1001.46 396.800   4
  -5 -12  -4 1007.35 363.382   3
   5  12  -3 6137.41 835.786   4
  -5  12   3 7623.51 1264.65   4
  -5 -12  -3 5883.22 822.732   3
   5  12  -2 6584.74 864.371   4
  -5  12   2 5624.47 1111.08   4
  -5 -12  -2 6844.01 838.089   3
   5  12  -1 17.0054 144.920   4
  -5  12   1 60.9276 162.007   4
  -5 -12  -1 52.3256 108.722   3
   5  12   0 156.134 124.225   4
  -5  12   0 218.067 167.587   4
   5  12   0 399.620 222.275   2
   5  12   1-245.998 261.012   2
   5  12   1-36.1409 141.782   4
   5  12   2 6070.38 823.169   4
  -5  12  -2 6284.45 1160.03   4
   5  12   2 7690.65 1280.05   2
  -5  12  -3 7852.88 1320.65   4
   5  12   3 5157.20 772.702   4
   5  12   3 6221.66 1164.50   2
   5  12   4 779.631 434.378   2
  -5  12  -4 470.728 157.605   4
   5  12   4 788.087 293.088   4
   5  12   5 1330.62 548.139   2
   5  12   5 1015.78 329.697   4
   5  12   6 1031.48 546.075   2
  -5  12  -6 1007.02 491.636   4
   5  12   7 464.926 353.229   2
  -5  12  -7 312.133 342.686   4
   5  12   8 1750.89 674.785   2
  -5  12  -8 658.529 404.071   4
   5  12   9 2314.88 743.808   2
  -5  12  -9 2580.62 758.466   4
  -5  12 -10 664.909 373.546   4
   5  12  10 1111.04 550.430   2
   5  12  11 10046.0 1577.36   2
  -5  12 -11 9875.47 1566.49   4
  -5  12 -12 197.833 154.692   4
   5  12  12 196.522 198.091   2
  -5  12 -13 6382.19 1295.10   4
   5  12  13 4576.77 1075.36   2
  -5  12 -14 883.051 497.871   4
   5  12  14 454.375 340.098   2
   5  12  15 3356.77 943.267   2
  -5 -13 -16 180.602 207.583   3
  -5 -13 -15 505.997 475.305   3
  -5 -13 -14 945.717 482.947   3
  -5 -13 -13 3998.37 945.900   3
  -5 -13 -12 1007.39 467.122   3
  -5 -13 -11 9956.86 1421.96   3
  -5 -13 -10 6240.75 1093.50   3
  -5 -13  -9 797.284 413.077   3
   5  13  -8 600.396 289.873   4
  -5 -13  -8 303.212 297.370   3
   5  13  -7 2048.01 545.824   4
  -5 -13  -7 2231.73 618.872   3
   5  13  -6 8732.94 1097.78   4
  -5 -13  -6 9602.95 1209.19   3
   5  13  -5 2502.61 586.065   4
  -5 -13  -5 2700.24 641.433   3
   5  13  -4 648.002 247.597   4
  -5  13   4 1218.78 575.648   4
  -5 -13  -4 1169.42 405.511   3
   5  13  -3 1694.33 460.223   4
  -5  13   3 1612.22 584.414   4
  -5 -13  -3 1621.69 448.439   3
   5  13  -2 6974.16 943.182   4
  -5  13   2 5487.37 1100.21   4
   5  13  -1 5593.42 843.560   4
  -5  13   1 5637.23 1105.76   4
   5  13   0 855.488 324.576   4
  -5  13   0-123.168 312.758   4
   5  13   1 5051.14 804.079   4
  -5  13  -1 5229.63 1107.81   4
   5  13   1 5829.12 1131.64   2
   5  13   2 6847.18 937.986   4
  -5  13  -2 5475.86 1125.78   4
   5  13   2 8410.92 1375.23   2
   5  13   3 1845.59 648.399   2
  -5  13  -3 2336.10 707.102   4
   5  13   3 1574.99 443.537   4
   5  13   4 581.643 338.623   2
  -5  13  -4 1643.49 619.361   4
   5  13   4 823.114 295.405   4
   5  13   5 2465.63 741.998   2
  -5  13  -5 1512.69 556.858   4
   5  13   5 2536.84 577.422   4
  -5  13  -6 9108.48 1475.87   4
   5  13   6 9864.92 1181.39   4
   5  13   6 10366.1 1558.06   2
   5  13   7 1931.55 731.653   2
  -5  13  -7 1319.34 628.067   4
   5  13   8 343.244 392.290   2
  -5  13  -8 845.675 496.521   4
   5  13   9 728.920 489.028   2
  -5  13  -9 653.906 290.445   4
  -5  13 -10 7770.50 1380.64   4
   5  13  10 7627.20 1399.66   2
   5  13  11 8304.91 1494.72   2
  -5  13 -11 8792.01 1517.75   4
   5  13  12 225.149 288.752   2
   5  13  13 2767.43 897.447   2
  -5 -14 -15 1495.92 631.845   3
  -5 -14 -14 1108.56 450.177   3
  -5 -14 -13 706.519 354.737   3
  -5 -14 -12 856.940 449.230   3
  -5 -14 -11 793.351 354.571   3
  -5 -14 -10 574.977 358.017   3
  -5 -14  -9 937.635 426.834   3
  -5 -14  -8 2445.95 649.532   3
  -5 -14  -7 3145.14 740.060   3
  -5  14   5 1360.99 618.869   4
  -5  14   4 3570.77 910.839   4
  -5  14   3 1370.00 532.122   4
  -5  14   2 3194.77 914.418   4
  -5  14   1 8288.96 1462.39   4
  -5  14   0 1718.81 635.003   4
  -5  14  -1 9479.80 1538.47   4
   5  14   1 11272.0 1617.81   2
  -5  14  -2 3704.46 930.457   4
   5  14   2 2553.52 796.604   2
   5  14   3 370.885 321.327   2
  -5  14  -3 519.712 195.040   4
   5  14   4 4538.50 1030.61   2
  -5  14  -4 3113.74 833.726   4
   5  14   5 2811.97 838.759   2
  -5  14  -5 1001.33 376.665   4
   5  14   6 5281.89 1142.68   2
  -5  14  -6 3469.42 935.081   4
   5  14   7 4088.82 1011.44   2
  -5  14  -7 3448.39 951.669   4
   5  14   8 2270.75 776.028   2
   5  14   9 1392.79 546.629   2
   5  14  10 290.452 231.897   2
   5  14  11 1121.04 599.875   2
  -5 -15 -13 602.915 394.452   3
  -5 -15 -12 3695.04 912.187   3
   5  15   2 4280.64 1022.97   2
   5  15   3 85.4123 252.215   2
   5  15   4 2258.55 736.106   2
   5  15   5 987.343 576.663   2
   5  15   6 1512.65 632.929   2
   5  15   7 545.615 408.572   2
  -6   0   0 90540.0 1834.34   4
  -6   0   0 90505.5 2988.68   2
  -6   0   0 89679.8 3026.01   1
   6   0   0 89229.6 2917.15   3
  -6   0  -1 3442.46 370.568   4
  -6   0   1 3555.99 594.437   2
  -6   0   1 3299.98 361.003   4
  -6   0  -1 3651.82 603.753   2
  -6   0  -1 3506.66 662.052   1
   6   0  -1 3338.13 559.608   3
  -6   0   1 4220.11 655.985   1
   6   0   1 4047.03 644.434   3
   6   0   1 3192.81 575.121   2
   6   0   2 2079.59 485.435   2
  -6   0  -2 2119.55 286.869   4
  -6   0   2 2204.85 470.055   2
  -6   0   2 1609.70 249.160   4
   6   0  -2 1582.29 380.808   3
  -6   0  -2 1545.63 377.967   2
   6   0   2 1750.43 419.860   3
  -6   0  -2 1730.72 445.550   1
  -6   0   2 1789.39 416.025   1
  -6   0  -3 8557.29 628.614   4
  -6   0   3 9231.48 979.766   2
  -6   0  -3 8768.52 994.032   1
  -6   0  -3 8799.59 926.146   2
   6   0   3 8711.05 963.026   3
  -6   0   3 9472.66 929.441   1
   6   0   3 9198.21 954.877   2
   6   0   4 6146.96 780.937   2
  -6   0  -4 5423.57 798.823   1
  -6   0  -4 5496.84 738.473   2
  -6   0   4 6191.80 737.011   1
   6   0   4 6071.35 816.358   3
  -6   0   4 5615.49 792.526   2
   6   0   5 16314.7 1297.31   2
   6   0   5 15665.7 948.540   4
  -6   0   5 16638.1 1183.88   1
  -6   0  -5 16209.5 1291.12   2
  -6   0   5 15870.0 1345.15   2
  -6   0   6 976.666 343.352   2
   6   0   6 1259.34 366.114   2
   6   0   6 1091.88 259.804   4
  -6   0   6 891.216 274.913   1
  -6   0  -6 1271.05 372.489   2
  -6   0  -7 2089.84 559.440   1
   6   0   7 2388.85 415.217   4
   6   0   7 2173.84 509.180   2
  -6   0  -7 2426.91 572.383   3
  -6   0  -7 2007.60 494.684   2
  -6   0   7 2128.51 407.858   1
  -6   0  -8 12287.3 1294.29   1
   6   0   8 12179.6 1175.11   2
   6   0   8 10672.3 906.662   4
  -6   0   8 12364.0 951.120   1
  -6   0  -8 12266.0 1280.57   3
  -6   0  -8 11479.5 1158.24   2
   6   0  -8 11333.3 971.796   5
   6   0   9 63632.2 2314.50   4
   6   0   9 66315.9 2808.86   2
  -6   0   9 66093.4 2124.32   1
  -6   0  -9 66378.3 3036.39   3
  -6   0  -9 65525.0 3038.61   1
   6   0  -9 65866.9 2280.46   5
   6   0 -10 24.3735 86.6800   5
   6   0  10 184.061 181.035   4
  -6   0  10 116.464 125.791   1
   6   0  10 257.072 242.889   2
  -6   0 -10 535.808 360.914   3
  -6   0 -10 351.171 274.316   1
  -6   0  11 8.95766 94.6990   1
   6   0  11 120.837 130.950   4
  -6   0 -11 167.264 152.906   3
   6   0  11 23.5005 121.391   2
  -6   0 -11 135.276 147.804   1
  -6   0  12 2337.06 343.943   1
   6   0  12 1904.01 449.467   4
  -6   0 -12 2813.21 662.756   3
   6   0  12 2763.46 609.927   2
  -6   0 -12 2284.14 586.174   1
   6   0  13 13558.2 1379.54   2
  -6   0 -13 12910.0 1461.17   3
  -6   0 -13 12425.4 1395.38   1
  -6   0  13 13133.1 780.459   1
   6   0  14 11757.4 1335.01   2
  -6   0 -14 12021.8 1451.89   3
  -6   0  14 11441.7 665.157   1
  -6   0 -14 11671.3 1374.64   1
  -6   0 -15 4620.40 917.625   1
  -6   0  15 4899.74 365.725   1
  -6   0 -15 5868.47 1029.37   3
   6   0  15 4719.81 849.085   2
  -6   0 -16 3645.83 837.258   1
  -6   0 -16 2910.40 706.859   3
   6   0  16 3360.18 752.344   2
  -6   0 -17 222.811 313.280   1
  -6   0 -17 327.556 219.034   3
   6   0  17 1036.34 459.988   2
  -6   0 -18 1957.06 604.669   1
  -6   0 -18 2369.81 720.819   3
   6   0  18 1996.36 606.012   2
  -6   0 -19-140.765 175.903   1
  -6   0 -19 123.695 278.095   3
   6   0  19-160.853 113.714   2
  -6   0 -20 7638.41 1292.20   3
  -6   0 -20 9698.80 1392.44   1
   6   0  20 7349.67 1216.62   2
  -6   0 -21 471.615 397.687   3
   6   0  21 551.545 271.788   2
  -6   0 -21 592.729 388.089   1
  -6   0 -22 4917.80 1089.63   3
   6   0  22 5244.66 1067.11   2
  -6   0 -22 5001.30 1024.44   1
  -6   0 -23 215.384 238.977   3
   6   0  23 677.346 422.101   2
  -6   0 -23 805.624 524.096   1
  -6   0 -24 5992.83 1150.72   1
   6   0  24 5009.43 1117.63   2
  -6   0 -25 1842.13 636.540   1
   6   0  25 2044.88 723.623   2
  -6   0 -26 5126.33 1072.18   1
  -6  -1 -26 562.195 348.689   1
   6  -1  25 995.302 530.640   2
  -6  -1 -25 802.818 388.149   1
   6  -1  24 1438.47 542.844   2
  -6  -1 -24 1013.65 525.195   1
  -6  -1 -23 2074.60 729.767   3
   6  -1  23 2808.04 801.138   2
  -6  -1 -23 3412.34 854.749   1
  -6  -1 -22 951.583 479.706   1
  -6  -1 -22 951.036 488.597   3
   6  -1  22 1002.30 479.627   2
  -6  -1 -21 6282.93 1216.93   3
   6  -1  21 6057.49 1101.24   2
  -6  -1 -21 5684.47 1082.68   1
  -6  -1 -20-77.8424 271.403   1
  -6  -1 -20 287.217 369.171   3
   6  -1  20 47.4051 163.184   2
  -6  -1 -19 165.986 228.450   1
  -6  -1 -19-304.829 275.985   3
   6  -1  19 211.912 217.753   2
  -6  -1 -18 33.4527 205.196   1
  -6  -1 -18 523.312 453.384   3
   6  -1  18 660.810 362.919   2
  -6  -1 -17 5669.09 1079.05   3
   6  -1  17 4162.73 818.398   2
  -6  -1 -17 6098.88 1036.72   1
   6  -1  16 5113.08 918.527   2
  -6  -1 -16 3273.37 767.596   3
  -6  -1 -16 3596.48 777.337   1
   6  -1  15 12224.6 1357.21   2
  -6  -1 -15 13718.6 1582.29   3
  -6  -1 -15 13638.9 1517.42   1
   6  -1  14 7739.54 1047.31   2
  -6  -1 -14 6185.83 1037.37   3
  -6  -1 -14 6065.79 971.286   1
  -6  -1 -13 6935.40 1034.96   1
  -6   1  13 8765.34 577.424   1
   6  -1  13 10077.8 1156.73   2
  -6  -1 -13 7505.38 1078.32   3
  -6  -1 -12 216.540 207.659   1
  -6  -1 -12 466.516 267.999   3
   6  -1  12 791.229 303.036   2
  -6   1  12 695.293 178.865   1
  -6  -1 -11 5352.82 871.669   1
   6  -1  11 7790.90 901.406   4
   6  -1  11 8629.18 1025.79   2
  -6  -1 -11 5417.66 880.175   3
  -6   1  11 7848.50 645.974   1
   6   1 -11 5730.01 612.215   5
   6  -1  10 3735.85 610.040   4
   6  -1  10 4292.93 701.376   2
  -6  -1 -10 3705.77 728.259   1
  -6  -1 -10 3607.55 670.232   3
  -6   1  10 3808.72 479.893   1
   6   1 -10 4167.15 545.466   5
   6  -1   9 11389.7 1035.04   4
   6  -1   9 12421.2 1162.06   2
  -6  -1  -9 11085.4 1228.75   1
  -6  -1  -9 10415.1 1200.20   3
  -6   1   9 12787.8 907.609   1
   6   1  -9 10660.6 904.966   5
   6   1  -8 526.838 164.510   5
   6  -1   8 544.691 235.666   4
   6  -1   8 902.228 343.545   2
  -6  -1  -8 51.6005 138.481   3
  -6   1   8 361.215 127.311   1
  -6  -1  -8 228.094 173.075   1
   6  -1   7 3842.95 603.486   2
   6  -1   7 3711.52 541.501   4
  -6  -1  -7 4699.25 753.098   3
  -6  -1  -7 4558.20 769.385   1
  -6   1   7 4028.58 677.920   2
  -6   1   7 4244.24 552.238   1
  -6   1   6 1707.16 433.741   2
   6  -1   6 1898.28 414.053   2
   6  -1   6 1667.26 352.478   4
  -6  -1  -6 1686.29 443.229   3
  -6   1   6 1715.97 359.915   1
  -6  -1  -6 2166.69 510.962   2
  -6   1   5 14505.3 1088.40   1
   6  -1   5 15500.7 1196.37   2
  -6  -1  -5 13048.7 1199.05   2
  -6   1   5 13959.6 1207.64   2
  -6   1   4 3721.40 564.689   1
   6   1  -4 2987.97 487.587   3
  -6  -1  -4 3333.97 685.389   1
  -6  -1  -4 2667.24 512.054   2
  -6   1   4 3853.96 610.257   2
   6  -1   4 3622.88 598.679   2
  -6  -1  -3 47759.3 2262.00   2
   6   1  -3 48413.9 1979.45   3
   6  -1   3 51164.1 2398.46   3
  -6  -1  -3 48004.3 2342.54   1
  -6   1   3 51364.5 2130.52   1
  -6   1   3 51203.9 2221.61   2
   6  -1   3 51542.0 2148.85   2
  -6   1   2 3580.25 588.685   1
  -6   1   2 3289.45 547.059   2
  -6  -1  -2 2019.64 499.901   1
   6  -1   2 3331.30 605.799   3
  -6  -1  -2 1938.47 485.709   2
   6   1  -2 1688.44 369.641   3
   6  -1   2 3666.62 563.648   2
  -6   1   1 677.220 240.829   2
  -6   1   1 548.257 164.836   4
  -6  -1  -1 2043.75 453.563   2
   6  -1   1 724.198 287.113   3
  -6  -1  -1 1550.00 420.395   1
   6   1  -1 1721.92 392.030   3
  -6   1   1 628.347 251.146   1
   6  -1   1 118.844 91.4017   2
  -6  -1   0 896.521 138.170   4
  -6   1   0 454.344 160.959   4
  -6  -1   0 1116.04 343.329   2
  -6   1   0 487.904 192.035   2
   6  -1   0 521.203 211.508   3
   6   1   0 696.040 217.686   3
  -6  -1   0 982.929 322.132   1
  -6   1   0 658.122 234.301   1
   6   1   0 1203.50 342.395   2
   6   1   1 1351.19 359.880   2
  -6  -1   1 1449.55 174.198   4
  -6   1  -1 243.794 135.632   4
  -6  -1   1 1164.50 340.879   2
   6  -1  -1 593.409 245.012   3
  -6   1  -1 330.785 171.227   2
   6   1   1 1663.67 400.029   3
  -6  -1   1 1330.54 330.618   1
  -6   1  -1 427.100 196.176   1
   6   1   2 2204.92 500.530   2
  -6   1  -2 3423.65 448.072   4
  -6  -1   2 1832.96 437.828   2
  -6  -1   2 1566.97 195.216   4
  -6   1  -2 3663.45 564.764   2
   6   1   2 2051.94 452.123   3
  -6   1  -2 3430.17 625.913   1
  -6  -1   2 2241.18 502.795   1
  -6   1  -3 51484.1 1748.27   4
  -6  -1   3 47963.2 2141.84   1
  -6   1  -3 52619.0 2147.10   2
  -6  -1   3 50060.4 2372.35   2
   6   1   3 47716.9 2215.71   3
   6   1   3 50426.6 2330.04   2
  -6   1  -3 49836.6 2384.32   1
  -6   1  -4 4005.04 508.308   4
   6   1   4 2912.50 558.137   2
  -6  -1   4 3900.87 607.006   1
  -6   1  -4 3368.67 551.867   2
   6   1   4 2728.90 527.580   3
  -6  -1   4 3351.03 616.339   2
  -6   1  -4 4370.02 745.961   1
  -6   1  -5 16614.4 1061.03   4
   6   1   5 15400.8 1303.85   2
  -6  -1   5 14917.9 1142.76   1
   6   1   5 14459.5 810.395   4
   6   1   5 14377.0 1278.96   3
  -6   1  -5 15092.7 1190.40   2
  -6   1  -5 16741.4 1419.63   1
  -6   1  -6 1995.54 374.397   4
  -6  -1   6 2129.50 420.559   1
   6   1   6 1956.65 318.129   4
   6   1   6 2067.75 481.218   2
  -6   1  -6 1690.67 479.866   1
  -6   1  -6 1992.06 458.922   2
   6   1   7 4633.60 736.531   2
   6   1   7 4760.69 529.627   4
  -6  -1   7 4830.73 631.911   1
  -6   1  -7 3693.07 681.313   1
  -6   1  -7 3827.15 624.379   2
  -6  -1   8 559.333 217.699   1
  -6   1  -8 544.445 231.679   2
   6   1   8 234.372 133.832   4
   6   1   8 252.215 191.051   2
  -6   1  -8 505.665 272.796   1
   6   1   9 9970.20 885.794   4
  -6  -1   9 10913.0 909.196   1
   6   1   9 11737.4 1229.96   2
  -6   1  -9 10921.5 1251.67   1
  -6   1  -9 11300.4 1102.64   2
   6   1  10 3679.11 563.104   4
  -6  -1  10 3928.42 532.364   1
  -6   1 -10 4168.43 792.381   1
  -6   1 -10 3696.22 772.293   3
   6   1  10 4075.43 731.471   2
   6   1  11 4491.22 655.911   4
  -6  -1  11 5390.24 599.400   1
   6   1  11 5451.22 882.572   2
  -6   1 -11 7757.37 1107.57   3
  -6   1 -11 9055.02 1190.22   1
   6   1  12 372.746 194.196   4
  -6   1 -12 397.312 241.202   1
  -6  -1  12 611.833 222.860   1
  -6   1 -12 595.736 238.165   3
   6   1  12 159.231 266.209   2
   6   1  13 6878.07 884.829   4
   6   1  13 7740.88 1098.64   2
  -6   1 -13 9907.14 1289.72   3
  -6  -1  13 8729.49 715.323   1
  -6   1 -13 10089.5 1273.74   1
   6   1  14 6116.31 979.627   2
  -6   1 -14 6906.38 1094.47   3
  -6  -1  14 6332.45 566.338   1
  -6   1 -14 6512.35 1054.33   1
  -6  -1  15 14342.9 794.956   1
   6   1  15 13565.5 1500.45   2
  -6   1 -15 11384.6 1443.28   3
  -6   1 -15 12056.4 1458.77   1
  -6  -1  16 4117.06 381.421   1
  -6   1 -16 5047.69 929.630   1
  -6   1 -16 5243.14 956.133   3
   6   1  16 4280.99 850.981   2
  -6   1 -17 4766.27 984.049   3
   6   1  17 4943.80 937.938   2
  -6   1 -17 4458.00 912.438   1
  -6   1 -18 318.013 248.082   3
   6   1  18 306.613 217.708   2
  -6   1 -18 234.094 268.599   1
  -6   1 -19 449.401 343.883   3
   6   1  19-282.592 402.747   2
  -6   1 -19 715.591 426.344   1
  -6   1 -20-202.969 268.604   3
  -6   1 -20 134.984 144.715   1
  -6   1 -21 6737.10 1189.06   1
  -6   1 -21 5772.36 1167.04   3
   6   1  21 5457.22 1086.68   2
  -6   1 -22 1368.91 609.804   3
  -6   1 -22 1218.38 509.610   1
   6   1  22 1085.63 516.927   2
  -6   1 -23 2561.46 775.966   3
  -6   1 -23 2218.19 730.298   1
   6   1  23 3707.07 935.160   2
  -6   1 -24 846.494 432.939   1
   6   1  24 1235.32 627.314   2
  -6   1 -25 820.985 432.454   1
  -6   1 -26 1512.80 638.552   1
   6  -2  26 493.115 346.517   2
  -6  -2 -26 413.307 230.954   1
  -6  -2 -25 2650.58 771.184   1
   6  -2  25 2457.40 730.640   2
  -6  -2 -24 2719.93 758.952   1
   6  -2  24 2790.15 786.272   2
  -6  -2 -23 144.242 272.704   1
  -6  -2 -23 575.834 416.334   3
   6  -2  23-12.6000 103.848   2
  -6  -2 -22 545.958 274.675   1
  -6  -2 -22 598.400 459.224   3
   6  -2  22 216.700 121.074   2
  -6  -2 -21 6576.84 1271.67   3
  -6  -2 -21 5944.37 1094.86   1
   6  -2  21 4514.64 943.665   2
  -6  -2 -20 7237.14 1322.39   3
   6  -2  20 5031.58 979.556   2
  -6  -2 -20 6602.45 1142.24   1
  -6  -2 -19 5687.92 1121.33   3
   6  -2  19 5622.21 1026.96   2
  -6  -2 -19 7170.87 1189.67   1
  -6  -2 -18 298.088 300.249   3
  -6  -2 -18 385.077 286.426   1
   6  -2  18 786.290 420.137   2
  -6  -2 -17 1219.87 418.933   3
   6  -2  17 938.878 403.589   2
  -6  -2 -17 1277.11 473.956   1
  -6  -2 -16 2066.67 617.274   3
   6  -2  16 3722.48 743.846   2
  -6  -2 -16 1947.41 570.218   1
   6  -2  15 10556.8 1232.70   2
  -6  -2 -15 10245.5 1361.46   3
  -6  -2 -15 9635.88 1275.09   1
  -6  -2 -14 3139.40 734.086   1
  -6  -2 -14 3060.64 733.562   3
   6  -2  14 2345.57 558.749   2
  -6  -2 -13 4937.31 877.108   1
[truncated: 211,543 more chars]
