# Supplementary material for: Crystal structure of (1S,3R,8R,10S)-2,2-di­chloro-10-hy­droxy-3,7,7,10-tetra­methyl­tri­cyclo­[6.4.0.01,3]dodecan-9-one
Source: Acta Crystallogr E Crystallogr Commun. 2016 Apr 15;72(Pt 5):709–11. doi: 10.1107/S2056989016006174 (PMC4908527; doi:10.1107/S2056989016006174)
Supplement: Supplementary file 2 [file e-72-00709-Isup2.hkl]

data_I                                                                          
_shelx_title ' shelxt_a.res in P2(1)2(1)2(1)'                                   
_shelx_refln_list_code          4                                               
_shelx_F_calc_maximum      316.92                                               
_exptl_crystal_F_000      1360.00                                               
_reflns_d_resolution_high  0.8101                                               
                                                                                
loop_                                                                           
 _space_group_symop_operation_xyz                                               
 'x, y, z'                                                                      
 '-x+1/2, -y, z+1/2'                                                            
 '-x, y+1/2, -z+1/2'                                                            
 'x+1/2, -y+1/2, -z'                                                            
                                                                                
_cell_length_a     9.6745                                                       
_cell_length_b    13.9432                                                       
_cell_length_c    23.3654                                                       
_cell_angle_alpha  90.000                                                       
_cell_angle_beta   90.000                                                       
_cell_angle_gamma  90.000                                                       
                                                                                
_shelx_F_squared_multiplier     1.000                                           
                                                                                
loop_                                                                           
 _refln_index_h                                                                 
 _refln_index_k                                                                 
 _refln_index_l                                                                 
 _refln_F_squared_calc                                                          
 _refln_F_squared_meas                                                          
 _refln_F_squared_sigma                                                         
 _refln_observed_status                                                         
   2   0   0       2439.06       2333.27        83.87 o                         
   4   0   0       1378.15       1264.25        35.09 o                         
   6   0   0       8699.88       8578.90       119.34 o                         
   8   0   0         15.22          9.98         3.24 o                         
  10   0   0       2156.77       2033.12       189.46 o                         
   2   1   0       3228.03       3302.59        39.81 o                         
   3   1   0      12016.21      12703.62       234.09 o                         
   4   1   0        640.29       1148.42       125.86 o                         
   5   1   0       1355.39       1276.73        27.08 o                         
   6   1   0         64.94         72.87         8.03 o                         
   7   1   0       2084.19       1967.61        59.55 o                         
   8   1   0        760.46        728.73        48.24 o                         
   9   1   0       1299.73       1218.45        97.43 o                         
  10   1   0        112.11         87.32        21.66 o                         
  11   1   0        206.55        209.10        36.37 o                         
   1   2   0        518.01        347.22        23.79 o                         
   2   2   0       9120.46       8476.53        60.16 o                         
   3   2   0       1494.85       1346.79       162.17 o                         
   4   2   0       2331.04       2784.02       155.13 o                         
   5   2   0         26.33         78.85        17.07 o                         
   6   2   0       1433.79       1330.57        36.78 o                         
   7   2   0       1169.17       1243.37       108.09 o                         
   8   2   0          0.55          4.16         4.73 o                         
   9   2   0         47.23         69.17        18.62 o                         
  10   2   0        709.21        824.43        70.98 o                         
  11   2   0         18.88          1.29        19.07 o                         
   1   3   0         62.37        177.78        24.43 o                         
   2   3   0       1110.81       1212.63        73.08 o                         
   3   3   0       1442.79       1769.72       131.16 o                         
   4   3   0       4726.90       5132.34        76.46 o                         
   5   3   0          5.07        104.57        18.36 o                         
   6   3   0       3421.31       3374.12        65.66 o                         
   7   3   0         12.08         11.43         5.39 o                         
   8   3   0         42.58         24.34         8.76 o                         
   9   3   0        326.40        189.92        42.39 o                         
  10   3   0          0.57        -12.08        19.69 o                         
  11   3   0        329.87        383.58        51.49 o                         
   0   4   0        399.89        341.27        23.55 o                         
   1   4   0       4844.59       5098.16        66.51 o                         
   2   4   0       1031.59       1401.04       197.30 o                         
   3   4   0       7235.66       7622.76        82.37 o                         
   4   4   0       1690.70       1715.55       117.03 o                         
   5   4   0       1592.12       1543.10       123.99 o                         
   6   4   0       4257.83       4135.94        84.40 o                         
   7   4   0        571.04        526.68        38.84 o                         
   8   4   0          6.76         16.67         8.34 o                         
   9   4   0          3.81         15.90         9.32 o                         
  10   4   0          7.16          8.44         9.34 o                         
  11   4   0          1.39         14.92        13.54 o                         
   1   5   0       2202.08       2346.70       215.19 o                         
   2   5   0      17785.53      19593.58       482.20 o                         
   3   5   0       5545.25       5772.93        79.56 o                         
   4   5   0       2266.82       2182.03        48.38 o                         
   5   5   0       1342.92       1264.02        54.73 o                         
   6   5   0        833.97        762.93        39.69 o                         
   7   5   0        106.47         84.09        11.25 o                         
   8   5   0         51.54         64.03        14.88 o                         
   9   5   0        248.28        156.59        34.87 o                         
  10   5   0         24.70         50.17        24.07 o                         
  11   5   0         11.13          3.54        13.20 o                         
   0   6   0      10530.12       9145.41       150.00 o                         
   1   6   0        216.40        236.24        37.24 o                         
   2   6   0       1437.94       1766.01       255.55 o                         
   3   6   0        175.89        197.29        20.88 o                         
   4   6   0       3966.58       3754.73        74.74 o                         
   5   6   0       1136.84        914.25        39.31 o                         
   6   6   0        416.24        521.68        41.05 o                         
   7   6   0        144.24        140.36        17.21 o                         
   8   6   0        402.95        488.50        73.33 o                         
   9   6   0         14.37          5.34         9.83 o                         
  10   6   0        243.78        220.33        33.04 o                         
  11   6   0         17.87         59.57        48.06 o                         
   1   7   0        375.55        299.14        70.53 o                         
   2   7   0         35.13         10.22         9.15 o                         
   3   7   0         10.19          0.30         3.84 o                         
   4   7   0       2070.79       2052.36        66.83 o                         
   5   7   0        759.63        745.33        35.60 o                         
   6   7   0        927.11        942.37        56.49 o                         
   7   7   0         52.28         53.73        47.34 o                         
   8   7   0        107.71        112.61        78.20 o                         
   9   7   0        364.30        309.42        52.94 o                         
  10   7   0          4.83         12.56        11.02 o                         
   0   8   0       1179.38       1132.91        52.81 o                         
   1   8   0        191.99        119.27        12.21 o                         
   2   8   0        914.29       1018.00        75.46 o                         
   3   8   0       1015.52       1223.55        74.01 o                         
   4   8   0        222.39        255.38        22.51 o                         
   5   8   0       4762.17       4749.56        97.62 o                         
   6   8   0         89.33         64.21        10.69 o                         
   7   8   0        293.10        222.31        56.39 o                         
   8   8   0        266.59        230.87        63.46 o                         
   9   8   0         23.31         47.84        29.05 o                         
  10   8   0        389.79        436.44        86.05 o                         
   1   9   0        193.19        222.23        25.49 o                         
   2   9   0       2040.07       2301.46       295.86 o                         
   3   9   0       4195.56       4454.75       128.78 o                         
   4   9   0          1.08         14.00        12.01 o                         
   5   9   0       1255.46       1312.39        54.90 o                         
   6   9   0       1022.71       1010.33        55.47 o                         
   7   9   0         36.94         29.91         8.73 o                         
   8   9   0          2.40        -10.88        23.85 o                         
   9   9   0        150.94        114.32        43.91 o                         
  10   9   0          9.66         -5.75        26.40 o                         
   0  10   0          5.74          8.70         6.48 o                         
   1  10   0       1162.91        995.26        93.36 o                         
   2  10   0       2386.98       2164.41       153.68 o                         
   3  10   0        291.31        279.56        33.05 o                         
   4  10   0       1109.37        981.61        51.16 o                         
   5  10   0        379.92        425.21        32.82 o                         
   6  10   0        665.79        649.14        39.22 o                         
   7  10   0         20.95         35.79        54.59 o                         
   8  10   0         46.30         23.66        23.83 o                         
   9  10   0         88.90         15.53        17.75 o                         
   1  11   0        679.26        593.39        39.41 o                         
   2  11   0          0.10          6.44         6.40 o                         
   3  11   0        991.07        822.63        61.05 o                         
   4  11   0         48.02         87.66        27.40 o                         
   5  11   0        187.42        123.40        17.49 o                         
   6  11   0        111.68        160.95        72.13 o                         
   7  11   0         23.23        -16.43        25.51 o                         
   8  11   0         45.49         30.28        22.11 o                         
   9  11   0        233.46        300.74        80.96 o                         
   0  12   0         10.44         22.32         6.16 o                         
   1  12   0        193.42        164.06        30.27 o                         
   2  12   0        469.88        512.75       149.07 o                         
   3  12   0          0.02         10.79         9.46 o                         
   4  12   0        311.22        331.88        32.44 o                         
   5  12   0         20.88         22.39         8.66 o                         
   6  12   0        371.13        227.13        69.98 o                         
   7  12   0          2.32         -8.69        17.40 o                         
   8  12   0        251.04        149.11        52.07 o                         
   1  13   0        614.25        572.51       190.47 o                         
   2  13   0         12.17         68.03        19.72 o                         
   3  13   0        193.38        144.94        25.10 o                         
   4  13   0        797.12        757.86        64.80 o                         
   5  13   0         32.58         33.98        46.57 o                         
   6  13   0        652.02        552.66       111.79 o                         
   7  13   0        216.25        163.39        59.35 o                         
   0  14   0       3120.57       2943.84       236.69 o                         
   1  14   0        235.35        195.03        39.99 o                         
   2  14   0          7.43         17.26        14.13 o                         
   3  14   0          2.92         12.60        12.13 o                         
   4  14   0        144.08        100.57        74.97 o                         
   5  14   0        228.30        163.57        60.43 o                         
   6  14   0        268.66        209.66        71.40 o                         
   1  15   0        385.49        421.75        66.45 o                         
   2  15   0         15.97          7.97        14.00 o                         
   3  15   0       1105.76       1271.16       113.17 o                         
   4  15   0        230.98        177.12        41.67 o                         
   0  16   0        295.08        425.59        97.40 o                         
   1  16   0         66.20         43.31        40.26 o                         
   2  16   0        241.51        246.49        67.20 o                         
   3  16   0         77.58         20.36        18.01 o                         
   1  17   0          7.14         17.15        25.91 o                         
   2   0   1       3146.88       3151.14        40.65 o                         
   3   0   1         50.30         63.80         6.21 o                         
   4   0   1      10416.55      10387.05        93.18 o                         
   5   0   1       2052.45       2175.52        37.58 o                         
   6   0   1        330.90        335.76        16.38 o                         
   7   0   1       3260.76       3059.77        54.09 o                         
   8   0   1        405.06        386.90        24.91 o                         
   9   0   1        198.65        151.28        34.47 o                         
  10   0   1         28.58         53.34        22.67 o                         
  11   0   1        139.36        172.48        34.48 o                         
 -11   1   1        100.41         99.95        27.15 o                         
 -10   1   1        166.30        166.16        76.15 o                         
  -9   1   1        130.23        181.82        43.14 o                         
  -8   1   1       1609.37       1625.41        71.15 o                         
  -7   1   1          7.75         11.62         7.98 o                         
  -6   1   1         81.80         74.08        18.77 o                         
  -5   1   1       3957.70       3737.25       112.80 o                         
  -4   1   1       4796.20       4748.63       188.44 o                         
  -3   1   1        900.10        960.07        30.52 o                         
  -2   1   1       8219.16       8009.55       119.79 o                         
   2   1   1       8372.16       8143.95        84.91 o                         
   3   1   1        931.17        989.83        39.03 o                         
   4   1   1       4764.51       4830.01       186.93 o                         
   5   1   1       3878.90       3543.05        93.90 o                         
   6   1   1         75.88         92.47        16.42 o                         
   7   1   1          9.71         11.13         3.18 o                         
   8   1   1       1654.59       1630.43        72.29 o                         
   9   1   1        134.63        171.83        29.08 o                         
  10   1   1        170.91        178.16        34.37 o                         
  11   1   1        103.11        128.01        28.41 o                         
 -11   2   1        109.59         74.01        25.27 o                         
 -10   2   1        221.77        239.80        42.61 o                         
  -9   2   1        906.09        914.03        71.25 o                         
  -8   2   1        135.70        147.14        18.01 o                         
  -7   2   1       1742.59       1866.30        59.60 o                         
  -6   2   1        969.22        944.68        32.41 o                         
  -5   2   1       1133.40       1047.36        32.90 o                         
  -4   2   1       2162.72       2227.36       139.67 o                         
  -3   2   1      11786.54      11205.94       128.88 o                         
  -2   2   1       4778.68       5613.13        79.47 o                         
  -1   2   1        729.05        803.28        51.17 o                         
   0   2   1      15664.16      15017.42       115.24 o                         
   1   2   1        739.46        833.37        36.68 o                         
   2   2   1       4801.92       5620.07        92.06 o                         
   3   2   1      11938.57      11059.73       224.59 o                         
   4   2   1       2151.31       2320.68       131.85 o                         
   5   2   1       1159.27       1043.13        35.53 o                         
   6   2   1        948.18        904.67        31.71 o                         
   7   2   1       1715.38       1862.74        52.33 o                         
   8   2   1        129.68        121.87        14.20 o                         
   9   2   1        853.68        887.68        69.10 o                         
  10   2   1        219.78        211.37        35.64 o                         
  11   2   1        108.29        107.47        25.63 o                         
 -11   3   1        147.31        170.56        35.24 o                         
 -10   3   1        407.98        425.61        52.48 o                         
  -9   3   1        729.02        678.31        61.99 o                         
  -8   3   1         10.00          6.25         6.49 o                         
  -7   3   1        716.65        748.04        39.53 o                         
  -6   3   1        793.04        799.72        36.37 o                         
  -5   3   1         35.13         43.27         7.04 o                         
  -4   3   1       1225.08       1414.69        74.25 o                         
  -3   3   1       4681.66       4911.68        45.04 o                         
  -2   3   1       2900.61       2897.33        46.95 o                         
  -1   3   1       2554.45       2378.21        86.06 o                         
   0   3   1       4873.94       5059.76        80.20 o                         
   1   3   1       2527.11       2621.14       277.93 o                         
   2   3   1       2925.95       2902.06        49.53 o                         
   3   3   1       4727.81       4950.84        65.75 o                         
   4   3   1       1234.78       1251.20        42.84 o                         
   5   3   1         27.18         31.07         7.16 o                         
   6   3   1        766.25        778.96        31.60 o                         
   7   3   1        695.14        683.77        35.29 o                         
   8   3   1          7.38          7.43         7.33 o                         
   9   3   1        705.44        703.94        62.55 o                         
  10   3   1        419.76        420.17        51.22 o                         
  11   3   1        148.32        150.71        34.49 o                         
 -11   4   1        138.36        181.02        37.22 o                         
 -10   4   1        127.54        108.97        27.04 o                         
  -9   4   1       1349.60       1312.17        70.63 o                         
  -8   4   1        325.23        313.97        25.06 o                         
  -7   4   1       1500.28       1391.32        57.33 o                         
  -6   4   1        990.44        984.39        45.09 o                         
  -5   4   1        595.38        536.86        24.46 o                         
  -4   4   1       5807.12       5758.59        79.35 o                         
  -3   4   1        943.35        763.04        65.31 o                         
  -2   4   1       7902.68       8290.55       113.88 o                         
  -1   4   1      21757.55      21965.62       119.96 o                         
   0   4   1        416.95        441.71        19.23 o                         
   1   4   1      21686.25      21843.89       361.68 o                         
   2   4   1       7994.56       8430.74       174.26 o                         
   3   4   1        962.08        738.63        69.45 o                         
   4   4   1       5760.25       5737.42        87.35 o                         
   5   4   1        624.94        553.01        27.35 o                         
   6   4   1       1018.24       1039.17        39.35 o                         
   7   4   1       1515.86       1419.83        54.44 o                         
   8   4   1        322.49        377.05        28.34 o                         
   9   4   1       1380.68       1346.05        71.19 o                         
  10   4   1        130.00        129.79        26.69 o                         
  11   4   1        140.87        145.55        32.41 o                         
 -11   5   1         55.07         70.16        19.75 o                         
 -10   5   1        389.96        383.10        50.43 o                         
  -9   5   1        524.69        511.74        46.30 o                         
  -8   5   1       1170.84       1273.10        77.70 o                         
  -7   5   1        800.52        916.39        41.28 o                         
  -6   5   1        875.21        902.40        61.60 o                         
  -5   5   1        340.75        304.14        23.40 o                         
  -4   5   1        814.43        869.40        24.94 o                         
  -3   5   1       6197.63       6643.49       208.53 o                         
  -2   5   1       2675.15       2752.00        88.99 o                         
  -1   5   1       3142.57       3310.05        50.38 o                         
   0   5   1         46.15        137.45        13.63 o                         
   1   5   1       3142.36       3313.85        79.00 o                         
   2   5   1       2639.69       2814.79       174.29 o                         
   3   5   1       6142.44       6459.49       259.88 o                         
   4   5   1        846.48        931.84        32.66 o                         
   5   5   1        338.85        316.37        22.93 o                         
   6   5   1        890.40       1030.93        60.25 o                         
   7   5   1        827.68        919.17        46.09 o                         
   8   5   1       1183.52       1204.41        57.65 o                         
   9   5   1        527.60        506.50        41.10 o                         
  10   5   1        395.58        417.00        53.56 o                         
  11   5   1         54.05         64.74        25.64 o                         
 -11   6   1        353.16        379.03        93.09 o                         
 -10   6   1        179.04        201.67        36.30 o                         
  -9   6   1        222.08        313.49        51.85 o                         
  -8   6   1       1070.24        974.13        86.59 o                         
  -7   6   1         88.67         78.83        15.33 o                         
  -6   6   1        179.92        172.98        26.54 o                         
  -5   6   1        212.12        195.07        12.90 o                         
  -4   6   1        875.35        807.94       116.96 o                         
  -3   6   1        570.04        537.81        49.15 o                         
  -2   6   1       3203.35       3341.15       177.94 o                         
  -1   6   1        855.08        820.75        27.75 o                         
   0   6   1       2723.98       2734.89        53.91 o                         
   1   6   1        805.36        781.58        36.42 o                         
   2   6   1       3160.39       3451.79       119.80 o                         
   3   6   1        559.35        512.72        73.40 o                         
   4   6   1        941.65        727.00        34.44 o                         
   5   6   1        208.69        183.41        14.94 o                         
   6   6   1        171.99        138.44        15.27 o                         
   7   6   1         94.25        108.00        15.05 o                         
   8   6   1       1073.37       1100.34        67.12 o                         
   9   6   1        224.77        268.18        33.82 o                         
  10   6   1        182.52        233.72        33.45 o                         
  11   6   1        342.77        468.70        73.94 o                         
 -10   7   1         89.85        146.43        31.80 o                         
  -9   7   1        349.16        262.51        48.28 o                         
  -8   7   1        237.47        170.15        36.32 o                         
  -7   7   1        617.70        562.73        58.04 o                         
  -6   7   1       1397.02       1509.61        74.19 o                         
  -5   7   1        277.13        252.86        24.84 o                         
  -4   7   1        255.96        217.66        23.99 o                         
  -3   7   1        865.09        814.17        45.86 o                         
  -2   7   1        327.50        336.36        17.58 o                         
  -1   7   1       1424.12       1550.76        64.49 o                         
   0   7   1       1425.52       1468.26        42.37 o                         
   1   7   1       1449.78       1595.61        77.01 o                         
   2   7   1        342.05        361.46        41.24 o                         
   3   7   1        899.09        845.58        42.91 o                         
   4   7   1        243.79        206.94        18.37 o                         
   5   7   1        275.13        268.88        20.87 o                         
   6   7   1       1436.70       1552.18       107.73 o                         
   7   7   1        604.15        641.43        71.72 o                         
   8   7   1        246.81        250.50        44.81 o                         
   9   7   1        351.05        326.05        55.48 o                         
  10   7   1         95.32        132.23        35.99 o                         
 -10   8   1         57.81         28.26         9.27 o                         
  -9   8   1        228.83        142.41        45.70 o                         
  -8   8   1        129.46        104.96        40.78 o                         
  -7   8   1         62.63         62.34        24.29 o                         
  -6   8   1        106.80        108.47        13.65 o                         
  -5   8   1         73.65         65.15        11.32 o                         
  -4   8   1        159.47        203.95        22.66 o                         
  -3   8   1        815.37        660.43        54.01 o                         
  -2   8   1       1576.31       1788.35        45.33 o                         
  -1   8   1         64.08         51.00         9.69 o                         
   0   8   1        776.92        896.20        35.48 o                         
   1   8   1         63.86         57.82        19.37 o                         
   2   8   1       1556.24       1653.97       127.04 o                         
   3   8   1        869.43        698.43        56.67 o                         
   4   8   1        161.96        200.41        22.28 o                         
   5   8   1         65.84         36.94         9.75 o                         
   6   8   1        104.55        107.18        13.15 o                         
   7   8   1         62.25         39.73        18.31 o                         
   8   8   1        138.63        143.34        53.56 o                         
   9   8   1        231.84        260.64        67.94 o                         
  10   8   1         62.33          7.48        21.09 o                         
 -10   9   1        197.04        115.62        49.25 o                         
  -9   9   1        122.19        122.61        43.56 o                         
  -8   9   1        442.94        297.72        71.75 o                         
  -7   9   1        748.36        793.31       103.97 o                         
  -6   9   1         85.47        107.46        14.57 o                         
  -5   9   1        787.72        833.75        44.98 o                         
  -4   9   1       1167.19       1120.77        56.32 o                         
  -3   9   1        772.63        657.79        58.31 o                         
  -2   9   1       1078.08       1037.74        47.27 o                         
  -1   9   1        243.32        241.64        45.23 o                         
   0   9   1        132.36        171.74        16.18 o                         
   1   9   1        254.59        181.00        27.46 o                         
   2   9   1       1088.90        995.25        60.15 o                         
   3   9   1        790.27        744.90        73.34 o                         
   4   9   1       1183.30       1104.97        56.84 o                         
   5   9   1        763.71        866.21        42.98 o                         
   6   9   1         92.63        117.22        15.20 o                         
   7   9   1        734.12        694.32       125.67 o                         
   8   9   1        452.99        409.28        63.18 o                         
   9   9   1        127.78        101.45        41.67 o                         
  10   9   1        188.72        203.81        65.53 o                         
  -9  10   1         83.93         53.04        12.31 o                         
  -8  10   1        185.06        253.25        71.20 o                         
  -7  10   1        156.51        181.36        57.00 o                         
  -6  10   1        672.96        688.03        44.21 o                         
  -5  10   1         38.80         30.44         9.85 o                         
  -4  10   1         37.82         24.96         8.44 o                         
  -3  10   1         88.02         64.79        19.87 o                         
  -2  10   1       1327.66       1406.34        96.24 o                         
  -1  10   1        737.50        791.98        64.48 o                         
   0  10   1        261.99        335.73        28.58 o                         
   1  10   1        747.42        756.42        61.04 o                         
   2  10   1       1328.19       1103.65        79.48 o                         
   3  10   1         80.44         33.97        11.72 o                         
   4  10   1         43.22         16.63         7.31 o                         
   5  10   1         44.72         25.03         7.27 o                         
   6  10   1        685.38        713.55        39.88 o                         
   7  10   1        157.96        210.93        44.51 o                         
   8  10   1        182.28        219.56        48.43 o                         
   9  10   1         81.50        106.63        40.08 o                         
  -9  11   1        153.25         76.97        39.23 o                         
  -8  11   1          2.46          7.48        19.31 o                         
  -7  11   1        371.97        322.90        79.64 o                         
  -6  11   1        345.26        352.92        44.65 o                         
  -5  11   1        573.76        557.05        44.50 o                         
  -4  11   1       1207.05       1021.20        61.75 o                         
  -3  11   1        430.04        380.32        42.23 o                         
  -2  11   1        622.81        578.66        36.48 o                         
  -1  11   1        645.04        585.46        33.64 o                         
   0  11   1       1562.41       1522.98        64.60 o                         
   1  11   1        659.50        644.22        36.98 o                         
   2  11   1        644.91        656.22        65.26 o                         
   3  11   1        440.77        380.03        40.43 o                         
   4  11   1       1191.43       1004.42        58.72 o                         
   5  11   1        579.26        610.03        39.93 o                         
   6  11   1        340.00        326.25        57.19 o                         
   7  11   1        383.17        424.56        67.77 o                         
   8  11   1          2.53        -35.16        41.32 o                         
   9  11   1        152.67         48.66        33.11 o                         
  -8  12   1        102.27        146.20        57.40 o                         
  -7  12   1         32.86         22.86        10.71 o                         
  -6  12   1        707.81        634.15       114.12 o                         
  -5  12   1         11.50          4.17         7.29 o                         
  -4  12   1         26.10         45.95        13.75 o                         
  -3  12   1        703.71        740.74        74.39 o                         
  -2  12   1         18.66          8.28         5.84 o                         
  -1  12   1         14.17         39.32        15.61 o                         
   0  12   1         82.76         72.66        14.25 o                         
   1  12   1         13.45          5.44         8.02 o                         
   2  12   1         18.12         26.36        11.41 o                         
   3  12   1        677.66        707.27        60.09 o                         
   4  12   1         30.16         40.56         9.10 o                         
   5  12   1         14.15        -10.47        11.86 o                         
   6  12   1        715.71        682.95       165.01 o                         
   7  12   1         36.28          5.56        15.49 o                         
   8  12   1        100.85        154.28        51.93 o                         
  -7  13   1         18.45         55.97        30.19 o                         
  -6  13   1        430.22        539.16       108.25 o                         
  -5  13   1        504.89        533.84        63.83 o                         
  -4  13   1        400.37        358.50        68.92 o                         
  -3  13   1         91.90        105.09        31.25 o                         
  -2  13   1       2200.42       2238.56       138.24 o                         
  -1  13   1        636.11        578.67        68.74 o                         
   0  13   1          6.34          3.80         5.11 o                         
   1  13   1        645.38        549.87        52.81 o                         
   2  13   1       2221.30       2402.05       113.60 o                         
   3  13   1         89.24         56.88        21.43 o                         
   4  13   1        392.79        402.49        47.61 o                         
   5  13   1        510.97        505.32        53.68 o                         
   6  13   1        428.30        483.13       116.27 o                         
   7  13   1         16.54         37.01        33.94 o                         
  -6  14   1         16.77          3.12        22.70 o                         
  -5  14   1        899.85        788.82       139.17 o                         
  -4  14   1        621.21        630.63        88.44 o                         
  -3  14   1        408.25        454.96       117.90 o                         
  -2  14   1        141.54        150.34        38.36 o                         
  -1  14   1       1026.85       1142.43       133.69 o                         
   0  14   1         11.43         46.90        23.76 o                         
   1  14   1       1036.16       1283.19       112.24 o                         
   2  14   1        136.37        155.01        32.07 o                         
   3  14   1        396.66        429.18        50.68 o                         
   4  14   1        627.61        655.40        72.72 o                         
   5  14   1        905.81        990.52       106.10 o                         
   6  14   1         14.84        -30.27        48.65 o                         
  -4  15   1        328.18        391.78        74.34 o                         
  -3  15   1        107.40        134.64        35.38 o                         
  -2  15   1        885.02        952.66        97.82 o                         
  -1  15   1        167.18        213.09        45.35 o                         
   0  15   1         29.06          2.33        15.41 o                         
   1  15   1        169.77        171.89        38.88 o                         
   2  15   1        873.89        924.83        97.41 o                         
   3  15   1        106.94        109.51        32.02 o                         
   4  15   1        321.15        332.10       109.49 o                         
  -3  16   1         51.73         22.71        21.07 o                         
  -2  16   1        193.90        226.25        50.50 o                         
  -1  16   1        329.78        282.63        55.13 o                         
   0  16   1         26.84         25.41        12.28 o                         
   1  16   1        316.14        327.64        58.65 o                         
   2  16   1        193.60        197.83        50.22 o                         
   3  16   1         55.08         38.79        31.60 o                         
  -1  17   1         37.33          5.90        13.62 o                         
   0  17   1        406.28        458.52        73.92 o                         
   1  17   1         35.23          5.61        24.80 o                         
   2   0   2       2818.38       2547.27        38.30 o                         
   3   0   2      30702.15      30022.20       126.57 o                         
   4   0   2       2693.93       2606.12        47.74 o                         
   5   0   2       2480.30       2828.50        51.88 o                         
   6   0   2        172.58        174.02        11.59 o                         
   7   0   2         49.61         37.48         8.39 o                         
   8   0   2       2704.23       2830.07        63.67 o                         
   9   0   2         67.33         27.70        16.80 o                         
  10   0   2        268.64        315.79        53.28 o                         
  11   0   2         47.63         40.48        15.98 o                         
 -11   1   2        182.15        157.55        32.08 o                         
 -10   1   2        321.34        284.19        49.74 o                         
  -9   1   2        134.18        113.73        30.87 o                         
  -8   1   2        302.60        331.90        32.29 o                         
  -7   1   2       2122.04       2008.34       141.05 o                         
  -6   1   2        233.93        268.00        30.00 o                         
  -5   1   2       1248.49       1154.29        35.08 o                         
  -4   1   2       3422.47       3620.30        51.79 o                         
  -3   1   2       1829.28       2009.26        34.18 o                         
  -2   1   2        502.78        519.60        16.54 o                         
   2   1   2        513.65        494.32        40.81 o                         
   3   1   2       1840.89       1876.75        79.41 o                         
   4   1   2       3450.32       3654.08        51.51 o                         
   5   1   2       1251.55       1195.08        42.14 o                         
   6   1   2        231.16        224.03        23.95 o                         
   7   1   2       2092.97       2190.98       143.53 o                         
   8   1   2        303.77        321.16        17.55 o                         
   9   1   2        136.93        120.87        26.55 o                         
  10   1   2        318.24        270.36        40.52 o                         
  11   1   2        184.07        151.69        31.83 o                         
 -11   2   2        143.82        131.15        29.90 o                         
 -10   2   2         78.30         63.88        19.29 o                         
  -9   2   2        852.80        717.62        62.37 o                         
  -8   2   2       1285.13       1213.54        57.48 o                         
  -7   2   2        190.06        173.14        18.02 o                         
  -6   2   2        434.84        467.50        39.32 o                         
  -5   2   2       2289.52       2166.36        44.18 o                         
  -4   2   2       1427.96       1639.34        37.92 o                         
  -3   2   2       2621.29       2323.74        39.10 o                         
  -2   2   2      20948.17      19787.71       169.66 o                         
  -1   2   2       1136.46       1167.55        36.12 o                         
   0   2   2       1880.74       1741.90        63.81 o                         
   1   2   2       1097.62       1101.48        42.69 o                         
   2   2   2      20800.41      19834.62       150.53 o                         
   3   2   2       2710.60       2300.64        41.33 o                         
   4   2   2       1486.32       1683.10        45.71 o                         
   5   2   2       2268.76       2086.31        47.31 o                         
   6   2   2        423.47        466.15        38.42 o                         
   7   2   2        194.81        189.84        16.75 o                         
   8   2   2       1304.06       1268.13        49.94 o                         
   9   2   2        842.42        888.62        76.09 o                         
  10   2   2         74.55         74.87        19.95 o                         
  11   2   2        151.61        135.35        30.35 o                         
 -11   3   2         89.99         99.99        25.36 o                         
 -10   3   2        536.60        481.51        54.73 o                         
  -9   3   2       1131.66       1182.86        81.54 o                         
  -8   3   2        402.57        407.83        31.37 o                         
  -7   3   2        886.49        916.22        58.04 o                         
  -6   3   2         31.04         52.75        11.20 o                         
  -5   3   2       2632.38       2535.26       122.73 o                         
  -4   3   2       3595.45       3757.02        76.86 o                         
  -3   3   2       2483.76       2267.04       142.97 o                         
  -2   3   2       1404.49       1613.91       109.52 o                         
  -1   3   2      15123.18      14654.26       265.41 o                         
   0   3   2        598.13        685.44        26.71 o                         
   1   3   2      15274.71      14811.83       136.55 o                         
   2   3   2       1354.56       1491.61       110.58 o                         
   3   3   2       2575.32       2732.89       138.74 o                         
   4   3   2       3691.20       3887.10        73.97 o                         
   5   3   2       2606.48       2543.93       110.21 o                         
   6   3   2         33.94         34.32         8.42 o                         
   7   3   2        876.59        874.21        43.95 o                         
   8   3   2        397.38        430.85        33.96 o                         
   9   3   2       1121.69       1108.78        68.90 o                         
  10   3   2        546.27        523.23        57.87 o                         
  11   3   2         84.80         88.77        25.33 o                         
 -11   4   2         91.69        105.55        36.78 o                         
 -10   4   2         46.20         95.30        25.58 o                         
  -9   4   2         54.81         53.20        14.96 o                         
  -8   4   2       2949.08       2755.65        73.19 o                         
  -7   4   2        327.19        220.71        33.25 o                         
  -6   4   2        178.56        192.82        17.10 o                         
  -5   4   2        402.97        421.26        67.78 o                         
  -4   4   2       1183.38       1434.31       190.50 o                         
  -3   4   2       2323.47       2618.10        52.53 o                         
  -2   4   2       8433.05       8071.06       199.21 o                         
  -1   4   2       1122.28       1106.11        42.27 o                         
   0   4   2         22.51          4.69         8.14 o                         
   1   4   2       1114.16       1055.17       111.19 o                         
   2   4   2       8417.04       8232.67       438.75 o                         
   3   4   2       2369.82       2633.21        57.96 o                         
   4   4   2       1151.29        740.47        42.74 o                         
   5   4   2        382.38        462.27        75.30 o                         
   6   4   2        182.63        206.18        17.26 o                         
   7   4   2        347.03        339.40        78.52 o                         
   8   4   2       2938.62       2888.66       100.87 o                         
   9   4   2         47.02         50.90        13.94 o                         
  10   4   2         47.47         39.90        52.10 o                         
  11   4   2         95.65         75.62        29.37 o                         
 -11   5   2         44.81         20.63        14.12 o                         
 -10   5   2        117.97        157.45        32.97 o                         
  -9   5   2       1115.91        993.49        72.44 o                         
  -8   5   2        454.23        345.35        39.78 o                         
  -7   5   2       1040.18       1005.82        43.18 o                         
  -6   5   2        968.39        984.52        41.42 o                         
  -5   5   2        645.99        754.32        43.13 o                         
  -4   5   2        546.82        654.37        95.31 o                         
  -3   5   2       2324.99       2345.73       204.60 o                         
  -2   5   2       1671.38       2167.60        77.67 o                         
  -1   5   2       7913.01       7700.48        85.36 o                         
   0   5   2       8308.46       8482.53       111.34 o                         
   1   5   2       7870.29       7511.57       124.76 o                         
   2   5   2       1599.14       1793.37       271.49 o                         
   3   5   2       2269.78       2286.44       176.82 o                         
   4   5   2        516.69        436.44        31.56 o                         
   5   5   2        654.36        707.35        28.20 o                         
   6   5   2        959.95        990.01        44.68 o                         
   7   5   2       1042.09        966.18        40.81 o                         
   8   5   2        431.55        378.18        37.65 o                         
   9   5   2       1103.87       1182.83        79.01 o                         
  10   5   2        116.40        152.48        33.66 o                         
  11   5   2         43.06         54.99        20.35 o                         
 -10   6   2        268.16        305.89        58.83 o                         
  -9   6   2        198.10        175.17        32.47 o                         
  -8   6   2         43.22         47.67        17.90 o                         
  -7   6   2        521.60        480.00        32.59 o                         
  -6   6   2        255.54        257.15        23.58 o                         
  -5   6   2        409.45        468.09        30.48 o                         
  -4   6   2        204.51        184.85        21.52 o                         
  -3   6   2        591.39        561.66        21.65 o                         
  -2   6   2       2178.99       2103.15        94.83 o                         
  -1   6   2       3560.73       3686.41        60.36 o                         
   0   6   2         86.55         47.27         7.69 o                         
   1   6   2       3492.04       3495.04        79.75 o                         
   2   6   2       2156.54       2219.66        96.83 o                         
   3   6   2        604.24        593.76        29.44 o                         
   4   6   2        216.01        236.43        34.87 o                         
   5   6   2        388.38        481.39        29.54 o                         
   6   6   2        257.86        290.01        42.83 o                         
   7   6   2        531.17        527.14        34.87 o                         
   8   6   2         36.87         27.54        19.65 o                         
   9   6   2        186.76        185.06        27.02 o                         
  10   6   2        270.12        288.88        36.32 o                         
  11   6   2         71.15         60.14        22.35 o                         
 -10   7   2        422.17        270.58        51.96 o                         
  -9   7   2         53.93         45.78        19.14 o                         
  -8   7   2        947.00        936.13        88.75 o                         
  -7   7   2       1489.16       1353.78        75.58 o                         
  -6   7   2        391.60        398.66        70.30 o                         
  -5   7   2        690.45        647.75        37.93 o                         
  -4   7   2        643.71        657.91        43.96 o                         
  -3   7   2        162.41        164.29        13.72 o                         
  -2   7   2       1765.12       1586.72        77.97 o                         
  -1   7   2        922.72       1121.78        74.14 o                         
   0   7   2       1027.82       1270.82        45.30 o                         
   1   7   2        898.90        915.03        59.13 o                         
   2   7   2       1810.12       1710.47        89.48 o                         
   3   7   2        148.17        172.05        43.34 o                         
   4   7   2        654.06        644.40        39.07 o                         
   5   7   2        680.55        622.73        32.98 o                         
   6   7   2        393.68        483.83        43.42 o                         
   7   7   2       1471.14       1391.23       105.35 o                         
   8   7   2        959.20        926.92       116.16 o                         
   9   7   2         52.19         31.34        16.80 o                         
  10   7   2        415.18        259.40        66.44 o                         
 -10   8   2        442.43        362.04        79.90 o                         
  -9   8   2        385.66        292.57        72.86 o                         
  -8   8   2         45.30         27.01        20.28 o                         
  -7   8   2       1985.13       1945.99       106.88 o                         
  -6   8   2        461.66        548.77        54.42 o                         
  -5   8   2       3232.46       3188.97       100.56 o                         
  -4   8   2       1264.75       1166.93        56.61 o                         
  -3   8   2       1192.92       1172.73        42.27 o                         
  -2   8   2        664.22        575.79        26.31 o                         
  -1   8   2       3911.69       3373.18       110.22 o                         
   0   8   2         24.59          9.41         5.63 o                         
   1   8   2       3958.24       3390.69       195.96 o                         
   2   8   2        651.39        620.33        77.42 o                         
   3   8   2       1201.40       1341.72       126.17 o                         
   4   8   2       1254.42       1167.78        46.14 o                         
   5   8   2       3285.99       3281.37        75.54 o                         
   6   8   2        470.04        516.59        35.86 o                         
   7   8   2       2035.47       2236.76       139.70 o                         
   8   8   2         48.29         22.89        16.10 o                         
   9   8   2        389.80        357.12        60.26 o                         
  10   8   2        439.44        415.33        86.78 o                         
 -10   9   2        277.95        220.92        64.67 o                         
  -9   9   2         86.22        146.93        51.60 o                         
  -8   9   2       1525.42       1279.86       151.77 o                         
  -7   9   2         58.82         88.76        23.69 o                         
  -6   9   2         29.93         34.66        10.40 o                         
  -5   9   2       1644.23       1647.14        69.84 o                         
  -4   9   2        958.35       1236.91        70.37 o                         
  -3   9   2       2092.53       2057.83        71.13 o                         
  -2   9   2       1784.94       1736.79       101.58 o                         
  -1   9   2        432.05        438.93        30.64 o                         
   0   9   2          0.32         27.55         7.03 o                         
   1   9   2        424.82        409.05        34.15 o                         
   2   9   2       1819.60       1694.79       204.71 o                         
   3   9   2       2147.27       2241.87       121.23 o                         
   4   9   2        925.81       1165.90        53.27 o                         
   5   9   2       1635.07       1682.23        75.39 o                         
   6   9   2         32.47         46.87         8.53 o                         
   7   9   2         55.21         83.75        29.55 o                         
   8   9   2       1550.56       1411.56       119.56 o                         
   9   9   2         89.51        113.34        36.41 o                         
  10   9   2        281.47        254.28        69.46 o                         
  -9  10   2        157.68        105.19        43.59 o                         
  -8  10   2         12.66          8.99        12.26 o                         
  -7  10   2        363.54        444.98       132.20 o                         
  -6  10   2         11.35         11.15         5.56 o                         
  -5  10   2        992.34       1052.86        59.39 o                         
  -4  10   2        112.21        132.86        24.04 o                         
  -3  10   2       1506.02       1485.11       205.07 o                         
  -2  10   2       1058.53        782.78        42.37 o                         
  -1  10   2        391.72        397.21        28.40 o                         
   0  10   2         74.97         77.69        15.17 o                         
   1  10   2        405.29        408.15        35.75 o                         
   2  10   2       1079.52       1233.70       385.43 o                         
   3  10   2       1565.63       1378.98       119.89 o                         
   4  10   2        121.28        138.88        17.95 o                         
   5  10   2        988.55       1058.43        48.31 o                         
   6  10   2         13.62         16.17         6.87 o                         
   7  10   2        367.04        396.10       106.36 o                         
   8  10   2         12.45         16.66        30.80 o                         
   9  10   2        149.22        206.24        71.33 o                         
  -9  11   2         34.38         44.09        30.04 o                         
  -8  11   2         43.34         61.97        41.94 o                         
  -7  11   2         39.33         65.51        40.41 o                         
  -6  11   2        332.35        368.04        60.76 o                         
  -5  11   2        591.83        693.71        53.48 o                         
  -4  11   2        967.25       1487.37        87.06 o                         
  -3  11   2        636.40        603.45       160.56 o                         
  -2  11   2        635.80        884.39        49.02 o                         
  -1  11   2        523.13        510.23        67.94 o                         
   0  11   2        567.00        532.05        42.69 o                         
   1  11   2        500.48        493.41        76.46 o                         
   2  11   2        640.85        417.59        51.38 o                         
   3  11   2        626.06        584.01        68.20 o                         
   4  11   2        951.36       1451.40        67.85 o                         
   5  11   2        593.19        655.22        39.88 o                         
   6  11   2        340.64        284.98       102.77 o                         
   7  11   2         38.01         32.24        14.93 o                         
   8  11   2         45.55         37.62        17.91 o                         
   9  11   2         34.45         78.45        40.23 o                         
  -8  12   2        256.44        277.81        77.45 o                         
  -7  12   2        374.48        326.80        86.66 o                         
  -6  12   2         36.98         37.11        24.85 o                         
  -5  12   2        569.38        619.03        50.35 o                         
  -4  12   2        344.87        335.55       114.93 o                         
  -3  12   2        261.24        349.38        49.59 o                         
  -2  12   2        332.98        295.93        24.77 o                         
  -1  12   2        670.66        642.51        49.86 o                         
   0  12   2         52.43         25.85         5.66 o                         
   1  12   2        698.21        675.48        45.69 o                         
   2  12   2        334.37        383.16        67.19 o                         
   3  12   2        255.77        352.07        48.19 o                         
   4  12   2        354.77        394.38        33.62 o                         
   5  12   2        563.51        622.38        56.58 o                         
   6  12   2         35.68         44.65        22.19 o                         
   7  12   2        363.09        260.39        53.87 o                         
   8  12   2        255.80        197.67        64.49 o                         
  -7  13   2        146.06        119.57        54.40 o                         
  -6  13   2        269.45        170.66        58.57 o                         
  -5  13   2        654.08        611.86        70.75 o                         
  -4  13   2        126.97        115.22        29.61 o                         
  -3  13   2        259.37        232.62        42.96 o                         
  -2  13   2       1041.90        912.31       143.20 o                         
  -1  13   2         48.17         69.38        25.31 o                         
   0  13   2        433.98        508.71        41.51 o                         
   1  13   2         44.10         18.74        25.68 o                         
   2  13   2       1040.36        943.74        71.72 o                         
   3  13   2        259.62        226.04        35.61 o                         
   4  13   2        132.92        114.01        23.45 o                         
   5  13   2        652.30        657.53        67.23 o                         
   6  13   2        258.87        278.69        86.89 o                         
   7  13   2        151.56        153.03        57.74 o                         
  -6  14   2         91.32        107.83        51.53 o                         
  -5  14   2        290.80        304.03        87.02 o                         
  -4  14   2        163.19        163.37        38.86 o                         
  -3  14   2        155.74        155.40        52.31 o                         
  -2  14   2        512.48        476.45        70.78 o                         
  -1  14   2       1252.77       1417.94       115.88 o                         
   0  14   2         19.40         26.64        11.55 o                         
   1  14   2       1258.67       1444.85        90.20 o                         
   2  14   2        513.61        431.57        49.73 o                         
   3  14   2        161.02        173.74        41.63 o                         
   4  14   2        165.49        116.94        26.28 o                         
   5  14   2        287.50        299.45        57.59 o                         
   6  14   2         90.96         97.53        35.81 o                         
  -4  15   2        572.73        556.28        72.94 o                         
  -3  15   2        130.55        112.97        32.22 o                         
  -2  15   2         92.76         81.67        25.92 o                         
  -1  15   2         16.06         15.06        18.85 o                         
   0  15   2        144.23        142.28        37.77 o                         
   1  15   2         17.97         17.74        10.49 o                         
   2  15   2         89.51        152.96        32.17 o                         
   3  15   2        131.64        138.60        27.94 o                         
   4  15   2        574.40        576.92        62.31 o                         
   5  15   2        394.27        407.37        97.35 o                         
  -3  16   2        184.05        146.56        52.97 o                         
  -2  16   2        445.00        367.81        62.30 o                         
  -1  16   2         67.32         39.83        68.56 o                         
   0  16   2         20.56         27.16        22.60 o                         
   1  16   2         68.98        117.54        45.12 o                         
   2  16   2        441.13        441.03        69.24 o                         
   3  16   2        184.65        163.17        52.66 o                         
  -1  17   2        250.52        252.67        72.39 o                         
   0  17   2         29.34         15.71        14.84 o                         
   1  17   2        259.93        250.38        77.37 o                         
   1   0   3       4606.13       4303.34       104.48 o                         
   2   0   3       3403.35       3161.32        52.65 o                         
   3   0   3        290.01        376.64        15.02 o                         
   4   0   3         53.55         66.32         6.45 o                         
   5   0   3         82.56         84.02         9.71 o                         
   6   0   3        791.89        848.25        31.58 o                         
   7   0   3       2203.43       2097.97        48.37 o                         
   8   0   3        136.27        220.36        22.26 o                         
   9   0   3         27.74         40.18        13.17 o                         
  10   0   3        423.56        425.06        50.09 o                         
  11   0   3         36.32         50.42        18.38 o                         
 -11   1   3        177.15        227.42        39.51 o                         
 -10   1   3        164.34        151.94        35.77 o                         
  -9   1   3        444.56        499.05        72.09 o                         
  -8   1   3        173.72        185.97        21.09 o                         
  -7   1   3       1623.28       1499.74        51.88 o                         
  -6   1   3       4755.95       4755.01        79.13 o                         
  -5   1   3        910.06       1101.80        61.34 o                         
  -4   1   3        866.37        986.06        27.33 o                         
  -3   1   3       1540.25       1446.87        67.65 o                         
  -2   1   3       1698.42       2214.54        34.03 o                         
  -1   1   3      11319.21      11575.87        95.23 o                         
   1   1   3      11336.81      11772.72       188.99 o                         
   2   1   3       1639.20       2147.88       103.10 o                         
   3   1   3       1573.43       1538.13        49.89 o                         
   4   1   3        905.06       1029.14        27.11 o                         
   5   1   3        888.52       1016.38        54.02 o                         
   6   1   3       4712.29       4776.54        77.61 o                         
   7   1   3       1606.72       1519.40        58.67 o                         
   8   1   3        173.25        178.07        14.09 o                         
   9   1   3        446.93        489.70        42.81 o                         
  10   1   3        155.85        118.75        27.47 o                         
  11   1   3        168.92        167.01        32.99 o                         
 -11   2   3         18.00          9.08         8.97 o                         
 -10   2   3        212.39        224.82        36.71 o                         
  -9   2   3        166.89        248.78        42.57 o                         
  -8   2   3        567.60        584.42        35.18 o                         
  -7   2   3       1896.35       1952.26       107.96 o                         
  -6   2   3        339.47        321.05        21.48 o                         
  -5   2   3       2672.45       2415.93        48.26 o                         
  -4   2   3       4834.15       4941.30        78.30 o                         
  -3   2   3       5246.12       5468.94       142.10 o                         
  -2   2   3      12983.47      12082.53        82.11 o                         
  -1   2   3      17984.29      17417.61       126.15 o                         
   0   2   3      14057.11      13605.36       129.15 o                         
   1   2   3      18053.83      16862.93       215.16 o                         
   2   2   3      12955.96      12202.51       108.15 o                         
   3   2   3       5262.63       5491.03       179.61 o                         
   4   2   3       4912.45       4994.95        81.03 o                         
   5   2   3       2657.67       2410.19        52.83 o                         
   6   2   3        331.82        322.82        23.76 o                         
   7   2   3       1907.82       1972.50        91.70 o                         
   8   2   3        560.43        624.49        40.57 o                         
   9   2   3        174.99        214.44        28.39 o                         
  10   2   3        214.71        238.89        36.07 o                         
  11   2   3         19.55         19.54        12.23 o                         
 -11   3   3        301.65        308.35        46.86 o                         
 -10   3   3        530.03        509.49        57.10 o                         
  -9   3   3         58.20        109.45        38.63 o                         
  -8   3   3        563.52        463.14        33.32 o                         
  -7   3   3         37.71         38.87         7.83 o                         
  -6   3   3       1493.92       1446.88        46.16 o                         
  -5   3   3        334.40        361.92        29.59 o                         
  -4   3   3        546.63        613.59        21.64 o                         
  -3   3   3       2698.24       2446.57        76.34 o                         
  -2   3   3       1323.54       1244.28        44.83 o                         
  -1   3   3       5293.91       4936.09       121.91 o                         
   0   3   3       4485.49       4743.29       145.27 o                         
   1   3   3       5343.49       4889.12        96.62 o                         
   2   3   3       1351.19       1308.82        40.42 o                         
   3   3   3       2533.63       2593.89        68.86 o                         
   4   3   3        534.86        596.17        25.83 o                         
   5   3   3        313.31        329.43        32.31 o                         
   6   3   3       1540.54       1493.46        48.37 o                         
   7   3   3         33.84         30.49         6.89 o                         
   8   3   3        546.54        463.02        39.80 o                         
   9   3   3         52.59         85.38        39.59 o                         
  10   3   3        547.55        490.03        48.44 o                         
  11   3   3        307.07        361.84        51.19 o                         
 -11   4   3          2.28        -12.10        12.10 o                         
 -10   4   3        184.77        202.47        36.74 o                         
  -9   4   3        260.80        278.69        32.67 o                         
  -8   4   3       1356.62       1357.61        51.37 o                         
  -7   4   3       2920.70       2721.99       117.59 o                         
  -6   4   3        270.43        224.63        22.37 o                         
  -5   4   3       3800.93       3365.71        98.62 o                         
  -4   4   3       2309.99       2127.42        71.44 o                         
  -3   4   3       5205.85       5604.77       241.92 o                         
  -2   4   3       1047.67        984.39        36.99 o                         
  -1   4   3       6386.20       7200.02       593.55 o                         
   0   4   3       1605.22       1562.22        47.13 o                         
   1   4   3       6372.43       7487.99       134.36 o                         
   2   4   3       1059.77        980.45        41.88 o                         
   3   4   3       5263.59       5755.08       116.49 o                         
   4   4   3       2269.72       2069.33        58.83 o                         
   5   4   3       3815.79       3305.25        54.68 o                         
   6   4   3        256.76        246.77        20.80 o                         
   7   4   3       2871.33       2626.88        94.93 o                         
   8   4   3       1354.57       1506.63        73.44 o                         
   9   4   3        257.76        278.96        29.75 o                         
  10   4   3        184.85        259.94        36.25 o                         
  11   4   3          1.89         11.35        13.15 o                         
 -11   5   3        294.68        339.72        88.90 o                         
 -10   5   3        425.34        444.76        54.50 o                         
  -9   5   3        195.27        176.92        26.82 o                         
  -8   5   3        190.16        149.54        22.94 o                         
  -7   5   3       2566.24       2458.45        66.37 o                         
  -6   5   3       1220.60       1400.18       196.73 o                         
  -5   5   3       1666.72       1678.23       249.55 o                         
  -4   5   3        508.25        545.48        63.80 o                         
  -3   5   3        365.70        343.46        48.06 o                         
  -2   5   3       2534.04       2687.13        58.22 o                         
  -1   5   3       4515.18       4384.69       134.27 o                         
   0   5   3       2469.42       2721.01        92.74 o                         
   1   5   3       4502.79       4578.82       121.15 o                         
   2   5   3       2518.90       2637.25       114.72 o                         
   3   5   3        358.06        391.36        61.02 o                         
   4   5   3        514.19        515.73       111.56 o                         
   5   5   3       1658.50       1460.61        83.62 o                         
   6   5   3       1207.16        967.42        39.78 o                         
   7   5   3       2555.63       2474.25        65.49 o                         
   8   5   3        176.36        132.60        20.74 o                         
   9   5   3        187.85        207.61        27.25 o                         
  10   5   3        415.66        432.79        47.42 o                         
  11   5   3        275.22        399.39        54.42 o                         
 -10   6   3        940.07       1036.07       108.72 o                         
  -9   6   3          3.94         18.76        13.13 o                         
  -8   6   3        356.23        295.69        48.97 o                         
  -7   6   3         16.50         16.41         7.79 o                         
  -6   6   3        992.85       1030.81        78.74 o                         
  -5   6   3         12.62         27.68        21.42 o                         
  -4   6   3        767.97        801.15        37.93 o                         
  -3   6   3       1885.16       1926.34        44.02 o                         
  -2   6   3       8026.22       8137.48        99.71 o                         
  -1   6   3        841.30        724.27        66.78 o                         
   0   6   3       6437.93       6645.52        99.36 o                         
   1   6   3        805.97        895.34        55.57 o                         
   2   6   3       8017.87       8541.20       399.30 o                         
   3   6   3       1897.95       1888.03        48.15 o                         
   4   6   3        732.04        769.09        36.43 o                         
   5   6   3         12.56          6.57         8.14 o                         
   6   6   3        978.08       1000.46       196.26 o                         
   7   6   3         23.35         13.78        22.62 o                         
   8   6   3        368.85        350.03        59.26 o                         
   9   6   3          3.72         19.71        12.70 o                         
  10   6   3        951.40        935.90        82.01 o                         
  11   6   3         76.70        129.99        40.32 o                         
 -10   7   3        155.79        223.61        39.21 o                         
  -9   7   3        239.39        280.50        84.93 o                         
  -8   7   3          7.42         21.41        13.44 o                         
  -7   7   3        660.23        646.36        64.01 o                         
  -6   7   3        588.24        477.55        35.69 o                         
  -5   7   3        611.65        544.53        90.42 o                         
  -4   7   3       1351.97       1492.71        50.82 o                         
  -3   7   3        992.48       1054.90        66.59 o                         
  -2   7   3        356.27        498.05        49.39 o                         
  -1   7   3       2788.33       2531.92        76.68 o                         
   0   7   3          1.53         23.56         4.72 o                         
   1   7   3       2810.06       3167.64       110.70 o                         
   2   7   3        368.31        420.28       100.15 o                         
   3   7   3       1030.36       1230.63        53.28 o                         
   4   7   3       1352.29       1400.39        91.82 o                         
   5   7   3        596.95        569.68       194.66 o                         
   6   7   3        569.36        633.85        38.56 o                         
   7   7   3        646.58        585.00        97.84 o                         
   8   7   3          6.34         11.88        40.92 o                         
   9   7   3        240.35        293.82        49.12 o                         
  10   7   3        156.24        251.81        50.36 o                         
 -10   8   3        355.84        338.53        60.78 o                         
  -9   8   3        207.61        213.44        60.44 o                         
  -8   8   3         77.64        103.38        35.60 o                         
  -7   8   3        191.40        248.38        60.42 o                         
  -6   8   3        134.92        240.73        47.26 o                         
  -5   8   3        598.91        640.29        46.54 o                         
  -4   8   3        134.71        102.31        19.50 o                         
  -3   8   3        276.78        244.16        95.47 o                         
  -2   8   3        419.04        369.30        21.44 o                         
  -1   8   3        572.05        689.93        34.18 o                         
   0   8   3       1498.93       1585.12        55.18 o                         
   1   8   3        576.42        689.10        48.62 o                         
   2   8   3        440.29        470.61        69.00 o                         
   3   8   3        289.13        338.91        63.39 o                         
   4   8   3        136.76        143.17        19.06 o                         
   5   8   3        603.61        659.32        31.42 o                         
   6   8   3        122.72        182.24        24.55 o                         
   7   8   3        194.42        300.31        76.81 o                         
   8   8   3         72.37        102.64        29.80 o                         
   9   8   3        212.89        216.97        48.38 o                         
  10   8   3        350.38        385.45        66.05 o                         
 -10   9   3        210.10        186.18        60.59 o                         
  -9   9   3        415.66        526.17       100.69 o                         
  -8   9   3        279.22        237.23        39.69 o                         
  -7   9   3        387.41        444.01       103.77 o                         
  -6   9   3        305.84        304.98        54.83 o                         
  -5   9   3       1400.96       1318.28        71.94 o                         
  -4   9   3       1941.95       2263.60        97.80 o                         
  -3   9   3        720.68        684.23        49.96 o                         
  -2   9   3        172.36        268.01        57.31 o                         
  -1   9   3       1751.22       1904.79       142.53 o                         
   0   9   3       1017.41        944.32        45.48 o                         
   1   9   3       1714.94       1884.51       107.92 o                         
   2   9   3        169.09        127.67        26.47 o                         
   3   9   3        735.31        625.70       103.87 o                         
   4   9   3       1910.42       2231.06       125.49 o                         
   5   9   3       1425.65       1333.65        47.21 o                         
   6   9   3        316.12        366.02        34.93 o                         
   7   9   3        385.41        423.23        63.24 o                         
   8   9   3        279.34        250.04        50.02 o                         
   9   9   3        419.27        489.39       118.99 o                         
  10   9   3        214.88        167.85        57.65 o                         
  -9  10   3        333.70        409.96        92.13 o                         
  -8  10   3        854.40        920.78       134.42 o                         
  -7  10   3        558.49        494.00        57.26 o                         
  -6  10   3        124.25         88.23        16.15 o                         
  -5  10   3       1795.25       1779.46        88.57 o                         
  -4  10   3       1125.50       1318.57        79.03 o                         
  -3  10   3       1063.75        993.35       251.97 o                         
  -2  10   3       1620.27       1667.19        56.85 o                         
  -1  10   3        288.38        326.11        26.12 o                         
   0  10   3         23.44          9.58         7.70 o                         
   1  10   3        282.36        322.80        31.74 o                         
   2  10   3       1606.76       1744.58       107.85 o                         
   3  10   3       1021.86       1017.95       244.39 o                         
   4  10   3       1086.49       1295.88        57.59 o                         
   5  10   3       1813.35       1773.77        57.91 o                         
   6  10   3        120.42         87.70        18.64 o                         
   7  10   3        563.72        526.89        72.88 o                         
   8  10   3        826.91        888.21        97.97 o                         
   9  10   3        333.26        346.82        84.93 o                         
  -9  11   3        470.24        407.72        95.89 o                         
  -8  11   3        138.04         84.09        30.60 o                         
  -7  11   3        397.86        372.36        88.15 o                         
  -6  11   3         69.52         75.33        23.05 o                         
  -5  11   3       1175.10       1205.65        85.11 o                         
  -4  11   3       2766.75       2866.34       123.10 o                         
  -3  11   3        397.14        425.98        35.77 o                         
  -2  11   3        542.63        479.69        32.36 o                         
  -1  11   3        579.58        504.59        46.99 o                         
   0  11   3       1850.15       1994.49        84.62 o                         
   1  11   3        566.47        605.67        89.10 o                         
   2  11   3        537.64        514.39       101.72 o                         
   3  11   3        402.66        456.78        46.14 o                         
   4  11   3       2759.25       2769.39        83.21 o                         
   5  11   3       1161.04       1205.48        75.68 o                         
   6  11   3         79.19         33.14        27.56 o                         
   7  11   3        407.39        453.89        69.60 o                         
   8  11   3        133.86        120.81        36.70 o                         
   9  11   3        477.67        366.52        88.26 o                         
  -8  12   3        304.33        157.07        61.97 o                         
  -7  12   3         12.91        -12.24        25.57 o                         
  -6  12   3        243.21        191.87        61.28 o                         
  -5  12   3        533.57        604.92        50.62 o                         
  -4  12   3        220.21        165.18        35.30 o                         
  -3  12   3        178.58        180.71        47.92 o                         
  -2  12   3       1683.11       1626.86        87.28 o                         
  -1  12   3         29.25         48.43        49.93 o                         
   0  12   3         40.15         29.45        10.12 o                         
   1  12   3         31.55         31.04        13.52 o                         
   2  12   3       1658.98       1673.49        92.19 o                         
   3  12   3        189.60        196.77        32.02 o                         
   4  12   3        205.68        166.22        21.28 o                         
   5  12   3        536.08        582.16        62.81 o                         
   6  12   3        244.38        196.22        44.19 o                         
   7  12   3         10.15         25.11        21.24 o                         
   8  12   3        321.18        318.68        86.17 o                         
  -7  13   3         23.70         94.10        47.77 o                         
  -6  13   3        237.83        306.47        82.45 o                         
  -5  13   3        176.03        156.72        26.79 o                         
  -4  13   3         25.42         43.01        15.46 o                         
  -3  13   3         65.77         47.89        18.08 o                         
  -2  13   3        127.51        104.65        95.35 o                         
  -1  13   3        686.36        746.44       124.31 o                         
   0  13   3        108.69        110.17        23.35 o                         
   1  13   3        676.30        716.71        60.71 o                         
   2  13   3        125.33        138.29        28.41 o                         
   3  13   3         67.42         46.73        15.44 o                         
   4  13   3         26.08         21.15        11.25 o                         
   5  13   3        176.97        176.33        30.94 o                         
   6  13   3        235.42        318.35        61.82 o                         
   7  13   3         23.55         41.13        22.43 o                         
  -5  14   3         50.25        130.38        50.64 o                         
  -4  14   3         57.55         48.19        25.14 o                         
  -3  14   3        153.29        140.60        35.05 o                         
  -2  14   3         92.48         40.07        78.38 o                         
  -1  14   3         68.29         41.57        10.38 o                         
   0  14   3        246.79        190.76        31.08 o                         
   1  14   3         65.97         54.57        17.32 o                         
   2  14   3         87.18         41.86        16.51 o                         
   3  14   3        150.75        189.23        33.24 o                         
   4  14   3         56.73         38.06        17.94 o                         
   5  14   3         51.25         44.11        15.87 o                         
   6  14   3        392.79        397.76        94.17 o                         
  -4  15   3         87.95         70.16        48.75 o                         
  -3  15   3         61.57         79.05        31.69 o                         
  -2  15   3         84.17         56.30        17.79 o                         
  -1  15   3        318.04        349.97        58.55 o                         
   0  15   3         99.30         92.27        28.41 o                         
   1  15   3        313.18        325.07        43.46 o                         
   2  15   3         85.47         78.47        24.71 o                         
   3  15   3         59.38         72.23        19.31 o                         
   4  15   3         85.51         80.53        21.85 o                         
   5  15   3         31.69          8.13        24.00 o                         
  -3  16   3        106.20        138.42        50.18 o                         
  -2  16   3         70.39         60.88        21.93 o                         
  -1  16   3        150.04        142.14        35.93 o                         
   0  16   3        273.82        246.32        51.47 o                         
   1  16   3        150.62        111.05        31.31 o                         
   2  16   3         77.88         67.83        17.92 o                         
   3  16   3        116.34        126.76        33.28 o                         
   4  16   3         61.91        107.03        53.61 o                         
  -1  17   3         43.65         89.96        49.17 o                         
   0  17   3        326.70        375.88        65.84 o                         
   1  17   3         44.85         81.90        42.97 o                         
   0   0   4     100440.10      95165.33       364.61 o                         
   1   0   4       2429.73       2285.74        60.00 o                         
   2   0   4        219.34        162.96        10.71 o                         
   3   0   4      16102.46      16979.31       115.33 o                         
   4   0   4        105.03        138.37         9.97 o                         
   5   0   4       4100.67       4173.47        62.27 o                         
   6   0   4        522.27        556.10        30.13 o                         
   7   0   4       1051.52        938.34        50.55 o                         
   8   0   4          2.42         29.36         8.78 o                         
   9   0   4        369.63        321.02        34.87 o                         
  10   0   4          9.95          0.22         7.38 o                         
  11   0   4       1330.21       1340.35        94.91 o                         
 -11   1   4         55.10         43.67        18.93 o                         
 -10   1   4          5.30         -0.79         8.73 o                         
  -9   1   4         52.13         16.00        10.25 o                         
  -8   1   4        145.48        122.28        17.44 o                         
  -7   1   4         57.19        127.14        19.04 o                         
  -6   1   4        291.57        319.88        21.97 o                         
  -5   1   4        111.94         77.64        16.25 o                         
  -4   1   4       3191.70       3170.31        53.23 o                         
  -3   1   4        805.10        685.73        28.66 o                         
  -2   1   4      14182.10      14439.54        83.22 o                         
  -1   1   4        145.85        221.58        21.39 o                         
   0   1   4      14201.07      14239.28       109.16 o                         
   2   1   4      14146.20      14084.92       193.59 o                         
   3   1   4        784.60        653.88        24.31 o                         
   4   1   4       3151.18       3195.17        83.23 o                         
   5   1   4        104.42        119.63        20.52 o                         
   6   1   4        304.77        337.10        20.72 o                         
   7   1   4         59.20        110.06        13.71 o                         
   8   1   4        149.58        170.49        14.44 o                         
   9   1   4         49.12         22.21        15.65 o                         
  10   1   4          4.77          9.18         9.68 o                         
  11   1   4         54.29         60.50        18.52 o                         
 -11   2   4        329.77        375.14        68.21 o                         
 -10   2   4          1.21         10.88        16.80 o                         
  -9   2   4        141.64        143.99        32.69 o                         
  -8   2   4        210.70        214.25        24.84 o                         
  -7   2   4        893.60        867.54        41.61 o                         
  -6   2   4       1150.46       1074.26        75.30 o                         
  -5   2   4        734.33        773.74        56.77 o                         
  -4   2   4        219.77        332.50        47.01 o                         
  -3   2   4       1071.88       1123.55        70.87 o                         
  -2   2   4       3028.81       3361.69        49.24 o                         
  -1   2   4       3617.62       3255.90        65.64 o                         
   0   2   4       4288.55       4260.02        60.93 o                         
   1   2   4       3576.99       3574.63       110.29 o                         
   2   2   4       3050.30       3345.41        66.15 o                         
   3   2   4       1056.80       1069.45        85.14 o                         
   4   2   4        221.19        355.36        54.34 o                         
   5   2   4        740.83        835.17        77.60 o                         
   6   2   4       1192.51       1064.24        91.87 o                         
   7   2   4        901.06        799.58        21.19 o                         
   8   2   4        216.93        201.96        22.27 o                         
   9   2   4        142.11        119.37        22.36 o                         
  10   2   4          1.52          2.63         9.64 o                         
  11   2   4        330.73        411.40        71.78 o                         
 -11   3   4        154.41        171.13        35.78 o                         
 -10   3   4        311.97        357.03        47.76 o                         
  -9   3   4        161.59        192.11        32.08 o                         
  -8   3   4          7.06         13.71         5.18 o                         
  -7   3   4        175.43        162.30        15.50 o                         
  -6   3   4        858.19        888.87        50.31 o                         
  -5   3   4       3294.36       3047.14       107.00 o                         
  -4   3   4       2303.09       2276.48        40.01 o                         
  -3   3   4       3319.23       3925.56        56.42 o                         
  -2   3   4        822.68       1073.60       121.77 o                         
  -1   3   4       1844.35       1703.76        39.33 o                         
   0   3   4      10461.48      10889.63        97.41 o                         
   1   3   4       1846.14       1547.05        48.99 o                         
   2   3   4        832.12       1066.20       253.35 o                         
   3   3   4       3310.81       3911.77        82.03 o                         
   4   3   4       2260.31       2193.49        40.62 o                         
   5   3   4       3291.27       3158.87        87.50 o                         
   6   3   4        890.81        925.12        38.02 o                         
   7   3   4        170.69        153.37        20.32 o                         
   8   3   4          6.19         14.79         9.25 o                         
   9   3   4        157.50        202.82        29.39 o                         
  10   3   4        298.85        266.27        45.69 o                         
  11   3   4        153.50        128.24        29.96 o                         
 -11   4   4         16.80         39.80        15.14 o                         
 -10   4   4         75.08         40.51        18.25 o                         
  -9   4   4        636.73        687.40        50.58 o                         
  -8   4   4         70.77         77.81        13.45 o                         
  -7   4   4        458.76        390.81        27.04 o                         
  -6   4   4       1545.19       1645.80        44.83 o                         
  -5   4   4        378.45        364.45        35.99 o                         
  -4   4   4       3598.36       3445.36        99.38 o                         
  -3   4   4       6085.83       6506.05        76.16 o                         
  -2   4   4       2061.57       1957.13        54.04 o                         
  -1   4   4      22731.81      22867.11       785.93 o                         
   0   4   4       2382.91       2009.73        71.56 o                         
   1   4   4      22774.62      22908.50      1257.28 o                         
   2   4   4       2077.69       1926.56        60.45 o                         
   3   4   4       6031.79       6730.76       107.83 o                         
   4   4   4       3557.27       3875.92        96.73 o                         
   5   4   4        407.38        378.58        35.13 o                         
   6   4   4       1539.52       1655.79        50.99 o                         
   7   4   4        483.49        480.36        47.49 o                         
   8   4   4         69.88         84.41        18.58 o                         
   9   4   4        645.12        640.23        45.38 o                         
  10   4   4         74.35        108.69        22.37 o                         
  11   4   4         16.23         33.81        21.25 o                         
 -11   5   4        319.20        350.26        62.06 o                         
 -10   5   4        307.07        320.92        46.23 o                         
  -9   5   4         94.89        108.96        19.80 o                         
  -8   5   4        124.17        162.59        24.75 o                         
  -7   5   4        958.29       1114.12       199.44 o                         
  -6   5   4       7145.20       7250.17       111.50 o                         
  -5   5   4       1146.28        992.09       123.39 o                         
  -4   5   4       5634.99       5693.43       124.08 o                         
  -3   5   4       1285.86       1495.70        56.82 o                         
  -2   5   4       3999.51       4283.32        71.92 o                         
  -1   5   4        921.29        773.07        44.23 o                         
   0   5   4       7964.93       7121.57        98.70 o                         
   1   5   4        913.76        772.36        42.75 o                         
   2   5   4       4134.43       4318.94        98.18 o                         
   3   5   4       1315.11       1373.81        65.33 o                         
   4   5   4       5640.85       5673.90       140.87 o                         
   5   5   4       1125.64        939.41        66.76 o                         
   6   5   4       7162.83       7307.74       145.70 o                         
   7   5   4        959.93       1269.39        61.20 o                         
   8   5   4        132.79        150.54        24.81 o                         
   9   5   4         99.25        128.51        21.45 o                         
  10   5   4        302.98        361.90        52.47 o                         
  11   5   4        325.67        348.23        44.13 o                         
 -10   6   4         73.85        119.89        39.14 o                         
  -9   6   4        231.92        225.56        38.02 o                         
  -8   6   4         66.59         60.92        17.87 o                         
  -7   6   4        569.09        588.07        43.34 o                         
  -6   6   4       1993.57       2027.98        74.85 o                         
  -5   6   4       1922.84       1951.74       249.79 o                         
  -4   6   4        927.57        877.57        49.86 o                         
  -3   6   4       9677.23       9392.61       103.15 o                         
  -2   6   4         45.95         49.63         7.67 o                         
  -1   6   4        505.87        534.39        27.05 o                         
   0   6   4        103.90        221.40        17.80 o                         
   1   6   4        537.44        501.17        30.27 o                         
   2   6   4         50.22         31.86         9.62 o                         
   3   6   4       9743.83       9577.54       167.69 o                         
   4   6   4        900.25        758.87        77.67 o                         
   5   6   4       1870.92       2009.52       130.75 o                         
   6   6   4       2042.51       1888.03       122.54 o                         
   7   6   4        567.09        556.66        52.56 o                         
   8   6   4         66.75         45.63        14.82 o                         
   9   6   4        235.69        277.01        43.33 o                         
  10   6   4         76.54        161.19        36.95 o                         
  11   6   4         72.16        140.19        41.10 o                         
 -10   7   4         16.72         -6.81        13.15 o                         
  -9   7   4         56.07         28.49        35.97 o                         
  -8   7   4        139.91        190.31        31.54 o                         
  -7   7   4        232.97        159.46       118.66 o                         
  -6   7   4        420.87        521.11        41.91 o                         
  -5   7   4       1348.98       1343.08       108.95 o                         
  -4   7   4        676.49        734.10        49.37 o                         
  -3   7   4       1114.77       1268.09       118.30 o                         
  -2   7   4       2562.14       2587.16        56.67 o                         
  -1   7   4        661.07        701.82        66.52 o                         
   0   7   4          0.22         72.21        11.10 o                         
   1   7   4        685.73        784.22        64.98 o                         
   2   7   4       2526.93       2613.41       112.15 o                         
   3   7   4       1105.60       1260.87       126.60 o                         
   4   7   4        665.99        665.17        58.37 o                         
   5   7   4       1332.47       1439.44        76.19 o                         
   6   7   4        400.69        245.86        26.37 o                         
   7   7   4        229.14        177.72       117.86 o                         
   8   7   4        139.69        152.74        35.86 o                         
   9   7   4         57.52         58.81        26.76 o                         
  10   7   4         15.81         18.55        16.27 o                         
 -10   8   4        176.85        122.26        50.80 o                         
  -9   8   4        429.90        364.83        59.42 o                         
  -8   8   4         34.79         39.36        13.94 o                         
  -7   8   4        171.56        238.34        50.52 o                         
  -6   8   4       1060.15        936.75        44.25 o                         
  -5   8   4        888.96        838.26        29.01 o                         
  -4   8   4       1939.69       2007.74        60.03 o                         
  -3   8   4        911.57        959.38        83.42 o                         
  -2   8   4        340.24        346.69        22.24 o                         
  -1   8   4        223.05        298.95        78.73 o                         
   0   8   4         26.87         51.22        10.59 o                         
   1   8   4        207.36        257.42       147.91 o                         
   2   8   4        367.04        467.68        69.93 o                         
   3   8   4        909.76       1222.20       121.53 o                         
   4   8   4       1983.51       1845.62       102.10 o                         
   5   8   4        898.23        892.61        81.10 o                         
   6   8   4       1024.64        868.90        71.62 o                         
   7   8   4        171.75        152.83        38.31 o                         
   8   8   4         34.15         53.38        25.34 o                         
   9   8   4        448.85        486.73       132.00 o                         
  10   8   4        181.47        183.45        58.48 o                         
 -10   9   4        116.50         66.86        31.91 o                         
  -9   9   4         27.03          8.26        11.62 o                         
  -8   9   4        443.47        471.91        83.52 o                         
  -7   9   4         11.31         17.75        17.10 o                         
  -6   9   4       2095.10       2152.98       149.82 o                         
  -5   9   4        424.21        354.96        38.74 o                         
  -4   9   4        397.78        466.35        49.76 o                         
  -3   9   4        224.08        283.72        87.33 o                         
  -2   9   4        986.62        823.35        43.46 o                         
  -1   9   4       1546.68       1661.61        57.38 o                         
   0   9   4       8087.07       8330.18       158.45 o                         
   1   9   4       1508.72       1567.15        69.02 o                         
   2   9   4        993.87       1319.43        87.00 o                         
   3   9   4        218.88        242.44       105.48 o                         
   4   9   4        397.90        486.68        34.94 o                         
   5   9   4        455.41        632.09       229.79 o                         
   6   9   4       2065.80       2017.57        83.70 o                         
   7   9   4         12.21         12.91        21.75 o                         
   8   9   4        447.21        484.71       118.82 o                         
   9   9   4         27.65         63.33        27.45 o                         
  10   9   4        116.76        119.62        49.55 o                         
  -9  10   4        837.05        833.98       132.36 o                         
  -8  10   4         11.83         60.85        37.25 o                         
  -7  10   4        287.97        377.23        52.64 o                         
  -6  10   4        343.17        330.16        60.42 o                         
  -5  10   4        348.78        531.53        50.12 o                         
  -4  10   4       2017.66       2162.39        67.25 o                         
  -3  10   4        835.67        704.67        62.21 o                         
  -2  10   4         73.46        115.22        15.46 o                         
  -1  10   4       4818.60       4877.14       181.21 o                         
   0  10   4        102.40        109.35        19.53 o                         
   1  10   4       4874.57       4902.93       216.72 o                         
   2  10   4         79.16         99.35        37.18 o                         
   3  10   4        865.20        769.88        75.34 o                         
   4  10   4       2028.91       2101.39        82.43 o                         
   5  10   4        366.63        543.52        57.46 o                         
   6  10   4        338.50        337.51        68.88 o                         
   7  10   4        286.48        320.46        81.55 o                         
   8  10   4         10.77         32.26        12.50 o                         
   9  10   4        837.78        970.33       145.41 o                         
  -9  11   4        189.20        273.37        79.66 o                         
  -8  11   4        126.30         74.42        42.12 o                         
  -7  11   4         18.87        -25.05        32.62 o                         
  -6  11   4       1127.18       1075.56        88.58 o                         
  -5  11   4        109.54         70.44        27.35 o                         
  -4  11   4        168.70        160.90        30.10 o                         
  -3  11   4       1008.48        991.54       244.37 o                         
  -2  11   4        140.20        123.27        17.92 o                         
  -1  11   4        278.23        277.61        35.68 o                         
   0  11   4       5604.34       5495.19       140.82 o                         
   1  11   4        278.09        269.24        27.39 o                         
   2  11   4        142.91        132.65        53.18 o                         
   3  11   4       1034.36        932.01       141.53 o                         
   4  11   4        181.57        172.75        21.49 o                         
   5  11   4        111.86         81.57        18.83 o                         
   6  11   4       1121.47       1139.24       107.41 o                         
   7  11   4         19.30         40.12        23.76 o                         
   8  11   4        125.74         61.36        73.00 o                         
   9  11   4        192.88        247.69        76.91 o                         
  -8  12   4        234.07        222.00        69.69 o                         
  -7  12   4        187.96        201.64        68.70 o                         
  -6  12   4        290.13        269.07        76.23 o                         
  -5  12   4         69.86         82.67        18.71 o                         
  -4  12   4         93.89         61.56        20.08 o                         
  -3  12   4        479.62        515.68        83.26 o                         
  -2  12   4       1206.11       1139.91       112.89 o                         
  -1  12   4       1047.01       1076.82        74.27 o                         
   0  12   4         77.52         46.53        12.85 o                         
   1  12   4       1045.86       1076.76       107.66 o                         
   2  12   4       1216.81       1194.32       107.16 o                         
   3  12   4        491.01        519.18        86.35 o                         
   4  12   4        104.64         90.84        22.40 o                         
   5  12   4         66.08         58.95        12.58 o                         
   6  12   4        286.90        310.31       104.55 o                         
   7  12   4        184.48        184.40        47.90 o                         
   8  12   4        237.64        288.55        82.85 o                         
  -7  13   4         16.01        -31.16        40.20 o                         
  -6  13   4        313.34        242.29        74.50 o                         
  -5  13   4        103.21         87.96        18.88 o                         
  -4  13   4        420.07        414.03        58.85 o                         
  -3  13   4        334.44        636.20        95.57 o                         
  -2  13   4        436.85        523.12        91.71 o                         
  -1  13   4        206.15        230.86        59.30 o                         
   0  13   4        340.96        442.53        56.97 o                         
   1  13   4        200.42        258.49        46.28 o                         
   2  13   4        433.69        413.26        52.13 o                         
   3  13   4        343.81        660.02        73.24 o                         
   4  13   4        412.16        455.19        51.14 o                         
   5  13   4        107.43         85.65        25.54 o                         
   6  13   4        319.16        312.44        60.87 o                         
   7  13   4         16.13         13.24        17.50 o                         
  -5  14   4        407.57        339.81        86.68 o                         
  -4  14   4        539.80        457.04        93.89 o                         
  -3  14   4         19.83         -4.04        15.60 o                         
  -2  14   4         18.58         15.28        12.45 o                         
  -1  14   4        602.99        612.46        74.10 o                         
   0  14   4         79.32        104.28        23.95 o                         
   1  14   4        615.60        617.20        59.33 o                         
   2  14   4         19.14          6.78        12.35 o                         
   3  14   4         16.83         15.95        17.72 o                         
   4  14   4        527.00        473.14        54.76 o                         
   5  14   4        402.45        362.51        67.79 o                         
   6  14   4         25.12         24.43        31.18 o                         
  -4  15   4        197.08        188.07        45.05 o                         
  -3  15   4        173.24        153.22        38.14 o                         
  -2  15   4        121.11        146.50        40.50 o                         
  -1  15   4         17.57         20.29        21.46 o                         
   0  15   4        179.91        217.14        47.42 o                         
   1  15   4         19.08         10.09        19.60 o                         
   2  15   4        112.81        111.94        27.09 o                         
   3  15   4        167.61        182.83        35.05 o                         
   4  15   4        199.50        164.32        32.05 o                         
   5  15   4        236.69        214.94        70.05 o                         
  -3  16   4        172.55        117.83        48.64 o                         
  -2  16   4         62.90         21.90        32.08 o                         
  -1  16   4         83.12         74.59        31.21 o                         
   0  16   4          2.14        -17.46        22.85 o                         
   1  16   4         80.92         77.77        31.68 o                         
   2  16   4         63.01         44.40        27.31 o                         
   3  16   4        173.81        103.89        32.18 o                         
   4  16   4         48.98         68.39        38.50 o                         
   0  17   4          0.75          9.16        44.13 o                         
   1   0   5       6411.67       5870.32       103.56 o                         
   2   0   5       4492.15       4838.05        59.82 o                         
   3   0   5        231.19        165.33        10.86 o                         
   4   0   5        755.71        646.42        24.82 o                         
   5   0   5       2864.94       2790.39        54.99 o                         
   6   0   5       1603.22       1532.09        50.36 o                         
   7   0   5        894.11        989.41        60.95 o                         
   8   0   5        582.93        493.93        40.57 o                         
   9   0   5        189.22        181.89        25.04 o                         
  10   0   5        557.95        654.63        53.37 o                         
  11   0   5         86.50        107.99        26.24 o                         
 -11   1   5         88.32        135.56        29.17 o                         
 -10   1   5         23.87         28.12         8.86 o                         
  -9   1   5        882.36        968.04        69.56 o                         
  -8   1   5        103.55         91.13        19.30 o                         
  -7   1   5        693.25        683.35        42.39 o                         
  -6   1   5       1307.23       1362.92        55.65 o                         
  -5   1   5        661.42        716.20        26.66 o                         
  -4   1   5       3009.39       3316.70        55.62 o                         
  -3   1   5       5910.46       6189.60        89.33 o                         
  -2   1   5        738.48        657.93        17.60 o                         
  -1   1   5        152.26        121.23        12.32 o                         
   0   1   5        218.24        231.87        17.88 o                         
   2   1   5        735.94        725.15        62.28 o                         
   3   1   5       5735.24       5801.34       146.44 o                         
   4   1   5       2979.96       3253.56        82.19 o                         
   5   1   5        657.86        736.50        25.32 o                         
   6   1   5       1356.63       1455.02        40.29 o                         
   7   1   5        692.78        651.65        33.50 o                         
   8   1   5         98.67         64.04        10.49 o                         
   9   1   5        879.03        975.79        61.98 o                         
  10   1   5         23.89         15.82        10.69 o                         
  11   1   5         96.71        166.61        33.74 o                         
 -11   2   5        143.42        187.87        36.23 o                         
 -10   2   5         81.67         74.53        19.64 o                         
  -9   2   5        137.29        142.97        25.58 o                         
  -8   2   5        815.05        882.57        83.20 o                         
  -7   2   5        823.92        810.58        40.04 o                         
  -6   2   5       1128.09       1194.34        43.77 o                         
  -5   2   5       2228.81       2486.19        48.14 o                         
  -4   2   5       1817.75       1763.05        41.11 o                         
  -3   2   5       2338.58       2290.83        99.91 o                         
  -2   2   5       3128.28       3088.99        49.70 o                         
  -1   2   5       1044.07       1060.73        26.25 o                         
   0   2   5       4024.44       4185.72        83.14 o                         
   1   2   5       1031.94       1028.92        64.32 o                         
   2   2   5       3068.75       3145.10       115.15 o                         
   3   2   5       2296.44       2066.20        64.98 o                         
   4   2   5       1798.02       1734.25        35.80 o                         
   5   2   5       2185.65       2376.25        51.99 o                         
   6   2   5       1137.28       1191.24        42.73 o                         
   7   2   5        816.92        796.65        43.01 o                         
   8   2   5        782.48        881.60        80.57 o                         
   9   2   5        135.22        119.98        21.75 o                         
  10   2   5         77.86         66.06        26.76 o                         
  11   2   5        139.56        146.10        27.58 o                         
 -11   3   5        690.67        763.29        73.81 o                         
 -10   3   5        464.27        482.61        54.60 o                         
  -9   3   5        610.96        645.41        48.50 o                         
  -8   3   5        134.78        153.60        24.40 o                         
  -7   3   5        267.23        263.03        32.99 o                         
  -6   3   5        932.03        922.82        34.91 o                         
  -5   3   5        678.27        727.49        49.06 o                         
  -4   3   5       2816.03       3075.38        65.60 o                         
  -3   3   5       4154.50       4095.37        60.28 o                         
  -2   3   5       2339.25       2291.43        77.28 o                         
  -1   3   5        660.94        706.44        23.93 o                         
   0   3   5         79.15        201.91        15.67 o                         
   1   3   5        710.02        650.39        28.70 o                         
   2   3   5       2325.36       2151.99        60.74 o                         
   3   3   5       4211.22       4069.07       105.36 o                         
   4   3   5       2795.28       3198.81       137.44 o                         
   5   3   5        691.55        666.07        34.37 o                         
   6   3   5        978.95        977.79        28.61 o                         
   7   3   5        249.64        234.75        26.01 o                         
   8   3   5        125.23        136.83        17.90 o                         
   9   3   5        593.10        616.80        43.20 o                         
  10   3   5        449.55        507.20        49.40 o                         
  11   3   5        686.76        718.73        61.79 o                         
 -11   4   5         10.24         23.00        14.48 o                         
 -10   4   5        250.91        239.25        38.34 o                         
  -9   4   5          4.86         21.52         8.05 o                         
  -8   4   5        581.92        631.10        39.16 o                         
  -7   4   5        475.74        492.54        25.67 o                         
  -6   4   5        140.19        172.33        14.41 o                         
  -5   4   5       1501.40       1304.74        52.75 o                         
  -4   4   5       3484.04       3380.21        59.82 o                         
  -3   4   5       2452.40       2345.90        99.23 o                         
  -2   4   5       4793.71       4843.62        75.61 o                         
  -1   4   5       1814.48       2043.23       144.98 o                         
   0   4   5       1387.17       1515.67        47.29 o                         
   1   4   5       1822.98       2513.57        61.61 o                         
   2   4   5       4820.12       4996.95       156.00 o                         
   3   4   5       2565.17       2824.22        90.85 o                         
   4   4   5       3494.32       3230.69        85.46 o                         
   5   4   5       1512.80       1383.77        47.53 o                         
   6   4   5        134.26        168.38        10.57 o                         
   7   4   5        453.57        500.57        30.25 o                         
   8   4   5        597.82        614.73        47.00 o                         
   9   4   5          4.51         12.08         8.97 o                         
  10   4   5        246.50        225.55        33.09 o                         
  11   4   5          9.48         19.64        13.31 o                         
 -11   5   5        204.68        382.01        84.12 o                         
 -10   5   5        240.27        273.28        42.70 o                         
  -9   5   5         23.09         47.35        15.91 o                         
  -8   5   5        833.70        834.90        67.18 o                         
  -7   5   5        782.27        795.65        40.58 o                         
  -6   5   5        878.89        986.02        56.27 o                         
  -5   5   5         93.16        122.83        17.82 o                         
  -4   5   5       2496.23       2521.37        53.71 o                         
  -3   5   5       1161.76       1170.92        92.76 o                         
  -2   5   5       4334.44       4977.37        81.10 o                         
  -1   5   5       3350.96       3549.48       154.16 o                         
   0   5   5       1156.23       1281.68        51.66 o                         
   1   5   5       3374.05       3323.27       116.16 o                         
   2   5   5       4290.90       4887.67       107.24 o                         
   3   5   5       1162.97       1527.11        71.91 o                         
   4   5   5       2544.70       2774.73       124.93 o                         
   5   5   5        102.31        126.71        16.26 o                         
   6   5   5        862.55        911.50        45.98 o                         
   7   5   5        793.69        854.99        64.05 o                         
   8   5   5        821.40        862.03        67.21 o                         
   9   5   5         27.15         57.73        17.37 o                         
  10   5   5        244.17        246.93        45.30 o                         
  11   5   5        196.68        269.09        46.50 o                         
 -10   6   5        276.84        293.89        59.41 o                         
  -9   6   5        218.63        229.12        38.50 o                         
  -8   6   5         75.57         68.65        25.98 o                         
  -7   6   5        631.63        656.11        66.58 o                         
  -6   6   5        464.50        324.98        37.89 o                         
  -5   6   5        317.37        254.53        20.99 o                         
  -4   6   5        129.59        105.88        14.77 o                         
  -3   6   5        658.32        603.51        37.84 o                         
  -2   6   5       1303.10       1321.51        44.50 o                         
  -1   6   5        364.48        362.15        25.73 o                         
   0   6   5      11276.63      10480.19       243.47 o                         
   1   6   5        373.32        349.70        25.62 o                         
   2   6   5       1258.69       1336.52        59.66 o                         
   3   6   5        669.48        699.40        50.83 o                         
   4   6   5        149.30        142.24        18.46 o                         
   5   6   5        311.10        268.39        36.62 o                         
   6   6   5        458.99        367.80        45.20 o                         
   7   6   5        644.88        593.79        54.74 o                         
   8   6   5         77.29         72.93        18.01 o                         
   9   6   5        222.38        267.02        40.44 o                         
  10   6   5        279.39        269.67        59.19 o                         
  11   6   5         27.16         83.01        47.71 o                         
 -10   7   5         38.96         47.19        21.39 o                         
  -9   7   5        338.23        350.91        48.99 o                         
  -8   7   5          3.26         37.21        20.08 o                         
  -7   7   5        407.70        380.81        52.34 o                         
  -6   7   5       1565.54       1340.40        72.47 o                         
  -5   7   5       1508.83       1516.05        93.01 o                         
  -4   7   5       2188.30       2183.43        66.31 o                         
  -3   7   5        229.43        162.42        16.97 o                         
  -2   7   5       1051.47       1213.40        93.83 o                         
  -1   7   5       4101.69       4377.59       233.88 o                         
   0   7   5        719.34        676.87        32.75 o                         
   1   7   5       4099.67       3731.77       125.00 o                         
   2   7   5       1011.17        933.16        64.21 o                         
   3   7   5        214.93        200.83        48.09 o                         
   4   7   5       2181.33       2138.23        88.45 o                         
   5   7   5       1499.07       1498.57        83.83 o                         
   6   7   5       1557.23       1580.97       254.22 o                         
   7   7   5        389.17        340.86        51.80 o                         
   8   7   5          4.03         39.81        36.38 o                         
   9   7   5        341.89        332.44        56.26 o                         
  10   7   5         40.08         61.27        57.66 o                         
 -10   8   5        297.68        280.52        71.49 o                         
  -9   8   5         22.67         14.53        12.34 o                         
  -8   8   5        233.40        298.00        39.51 o                         
  -7   8   5        155.44        128.95       104.90 o                         
  -6   8   5        355.37        356.40        97.47 o                         
  -5   8   5        664.62        768.08       102.07 o                         
  -4   8   5        452.24        375.25        66.27 o                         
  -3   8   5        147.46         86.90        22.74 o                         
  -2   8   5       1533.14       1480.69        48.07 o                         
  -1   8   5        993.82        949.67        42.22 o                         
   0   8   5       8277.13       8253.57       131.41 o                         
   1   8   5        993.60        987.59        57.03 o                         
   2   8   5       1480.97       1559.64       129.07 o                         
   3   8   5        145.45        223.67        52.28 o                         
   4   8   5        465.52        549.95        63.71 o                         
   5   8   5        690.44        769.97        75.07 o                         
   6   8   5        384.50        344.40       118.28 o                         
   7   8   5        155.21        129.94        98.42 o                         
   8   8   5        241.45        279.99        52.74 o                         
   9   8   5         22.25         44.07        26.96 o                         
  10   8   5        302.85        361.97        82.39 o                         
  -9   9   5        138.14        179.78        61.03 o                         
  -8   9   5        145.24        169.15        35.82 o                         
  -7   9   5       1107.16       1079.41       114.47 o                         
  -6   9   5        594.89        550.58        81.27 o                         
  -5   9   5        553.79        623.62        34.13 o                         
  -4   9   5       1429.33       1455.00        56.84 o                         
  -3   9   5       1074.90       1000.35        58.45 o                         
  -2   9   5        941.11        895.61        42.91 o                         
  -1   9   5       1240.73       1184.22        49.76 o                         
   0   9   5        460.11        424.32        37.18 o                         
   1   9   5       1268.35       1195.31        80.14 o                         
   2   9   5        949.27        876.84        59.65 o                         
   3   9   5       1094.49        988.24        81.99 o                         
   4   9   5       1466.65       1449.03       104.35 o                         
   5   9   5        585.87        681.66        74.24 o                         
   6   9   5        604.87        575.51        46.25 o                         
   7   9   5       1088.87       1092.31       102.42 o                         
   8   9   5        138.43        242.87        67.73 o                         
   9   9   5        146.53        162.31        47.44 o                         
  -9  10   5        119.81         80.86        45.32 o                         
  -8  10   5        797.60        599.21       111.09 o                         
  -7  10   5        222.02        209.75        51.39 o                         
  -6  10   5        332.58        311.06        61.97 o                         
  -5  10   5        709.08        600.20        54.83 o                         
  -4  10   5       1050.91        875.15       108.49 o                         
  -3  10   5        698.54        695.20       235.60 o                         
  -2  10   5       4681.02       4652.10       102.73 o                         
  -1  10   5        544.51        519.90       136.37 o                         
   0  10   5       1540.10       1447.37        70.22 o                         
   1  10   5        527.34        649.08        59.72 o                         
   2  10   5       4737.98       4873.84       182.32 o                         
   3  10   5        683.58        777.51       195.48 o                         
   4  10   5       1049.55        653.56       168.27 o                         
   5  10   5        700.57        654.49        75.76 o                         
   6  10   5        332.35        335.83        37.94 o                         
   7  10   5        223.70        214.38        65.79 o                         
   8  10   5        800.44        831.36        95.92 o                         
   9  10   5        119.11        153.99        60.15 o                         
  -8  11   5         32.74         43.96        40.93 o                         
  -7  11   5         89.02         96.87        26.53 o                         
  -6  11   5        100.27         90.67        33.08 o                         
  -5  11   5        236.85        205.24        33.83 o                         
  -4  11   5        535.42        584.20        58.19 o                         
  -3  11   5        234.61        282.10       130.90 o                         
  -2  11   5        498.25        523.35        35.96 o                         
  -1  11   5       4005.40       3874.47       406.50 o                         
   0  11   5         93.57        100.78        18.88 o                         
   1  11   5       4054.81       4107.44       428.61 o                         
   2  11   5        513.07        532.07        62.04 o                         
   3  11   5        239.34        333.77       114.86 o                         
   4  11   5        541.09        509.01        32.87 o                         
   5  11   5        243.96        246.62        35.46 o                         
   6  11   5        103.52        128.62        33.11 o                         
   7  11   5         90.28        121.10        36.01 o                         
   8  11   5         33.83         10.76        24.01 o                         
  -8  12   5        410.27        397.82        98.52 o                         
  -7  12   5          3.08         -4.24        16.54 o                         
  -6  12   5        544.23        529.02        65.58 o                         
  -5  12   5        170.61        167.19        31.11 o                         
  -4  12   5        495.44        626.29        63.91 o                         
  -3  12   5        539.78        661.50        94.86 o                         
  -2  12   5       2097.16       1978.59       290.91 o                         
  -1  12   5        274.79        297.99       120.76 o                         
   0  12   5       2635.46       2670.60       124.75 o                         
   1  12   5        284.56        350.26        76.50 o                         
   2  12   5       2062.43       1855.91       174.58 o                         
   3  12   5        538.05        571.92        89.36 o                         
   4  12   5        484.23        547.52       137.74 o                         
   5  12   5        151.70        107.73        26.89 o                         
   6  12   5        538.02        564.53        78.99 o                         
   7  12   5          4.28         13.61        19.93 o                         
   8  12   5        432.00        451.99       108.84 o                         
  -7  13   5         37.69         80.50        50.62 o                         
  -6  13   5        364.86        403.66        97.03 o                         
  -5  13   5        209.04        247.07        41.17 o                         
  -4  13   5        105.53        186.50        50.34 o                         
  -3  13   5       1007.99        969.52       120.89 o                         
  -2  13   5        251.01        211.71        59.67 o                         
  -1  13   5         76.35         36.39        25.73 o                         
   0  13   5        247.19        231.98        42.26 o                         
   1  13   5         78.33         41.87        42.13 o                         
   2  13   5        253.51        204.93        42.70 o                         
   3  13   5        990.50        950.97       127.66 o                         
   4  13   5        107.81         96.01        41.72 o                         
   5  13   5        199.56        209.63        33.56 o                         
   6  13   5        366.56        369.61        66.04 o                         
   7  13   5         36.18         34.55        28.07 o                         
  -5  14   5        176.83        129.52        58.89 o                         
  -4  14   5        418.76        431.05        84.12 o                         
  -3  14   5         76.76        117.75        43.19 o                         
  -2  14   5         62.10         14.93        21.67 o                         
  -1  14   5         51.34        165.21        57.05 o                         
   0  14   5        829.24        949.75        87.10 o                         
   1  14   5         50.62         38.13        76.87 o                         
   2  14   5         61.94         86.81        24.97 o                         
   3  14   5         72.62         41.49        34.57 o                         
   4  14   5        414.48        402.35        49.72 o                         
   5  14   5        178.88        152.87        86.16 o                         
   6  14   5        105.79        110.47        48.15 o                         
  -4  15   5        425.76        446.48        68.15 o                         
  -3  15   5         12.70         16.26        11.65 o                         
  -2  15   5         50.75         35.39        11.33 o                         
  -1  15   5        404.04        422.01        66.45 o                         
   0  15   5         10.80         71.90        30.45 o                         
   1  15   5        403.15        360.15        47.93 o                         
   2  15   5         48.54         21.88        13.44 o                         
   3  15   5         14.33         15.89        17.39 o                         
   4  15   5        429.30        436.96        53.43 o                         
   5  15   5         80.75         93.96        54.88 o                         
  -3  16   5        113.90        213.96        67.08 o                         
  -2  16   5        101.67         79.92        31.26 o                         
  -1  16   5         47.29         72.75        48.83 o                         
   0  16   5        100.90        119.24        37.92 o                         
   1  16   5         48.23         50.98        31.17 o                         
   2  16   5        109.53         66.78        27.96 o                         
   3  16   5        118.41        194.34        49.28 o                         
   0   0   6       2325.67       2202.08        48.23 o                         
   1   0   6          5.60          9.14        22.66 o                         
   2   0   6       4090.94       3993.45        72.09 o                         
   3   0   6         54.59         30.26         4.90 o                         
   4   0   6        858.74        652.91        25.58 o                         
   5   0   6         10.77         74.09         8.99 o                         
   6   0   6         98.94        103.64        13.30 o                         
   7   0   6        207.93        228.53        28.33 o                         
   8   0   6       1316.74       1380.45        67.16 o                         
   9   0   6         99.52        168.77        26.14 o                         
  10   0   6        226.22        216.58        31.00 o                         
  11   0   6         86.48         90.71        20.76 o                         
 -11   1   6         27.01         23.01         8.41 o                         
 -10   1   6        115.50         65.94        14.60 o                         
  -9   1   6        191.10        191.89        26.35 o                         
  -8   1   6         62.88         53.99        11.52 o                         
  -7   1   6       3096.68       2934.95       103.92 o                         
  -6   1   6        192.78        170.43        15.90 o                         
  -5   1   6        885.66        892.80        32.22 o                         
  -4   1   6       2814.16       2803.46       127.37 o                         
  -3   1   6       5861.92       5958.79        84.33 o                         
  -2   1   6       5057.46       4847.10        61.58 o                         
  -1   1   6       5869.79       6147.85        95.52 o                         
   0   1   6        117.99         87.81         8.80 o                         
   2   1   6       4952.00       4486.70       164.05 o                         
   3   1   6       5827.02       5641.42       200.75 o                         
   4   1   6       2870.05       3033.94       161.33 o                         
   5   1   6        897.28        881.39        28.62 o                         
   6   1   6        195.23        188.89        15.84 o                         
   7   1   6       3052.91       2986.19        68.97 o                         
   8   1   6         66.60         64.66        15.62 o                         
   9   1   6        194.63        217.70        38.47 o                         
  10   1   6        116.92         95.48        21.32 o                         
  11   1   6         26.71         31.20        11.56 o                         
 -11   2   6        427.54        449.74        48.04 o                         
 -10   2   6        142.54        128.55        26.93 o                         
  -9   2   6         98.17        113.20        30.48 o                         
  -8   2   6        231.22        206.12        24.16 o                         
  -7   2   6       1511.73       1491.61        87.87 o                         
  -6   2   6        192.49        197.46        22.52 o                         
  -5   2   6       1659.82       1530.30        45.19 o                         
  -4   2   6       4345.19       4115.57        63.88 o                         
  -3   2   6       1064.71       1062.61        26.96 o                         
  -2   2   6       8315.30       8849.92       109.00 o                         
  -1   2   6       6549.73       6539.93        80.19 o                         
   0   2   6       4014.91       4424.19        60.22 o                         
   1   2   6       6616.19       6572.13       177.88 o                         
   2   2   6       8411.19       8533.70       112.78 o                         
   3   2   6       1029.92       1025.15        40.34 o                         
   4   2   6       4315.41       4065.99        72.37 o                         
   5   2   6       1626.86       1485.46        39.83 o                         
   6   2   6        202.33        237.57        47.48 o                         
   7   2   6       1486.92       1442.30        83.52 o                         
   8   2   6        231.50        193.38        26.49 o                         
   9   2   6         99.59        144.48        25.04 o                         
  10   2   6        149.75        163.81        26.93 o                         
  11   2   6        434.58        437.49        47.15 o                         
 -11   3   6        167.37        186.19        36.88 o                         
 -10   3   6        641.85        682.67        66.24 o                         
  -9   3   6        120.97        127.93        23.99 o                         
  -8   3   6        982.36        937.66        57.86 o                         
  -7   3   6        110.57        148.87        15.22 o                         
  -6   3   6        477.10        474.90        25.26 o                         
  -5   3   6        567.59        525.04        66.52 o                         
  -4   3   6       4907.36       4732.05        59.48 o                         
  -3   3   6         53.32         55.99         7.69 o                         
  -2   3   6        815.36        872.19        33.72 o                         
  -1   3   6       3327.73       3194.23        45.08 o                         
   0   3   6         57.07         85.93         9.15 o                         
   1   3   6       3319.65       3241.46        72.17 o                         
   2   3   6        795.72        835.56        37.41 o                         
   3   3   6         40.16         15.63        20.37 o                         
   4   3   6       4856.29       4636.44        76.44 o                         
   5   3   6        554.98        429.99        54.37 o                         
   6   3   6        478.79        450.43        23.14 o                         
   7   3   6         92.32        113.23        10.45 o                         
   8   3   6        999.14        965.59        51.37 o                         
   9   3   6        129.22        134.44        19.48 o                         
  10   3   6        639.24        668.59        56.37 o                         
  11   3   6        170.53        212.98        33.39 o                         
 -11   4   6        149.81        145.32        49.88 o                         
 -10   4   6         42.95         51.62        18.77 o                         
  -9   4   6        149.83        135.36        27.47 o                         
  -8   4   6        433.83        491.56        35.77 o                         
  -7   4   6       1073.52       1136.49        94.04 o                         
  -6   4   6         39.91         49.03         8.43 o                         
  -5   4   6        784.85        730.36        30.06 o                         
  -4   4   6         80.77        152.28        21.30 o                         
  -3   4   6       2568.48       2703.55        68.05 o                         
  -2   4   6       1574.16       1580.62        48.38 o                         
  -1   4   6        473.49        499.62        24.56 o                         
   0   4   6        256.08        166.19        16.29 o                         
   1   4   6        477.92        486.25        34.10 o                         
   2   4   6       1581.95       1277.60        83.61 o                         
   3   4   6       2535.13       2511.62        68.27 o                         
   4   4   6         86.65        208.14        43.89 o                         
   5   4   6        740.30        743.43        39.20 o                         
   6   4   6         41.65         68.27         8.98 o                         
   7   4   6       1053.05       1134.03        86.85 o                         
   8   4   6        444.11        533.21        44.77 o                         
   9   4   6        142.99        119.31        27.73 o                         
  10   4   6         44.85         59.81        16.81 o                         
  11   4   6        149.22        151.97        29.48 o                         
 -10   5   6         59.67         62.44        28.26 o                         
  -9   5   6        600.68        724.59       140.52 o                         
  -8   5   6        425.77        477.36        54.25 o                         
  -7   5   6        416.18        432.32        44.80 o                         
  -6   5   6        516.67        532.07        39.00 o                         
  -5   5   6        411.41        408.60        29.10 o                         
  -4   5   6       2996.03       3111.62        66.59 o                         
  -3   5   6        231.13        261.71        15.57 o                         
  -2   5   6        432.38        458.87        56.14 o                         
  -1   5   6       3171.09       3164.28        99.68 o                         
   0   5   6         75.42        161.42        15.58 o                         
   1   5   6       3195.07       3266.60        91.07 o                         
   2   5   6        477.82        666.03        49.11 o                         
   3   5   6        245.64        283.98        24.85 o                         
   4   5   6       2986.22       2929.74       106.46 o                         
   5   5   6        410.45        429.00        26.36 o                         
   6   5   6        513.25        551.15        24.66 o                         
   7   5   6        423.44        424.74        35.92 o                         
   8   5   6        408.46        435.18        48.40 o                         
   9   5   6        608.39        555.62        77.56 o                         
  10   5   6         55.96         92.05        25.65 o                         
  11   5   6          0.58        -11.75        12.21 o                         
 -10   6   6         98.44        131.78        42.78 o                         
  -9   6   6        392.63        388.21        65.59 o                         
  -8   6   6        644.56        637.03        60.06 o                         
  -7   6   6       1371.98       1305.39        95.91 o                         
  -6   6   6        686.27        713.76        41.21 o                         
  -5   6   6        231.03        231.75        21.05 o                         
  -4   6   6        245.31        262.07        19.68 o                         
  -3   6   6       3133.83       3540.42        70.24 o                         
  -2   6   6       2644.08       2756.45        60.96 o                         
  -1   6   6       4268.51       4423.81        82.21 o                         
   0   6   6       1546.59       1547.65        46.91 o                         
   1   6   6       4221.39       4355.12        74.24 o                         
   2   6   6       2666.61       2463.81       103.12 o                         
   3   6   6       3179.28       3457.28       166.33 o                         
   4   6   6        238.04        255.13        25.35 o                         
   5   6   6        235.15        265.91        23.93 o                         
   6   6   6        680.79        677.18        52.53 o                         
   7   6   6       1359.36       1221.13        49.73 o                         
   8   6   6        626.64        621.29        58.79 o                         
   9   6   6        389.14        401.84        50.48 o                         
  10   6   6         97.32        148.16        33.94 o                         
 -10   7   6          9.07          8.76        16.73 o                         
  -9   7   6        187.73        166.80        28.32 o                         
  -8   7   6       1801.87       1901.54       124.51 o                         
  -7   7   6         71.94         84.96        58.86 o                         
  -6   7   6        191.13        201.99        35.94 o                         
  -5   7   6         63.24        116.13        52.46 o                         
  -4   7   6       1368.70       1483.38        99.86 o                         
  -3   7   6        939.75        896.74        88.80 o                         
  -2   7   6       3912.63       3928.53       102.48 o                         
  -1   7   6       1186.39       1234.86        43.74 o                         
   0   7   6        197.72        128.23        14.88 o                         
   1   7   6       1185.93       1264.95        76.49 o                         
   2   7   6       4000.75       3859.76        73.80 o                         
   3   7   6        948.77        880.56        64.65 o                         
   4   7   6       1398.27       1365.16        63.45 o                         
   5   7   6         57.16         63.37        19.87 o                         
   6   7   6        187.82        177.50        36.86 o                         
   7   7   6         65.21         78.64        27.17 o                         
   8   7   6       1818.41       1992.81       144.87 o                         
   9   7   6        184.16        208.82        45.52 o                         
  10   7   6          7.51         13.09        19.07 o                         
 -10   8   6        248.54        254.65        70.53 o                         
  -9   8   6        348.92        341.07        45.06 o                         
  -8   8   6         50.99         22.85        21.15 o                         
  -7   8   6        978.72        892.43       101.77 o                         
  -6   8   6        289.40        291.26        57.78 o                         
  -5   8   6       2295.42       2248.70       441.93 o                         
  -4   8   6       1133.07       1223.05        75.66 o                         
  -3   8   6        341.24        330.88        23.00 o                         
  -2   8   6        262.18        242.10        22.19 o                         
  -1   8   6       2672.70       2460.35        70.74 o                         
   0   8   6        355.22        322.09        39.76 o                         
   1   8   6       2720.10       2569.27        80.98 o                         
   2   8   6        240.71        249.11        37.54 o                         
   3   8   6        339.21        355.57        47.48 o                         
   4   8   6       1164.21       1280.32        71.90 o                         
   5   8   6       2309.67       2366.39       497.21 o                         
   6   8   6        289.22        255.37        47.87 o                         
   7   8   6       1033.70        942.72        93.43 o                         
   8   8   6         53.46         67.19        28.35 o                         
   9   8   6        346.70        294.93        56.80 o                         
  10   8   6        257.75        358.70        84.83 o                         
  -9   9   6         27.64         29.06        12.92 o                         
  -8   9   6       1069.15       1102.51       122.71 o                         
  -7   9   6        209.95        273.58        59.98 o                         
  -6   9   6         41.74         54.19        22.52 o                         
  -5   9   6        522.42        552.74        52.89 o                         
  -4   9   6       1828.74       1804.47       144.43 o                         
  -3   9   6       2640.65       2405.74       135.60 o                         
  -2   9   6       2454.34       2542.03        75.83 o                         
  -1   9   6        232.60        208.87        50.63 o                         
   0   9   6       1677.20       1491.25        69.46 o                         
   1   9   6        232.29        239.60        58.33 o                         
   2   9   6       2429.87       2507.70       181.53 o                         
   3   9   6       2589.18       2712.63       159.36 o                         
   4   9   6       1802.57       1811.94       201.32 o                         
   5   9   6        529.92        575.05        69.03 o                         
   6   9   6         43.77         58.05        31.24 o                         
   7   9   6        216.63        196.07        44.93 o                         
   8   9   6       1085.89       1156.60       110.71 o                         
   9   9   6         29.17         50.55        24.37 o                         
  -9  10   6        314.16        301.83        82.61 o                         
  -8  10   6         17.35         57.93        46.45 o                         
  -7  10   6         65.45         71.02        30.13 o                         
  -6  10   6         19.48         44.13        26.74 o                         
  -5  10   6         16.42         11.93         7.17 o                         
  -4  10   6        183.65        209.07        38.60 o                         
  -3  10   6       1373.89       1275.82        64.08 o                         
  -2  10   6        703.39        525.98        40.86 o                         
  -1  10   6        451.52        541.49        49.86 o                         
   0  10   6        366.28        376.46        36.76 o                         
   1  10   6        438.36        487.24        43.99 o                         
   2  10   6        701.26        811.49       259.33 o                         
   3  10   6       1364.07       1408.59       104.26 o                         
   4  10   6        198.22        212.33        40.75 o                         
   5  10   6         15.06         34.35        19.76 o                         
   6  10   6         21.66          3.06        14.63 o                         
   7  10   6         61.59         90.46        32.94 o                         
   8  10   6         17.23         41.08        21.91 o                         
   9  10   6        306.88        339.85        85.61 o                         
  -8  11   6        111.09        182.57        66.50 o                         
  -7  11   6         25.47         10.49        11.70 o                         
  -6  11   6        396.65        395.95        73.01 o                         
  -5  11   6         30.64         73.13        21.89 o                         
  -4  11   6        162.62        216.19        37.67 o                         
  -3  11   6        982.31        817.21        77.33 o                         
  -2  11   6         12.31         14.67         7.90 o                         
  -1  11   6        186.48        228.13        88.55 o                         
   0  11   6        315.02        325.33        30.70 o                         
   1  11   6        200.10        243.78       108.82 o                         
   2  11   6         11.47          8.47        13.12 o                         
   3  11   6        955.10        904.37        86.93 o                         
   4  11   6        166.27        208.88        42.24 o                         
   5  11   6         34.11         75.25        24.81 o                         
   6  11   6        400.73        415.66        66.08 o                         
   7  11   6         23.07         32.43        21.49 o                         
   8  11   6        109.03         82.31        50.92 o                         
  -8  12   6         78.31         57.25        22.77 o                         
  -7  12   6        296.45        273.15        80.11 o                         
  -6  12   6         92.79         76.55        32.52 o                         
  -5  12   6         76.73        105.70        26.79 o                         
  -4  12   6        904.51        685.01        68.40 o                         
  -3  12   6        924.95       1120.49       125.38 o                         
  -2  12   6        519.93        531.43        90.50 o                         
  -1  12   6        179.02        175.20        39.02 o                         
   0  12   6         16.97        106.11        26.42 o                         
   1  12   6        181.84        134.21        31.97 o                         
   2  12   6        516.58        499.43        85.05 o                         
   3  12   6        933.71        902.72       111.94 o                         
   4  12   6        906.41        871.26       138.56 o                         
   5  12   6         71.05         96.94        34.77 o                         
   6  12   6         92.59         71.13        75.65 o                         
   7  12   6        295.15        366.55        66.74 o                         
   8  12   6         83.40        113.68        47.76 o                         
  -5  13   6        935.95        870.44        77.35 o                         
  -4  13   6        490.16        439.73        56.84 o                         
  -3  13   6        615.34        534.04        91.05 o                         
  -2  13   6        628.11        664.78       105.85 o                         
  -1  13   6        705.84        716.26        82.24 o                         
   0  13   6          4.94         36.22        17.66 o                         
   1  13   6        705.20        632.42        71.55 o                         
   2  13   6        642.34        702.24        79.44 o                         
   3  13   6        616.23        608.60        76.36 o                         
   4  13   6        509.63        520.28        74.23 o                         
   5  13   6        928.07        932.53        75.53 o                         
   6  13   6         69.02         78.57        56.30 o                         
  -4  14   6        341.25        460.35        59.71 o                         
  -3  14   6        374.42        423.99        83.87 o                         
  -2  14   6        243.15        200.27        60.31 o                         
  -1  14   6        711.91        723.92       115.76 o                         
   0  14   6         26.88         11.40        12.21 o                         
   1  14   6        709.59        754.91        82.90 o                         
   2  14   6        246.89        207.19        43.24 o                         
   3  14   6        371.58        428.86        66.77 o                         
   4  14   6        339.00        371.13        64.41 o                         
   5  14   6        332.90        417.24        86.24 o                         
   6  14   6        152.91         96.30        45.48 o                         
  -4  15   6         88.25        111.89        44.50 o                         
  -3  15   6         87.10         71.94        33.74 o                         
  -2  15   6          7.51         27.15        28.44 o                         
  -1  15   6        182.19        336.02        81.98 o                         
   0  15   6        714.99        795.01       130.89 o                         
   1  15   6        178.42        190.38        91.16 o                         
   2  15   6          8.59         44.34        18.71 o                         
   3  15   6         83.35         73.97        23.33 o                         
   4  15   6         94.62        121.90        43.98 o                         
   5  15   6        106.63        143.95        60.23 o                         
  -3  16   6        144.52        149.62        53.10 o                         
  -2  16   6        149.72        167.96        45.59 o                         
  -1  16   6         66.59         68.41        29.81 o                         
   0  16   6         32.55         22.19        17.05 o                         
   1  16   6         65.23         71.33        29.72 o                         
   2  16   6        151.08        133.96        30.82 o                         
   3  16   6        145.91        186.76        45.14 o                         
   1   0   7      12330.62      11554.59       138.98 o                         
   2   0   7        402.06        462.14        30.18 o                         
   3   0   7        682.73        935.24        29.52 o                         
   4   0   7       4035.07       4273.05        65.52 o                         
   5   0   7       3430.92       3353.96        60.95 o                         
   6   0   7        182.32        210.77        18.66 o                         
   7   0   7        494.34        443.87        32.70 o                         
   8   0   7        446.38        415.28        36.83 o                         
   9   0   7       1888.04       1930.67        85.57 o                         
  10   0   7        205.75        223.86        30.43 o                         
  11   0   7        696.72        748.56        59.68 o                         
 -11   1   7        143.88        112.39        21.99 o                         
 -10   1   7        157.28        195.31        27.87 o                         
  -9   1   7        166.49        152.22        22.44 o                         
  -8   1   7       2189.05       2112.92        71.42 o                         
  -7   1   7         29.44         64.64        12.74 o                         
  -6   1   7        379.76        393.63        24.52 o                         
  -5   1   7       2320.01       2447.30        70.84 o                         
  -4   1   7       1929.83       1883.79        45.84 o                         
  -3   1   7        545.86        622.51        19.81 o                         
  -2   1   7       4441.16       4261.45        64.71 o                         
  -1   1   7        217.26        256.59        17.11 o                         
   0   1   7       1906.51       1942.01        50.38 o                         
   2   1   7       4304.36       4685.84       175.33 o                         
   3   1   7        534.89        642.31        48.95 o                         
   4   1   7       1960.54       1846.75        49.88 o                         
   5   1   7       2268.12       2168.59       107.77 o                         
   6   1   7        376.09        422.30        26.78 o                         
   7   1   7         30.21         27.64         9.19 o                         
   8   1   7       2158.65       2154.31        85.55 o                         
   9   1   7        163.15        172.00        25.51 o                         
  10   1   7        157.59        183.69        27.63 o                         
  11   1   7        142.56        132.84        24.43 o                         
 -11   2   7        295.07        287.66        41.22 o                         
 -10   2   7        151.84        150.97        23.82 o                         
  -9   2   7        565.96        575.74        52.88 o                         
  -8   2   7        613.42        565.87        40.15 o                         
  -7   2   7        251.27        279.85        23.57 o                         
  -6   2   7        532.92        538.66        31.36 o                         
  -5   2   7       1910.40       2023.26        56.27 o                         
  -4   2   7       5087.90       5752.85       233.93 o                         
  -3   2   7       4077.01       3902.58        71.09 o                         
  -2   2   7        612.28        741.64        35.01 o                         
  -1   2   7       7057.73       6623.33       146.86 o                         
   0   2   7        113.34         91.93         8.26 o                         
   1   2   7       7172.96       7777.70       208.08 o                         
   3   2   7       4070.98       4252.66       476.36 o                         
   4   2   7       5029.00       4565.20       144.89 o                         
   5   2   7       1904.67       1976.19        50.28 o                         
   6   2   7        554.76        510.54        32.69 o                         
   7   2   7        239.38        264.30        20.59 o                         
   8   2   7        600.28        568.50        44.76 o                         
   9   2   7        584.74        643.38        50.85 o                         
  10   2   7        154.06        173.56        29.00 o                         
  11   2   7        294.90        282.89        37.47 o                         
 -10   3   7        319.46        312.32        35.56 o                         
  -9   3   7        236.68        248.02        30.83 o                         
  -8   3   7       1175.59       1120.04        59.63 o                         
  -7   3   7        513.45        595.12        30.89 o                         
  -6   3   7       2142.35       2186.51       178.75 o                         
  -5   3   7        230.40        221.33        25.36 o                         
  -4   3   7        148.35         94.16         9.77 o                         
  -3   3   7        609.98        683.97        26.55 o                         
  -2   3   7        215.06        275.94        14.70 o                         
  -1   3   7       3453.40       3818.46       148.88 o                         
   0   3   7         14.73         66.36        10.03 o                         
   1   3   7       3417.14       3315.11        80.89 o                         
   2   3   7        211.42        289.77        31.48 o                         
   3   3   7        624.50        674.50       128.04 o                         
   4   3   7        148.82        125.69        15.25 o                         
   5   3   7        245.11        299.63        19.67 o                         
   6   3   7       2133.12       2346.61       190.40 o                         
   7   3   7        528.33        588.99        27.60 o                         
   8   3   7       1186.27       1113.93        49.63 o                         
   9   3   7        229.75        294.79        30.51 o                         
  10   3   7        310.60        314.29        39.24 o                         
  11   3   7         54.17         45.85        16.20 o                         
 -10   4   7         37.23         33.81        15.92 o                         
  -9   4   7        532.07        575.56        45.99 o                         
  -8   4   7        583.85        515.63        37.04 o                         
  -7   4   7        469.85        531.18        26.80 o                         
  -6   4   7        985.29       1040.73        92.69 o                         
  -5   4   7        406.40        437.22        33.29 o                         
  -4   4   7       1455.74       1431.49        73.96 o                         
  -3   4   7        211.59        295.16        18.77 o                         
  -2   4   7       1395.70       1153.17        46.67 o                         
  -1   4   7       4730.16       4771.20        93.95 o                         
   0   4   7        413.60        384.91        25.74 o                         
   1   4   7       4610.45       4266.31        93.16 o                         
   2   4   7       1431.91       1595.88        99.51 o                         
   3   4   7        207.80        252.34       110.55 o                         
   4   4   7       1495.01       1868.64        82.43 o                         
   5   4   7        406.92        571.37        44.55 o                         
   6   4   7        987.69       1009.46        80.71 o                         
   7   4   7        444.64        487.25        24.41 o                         
   8   4   7        594.47        515.66        51.16 o                         
   9   4   7        532.63        532.31        46.90 o                         
  10   4   7         35.27         19.24        10.14 o                         
  11   4   7        356.84        401.14        66.80 o                         
 -10   5   7        140.57        159.60        42.70 o                         
  -9   5   7         44.14         57.30        25.83 o                         
  -8   5   7        318.54        310.94        46.98 o                         
  -7   5   7       2027.47       2117.42        68.41 o                         
  -6   5   7        492.07        320.03        36.23 o                         
  -5   5   7        514.03        483.87        35.91 o                         
  -4   5   7        922.15        902.41        37.90 o                         
  -3   5   7       1650.62       1705.29        44.18 o                         
  -2   5   7       2269.33       2013.73        52.41 o                         
  -1   5   7       6843.40       6893.51       123.01 o                         
   0   5   7       1138.24       1271.03        44.24 o                         
   1   5   7       6872.78       6790.79       106.59 o                         
   2   5   7       2280.82       1805.70       110.43 o                         
   3   5   7       1641.60       1721.47        61.72 o                         
   4   5   7        938.34        928.36        75.15 o                         
   5   5   7        503.33        555.50        50.34 o                         
   6   5   7        483.69        516.22        67.00 o                         
   7   5   7       2041.60       1964.46        57.79 o                         
   8   5   7        318.12        277.63        38.82 o                         
   9   5   7         47.27         44.79        18.70 o                         
  10   5   7        134.24        166.42        33.85 o                         
  11   5   7        324.30        374.81        65.71 o                         
 -10   6   7        934.25        938.57       107.13 o                         
  -9   6   7          6.55         32.88        15.84 o                         
  -8   6   7        260.64        312.25        53.51 o                         
  -7   6   7        528.28        530.78        40.28 o                         
  -6   6   7        693.01        672.23        42.33 o                         
  -5   6   7        757.26        566.24        41.18 o                         
  -4   6   7       1162.33       1186.67        45.95 o                         
  -3   6   7       4058.02       3891.30        93.97 o                         
  -2   6   7       1417.68       1417.47        66.93 o                         
  -1   6   7       2774.59       3010.41        69.78 o                         
   0   6   7       2391.61       2461.89        59.94 o                         
   1   6   7       2775.43       3088.23        76.94 o                         
   2   6   7       1412.70       1030.68        91.80 o                         
   3   6   7       4109.42       3947.62       101.02 o                         
   4   6   7       1076.15       1103.81        54.03 o                         
   5   6   7        760.30        705.91        67.40 o                         
   6   6   7        685.65        642.04        37.23 o                         
   7   6   7        536.12        533.41        52.78 o                         
   8   6   7        254.54        236.10        35.57 o                         
   9   6   7          7.49         17.75        15.03 o                         
  10   6   7        944.49        965.40        84.81 o                         
 -10   7   7         30.97         24.85        18.67 o                         
  -9   7   7        521.22        520.23        61.90 o                         
  -8   7   7        241.76        260.73        82.05 o                         
  -7   7   7        978.16       1009.30       113.75 o                         
  -6   7   7        473.01        469.34        28.59 o                         
  -5   7   7        935.28        949.50        39.93 o                         
  -4   7   7        823.46        964.32       120.57 o                         
  -3   7   7       1907.94       1871.89       183.58 o                         
  -2   7   7       1057.32       1107.58        49.33 o                         
  -1   7   7       1961.95       1911.00        93.59 o                         
   0   7   7         10.96         16.99         4.90 o                         
   1   7   7       1984.70       2078.02        60.65 o                         
   2   7   7       1086.24       1080.95        38.80 o                         
   3   7   7       1944.52       2072.93       100.10 o                         
   4   7   7        816.64        910.76        69.65 o                         
   5   7   7        930.21        945.88        61.71 o                         
   6   7   7        470.56        532.81        47.77 o                         
   7   7   7        955.68        929.64       223.85 o                         
   8   7   7        250.88        230.01       109.39 o                         
   9   7   7        525.33        489.38        70.37 o                         
  10   7   7         34.28         42.03        26.51 o                         
 -10   8   7        376.44        266.06        71.66 o                         
  -9   8   7         56.09        116.75        28.85 o                         
  -8   8   7        195.38        222.36        68.28 o                         
  -7   8   7         53.84         66.79        32.53 o                         
  -6   8   7        342.08        406.22        55.55 o                         
  -5   8   7        166.76        187.30        27.35 o                         
  -4   8   7       3505.20       3101.04       241.73 o                         
  -3   8   7        426.60        407.91        27.33 o                         
  -2   8   7       1919.90       2058.26        62.08 o                         
  -1   8   7       2191.38       2198.90        61.32 o                         
   0   8   7        987.66       1088.27        48.25 o                         
   1   8   7       2179.77       2098.39        60.59 o                         
   2   8   7       1917.79       1909.93        56.94 o                         
   3   8   7        397.04        376.28        38.14 o                         
   4   8   7       3513.84       3591.23        99.64 o                         
   5   8   7        170.17        167.23        26.88 o                         
   6   8   7        350.28        420.52       105.22 o                         
   7   8   7         52.68         76.72        28.57 o                         
   8   8   7        193.79        191.98        56.69 o                         
   9   8   7         53.25         79.71        61.42 o                         
  10   8   7        370.46        339.05        80.60 o                         
  -9   9   7        222.91        196.42        60.83 o                         
  -8   9   7         92.31         96.69        38.30 o                         
  -7   9   7        982.31        993.44       117.88 o                         
  -6   9   7        260.43        239.39        55.47 o                         
  -5   9   7         24.01         84.82        23.12 o                         
  -4   9   7        135.45        191.13        24.19 o                         
  -3   9   7        844.75       1095.95        50.64 o                         
  -2   9   7        167.70        157.83        19.66 o                         
  -1   9   7       1614.09       1462.17        95.17 o                         
   0   9   7         11.19         14.00        11.06 o                         
   1   9   7       1561.14       1504.79        59.31 o                         
   2   9   7        165.71        170.51        20.61 o                         
   3   9   7        881.96        999.61       207.83 o                         
   4   9   7        123.73        153.43        32.84 o                         
   5   9   7         24.12         67.97        27.56 o                         
   6   9   7        268.24        260.27        76.76 o                         
   7   9   7        978.97        961.09       177.18 o                         
   8   9   7         93.33         75.58        21.40 o                         
   9   9   7        228.74        316.54        59.13 o                         
  -9  10   7          5.44        -17.53        27.67 o                         
  -8  10   7        348.59        379.41        73.57 o                         
  -7  10   7        158.09        104.54        40.20 o                         
  -6  10   7       1130.76       1087.95       121.70 o                         
  -5  10   7        206.13        152.75        35.01 o                         
  -4  10   7        165.42        138.95        46.62 o                         
  -3  10   7        144.38        133.81        15.96 o                         
  -2  10   7       1473.82       1509.45        77.03 o                         
  -1  10   7        232.16        395.67       163.09 o                         
   0  10   7        204.91        164.37        23.91 o                         
   1  10   7        235.62        215.39        36.69 o                         
   2  10   7       1519.60       1491.09       134.25 o                         
   3  10   7        151.14        147.64        39.67 o                         
   4  10   7        151.31        130.94        71.38 o                         
   5  10   7        198.73        200.22        50.93 o                         
   6  10   7       1127.80       1096.62       104.26 o                         
   7  10   7        166.31        211.25        48.50 o                         
   8  10   7        348.12        385.55        66.30 o                         
   9  10   7          4.08        -11.78        21.67 o                         
  -7  11   7        726.28        673.28        99.00 o                         
  -6  11   7        319.26        397.51        74.43 o                         
  -5  11   7        371.87        410.87        50.51 o                         
  -4  11   7        285.91        271.34        41.52 o                         
  -3  11   7        646.33        702.87        57.94 o                         
  -2  11   7        626.01        583.68        49.99 o                         
  -1  11   7        174.12        186.37        31.47 o                         
   0  11   7        118.72        151.86        24.78 o                         
   1  11   7        195.24        219.76        63.82 o                         
   2  11   7        641.47        636.87        46.12 o                         
   3  11   7        658.86        680.73        74.86 o                         
   4  11   7        272.34        227.83        46.57 o                         
   5  11   7        365.23        415.48        63.00 o                         
   6  11   7        311.04        359.62       100.23 o                         
   7  11   7        721.77        652.55       112.06 o                         
   8  11   7         30.37         65.40        44.60 o                         
  -6  12   7        192.33        156.39        47.23 o                         
  -5  12   7         43.65         65.32        19.98 o                         
  -4  12   7        128.33         97.42        26.12 o                         
  -3  12   7        863.85        891.49       114.55 o                         
  -2  12   7        355.78        467.62        84.58 o                         
  -1  12   7        234.78        240.53        39.43 o                         
   0  12   7        492.17        442.06        44.39 o                         
   1  12   7        238.83        223.86        40.59 o                         
   2  12   7        343.40        352.37        70.46 o                         
   3  12   7        865.87        947.34        93.96 o                         
   4  12   7        128.52        127.23        35.95 o                         
   5  12   7         43.60         36.86        23.41 o                         
   6  12   7        194.36        174.08        45.01 o                         
   7  12   7        126.26        110.19        47.31 o                         
  -5  13   7        118.78        202.92        38.96 o                         
  -4  13   7        488.42        479.79        61.24 o                         
  -3  13   7          7.35         20.61        17.79 o                         
  -2  13   7        513.12        685.54       107.79 o                         
  -1  13   7         30.45         39.75        21.76 o                         
   0  13   7        151.29        160.72        35.88 o                         
   1  13   7         31.42         44.19        39.76 o                         
   2  13   7        540.80        602.21        74.98 o                         
   3  13   7          9.41         -4.11         8.99 o                         
   4  13   7        488.04        494.30        74.24 o                         
   5  13   7        121.31        152.47        45.35 o                         
   6  13   7        470.02        492.20        76.91 o                         
  -5  14   7        303.03        299.31        70.43 o                         
  -4  14   7         89.97         70.01        25.41 o                         
  -3  14   7        275.94        356.76        79.34 o                         
  -2  14   7        275.83        178.69        57.09 o                         
  -1  14   7        488.59        724.04       118.06 o                         
   0  14   7        490.05        549.65        67.22 o                         
   1  14   7        484.52        566.31       169.10 o                         
   2  14   7        283.75        286.25        53.11 o                         
   3  14   7        261.91        362.27        62.63 o                         
   4  14   7         81.34         46.72        23.09 o                         
   5  14   7        305.09        359.38        65.96 o                         
  -4  15   7        237.31        260.86        47.82 o                         
  -3  15   7        105.70        131.98        49.64 o                         
  -2  15   7        516.12        583.56       106.71 o                         
  -1  15   7        686.38        853.72       134.95 o                         
   0  15   7        923.33       1097.52       157.32 o                         
   1  15   7        671.63        750.24       105.01 o                         
   2  15   7        509.43        558.74        76.11 o                         
   3  15   7         98.59         80.51        27.92 o                         
   4  15   7        230.37        265.97        52.03 o                         
   5  15   7         31.54         51.92        38.88 o                         
  -3  16   7        189.64        205.05        64.91 o                         
  -2  16   7        267.01        287.73        81.80 o                         
  -1  16   7        250.47        260.26        74.48 o                         
   0  16   7        113.11        153.46        62.85 o                         
   1  16   7        252.37        243.89        73.78 o                         
   2  16   7        252.77        304.83        57.91 o                         
   3  16   7        193.15        248.32        51.95 o                         
   0   0   8      24809.99      24473.20       239.91 o                         
   1   0   8        664.56        646.76        22.40 o                         
   2   0   8        337.18        331.28        18.01 o                         
   3   0   8        462.43        448.62        29.01 o                         
   4   0   8       2324.29       1958.54        44.43 o                         
   5   0   8        232.47        194.56        15.62 o                         
   6   0   8       1212.16       1116.41        38.67 o                         
   7   0   8         15.73         17.16         7.95 o                         
   8   0   8       1423.97       1391.37        66.76 o                         
   9   0   8         48.73         35.74        13.22 o                         
  10   0   8        906.59        886.83        61.40 o                         
  11   0   8        205.72        231.26        39.65 o                         
 -11   1   8        155.17        183.54        41.31 o                         
 -10   1   8        170.72        231.65        29.74 o                         
  -9   1   8       1421.94       1435.00        71.82 o                         
  -8   1   8        466.54        466.90        37.79 o                         
  -7   1   8       1964.93       1859.26        63.53 o                         
  -6   1   8         52.64         35.54         9.45 o                         
  -5   1   8          2.40         11.84         4.34 o                         
  -4   1   8        733.60        653.89        75.20 o                         
  -3   1   8      13726.08      13693.93       142.05 o                         
  -2   1   8       2056.90       2643.76        65.46 o                         
  -1   1   8       6048.32       5855.25       131.15 o                         
   0   1   8       4814.65       4849.89        84.71 o                         
   1   1   8       6041.13       5817.09       167.95 o                         
   2   1   8       2078.41       1747.67       113.89 o                         
   3   1   8      13659.00      13608.67       236.09 o                         
   4   1   8        723.21       1025.04        51.90 o                         
   5   1   8          5.65         10.24         5.05 o                         
   6   1   8         49.24         37.06         8.15 o                         
   7   1   8       1962.85       1751.08        68.37 o                         
   8   1   8        466.20        436.50        31.33 o                         
   9   1   8       1393.98       1344.74        71.72 o                         
  10   1   8        169.30        249.59        42.85 o                         
  11   1   8        154.61        165.53        28.05 o                         
 -10   2   8        719.14        771.09        69.75 o                         
  -9   2   8         94.95         91.08        18.11 o                         
  -8   2   8        230.16        177.32        31.86 o                         
  -7   2   8        573.76        594.93        31.92 o                         
  -6   2   8        833.09        836.63        92.66 o                         
  -5   2   8       1735.56       1688.62        68.46 o                         
  -4   2   8        740.04        741.87        27.32 o                         
  -3   2   8        350.99        464.29        25.17 o                         
  -2   2   8       3776.49       3838.04       101.32 o                         
  -1   2   8        913.18        850.89        33.47 o                         
   0   2   8       4495.61       4600.13        62.29 o                         
   1   2   8        947.12        833.58        73.55 o                         
   3   2   8        369.49        378.86       114.87 o                         
   4   2   8        759.76        805.86        49.38 o                         
   5   2   8       1763.51       1858.68        85.57 o                         
   6   2   8        815.44        723.30       125.28 o                         
   7   2   8        581.03        604.37        32.01 o                         
   8   2   8        240.29        243.19        37.00 o                         
   9   2   8         95.20         89.85        20.09 o                         
  10   2   8        718.88        712.66        57.21 o                         
  11   2   8         54.07         63.83        19.58 o                         
 -10   3   8         42.16         21.79        11.94 o                         
  -9   3   8         10.89         20.62         9.43 o                         
  -8   3   8         59.67         59.23        14.28 o                         
  -7   3   8       1102.15       1130.30        46.56 o                         
  -6   3   8        954.45        947.01        70.74 o                         
  -5   3   8        531.46        510.47        41.70 o                         
  -4   3   8        265.79        303.28        20.48 o                         
  -3   3   8       3609.52       3966.81        66.24 o                         
  -2   3   8        218.36        229.17        21.33 o                         
  -1   3   8       5546.88       6857.88       101.44 o                         
   0   3   8       2165.98       2181.56        61.72 o                         
   1   3   8       5635.50       5906.76       801.15 o                         
   2   3   8        220.46        240.14        55.56 o                         
   3   3   8       3633.86       3833.82        82.05 o                         
   4   3   8        236.65        319.84        26.69 o                         
   5   3   8        497.74        568.83        36.65 o                         
   6   3   8        912.46        726.78        41.46 o                         
   7   3   8       1100.34       1125.81        39.20 o                         
   8   3   8         60.35         65.61        14.09 o                         
   9   3   8         11.45         19.78        10.88 o                         
  10   3   8         38.77         24.76        13.98 o                         
  11   3   8        300.05        315.36        45.79 o                         
 -10   4   8         43.05         52.77        16.00 o                         
  -9   4   8          5.18          6.06         7.65 o                         
  -8   4   8        242.79        234.44        40.59 o                         
  -7   4   8        224.11        231.77        26.53 o                         
  -6   4   8        431.30        385.84        24.15 o                         
  -5   4   8       4858.68       4592.40        97.79 o                         
  -4   4   8        500.69        523.22        29.81 o                         
  -3   4   8        439.57        514.68        22.76 o                         
  -2   4   8       4271.85       4530.33       172.87 o                         
  -1   4   8       3192.03       3587.83       140.29 o                         
   0   4   8         37.80         65.46         8.69 o                         
   1   4   8       3131.34       3827.54        95.09 o                         
   2   4   8       4231.61       5015.14       186.17 o                         
   3   4   8        420.96        464.51        78.50 o                         
   4   4   8        497.44        543.87        63.29 o                         
   5   4   8       4824.66       4694.45       105.11 o                         
   6   4   8        441.11        438.24        24.34 o                         
   7   4   8        208.34        235.88        23.89 o                         
   8   4   8        254.30        111.97        29.36 o                         
   9   4   8          6.82         21.33        12.20 o                         
  10   4   8         44.69         48.34        24.63 o                         
  11   4   8         41.97          8.23        21.80 o                         
 -10   5   8        102.48        136.03        40.78 o                         
  -9   5   8        725.43        745.81        69.67 o                         
  -8   5   8        108.21        104.15        18.09 o                         
  -7   5   8        210.24        273.91        45.09 o                         
  -6   5   8       1148.89       1108.39        60.42 o                         
  -5   5   8       1300.98       1521.68        65.92 o                         
  -4   5   8        875.36        841.01        41.36 o                         
  -3   5   8       2755.50       2822.27        59.14 o                         
  -2   5   8        268.05        234.02        22.02 o                         
  -1   5   8       3507.45       3585.10       173.07 o                         
   0   5   8        418.20        464.32        27.30 o                         
   1   5   8       3461.97       3078.14        87.63 o                         
   2   5   8        259.71        353.36        51.16 o                         
   3   5   8       2700.92       2712.99        87.52 o                         
   4   5   8        914.00        912.84        46.41 o                         
   5   5   8       1330.48       1298.01       113.16 o                         
   6   5   8       1194.73       1123.26        45.99 o                         
   7   5   8        217.78        244.04        44.25 o                         
   8   5   8        111.81        127.61        26.26 o                         
   9   5   8        720.99        694.09        65.98 o                         
  10   5   8        105.09        121.20        27.86 o                         
 -10   6   8         22.04          6.99        19.49 o                         
  -9   6   8         35.37         18.73        12.41 o                         
  -8   6   8        433.46        407.66        49.64 o                         
  -7   6   8        511.23        577.42        43.71 o                         
  -6   6   8       2258.23       2466.28        85.20 o                         
  -5   6   8       6420.80       6861.45       153.59 o                         
  -4   6   8       1513.28       1667.98        82.90 o                         
  -3   6   8        647.68        659.29        48.00 o                         
  -2   6   8         80.05         76.64        10.56 o                         
  -1   6   8        525.92        524.35        29.87 o                         
   0   6   8       3446.12       3011.12        74.79 o                         
   1   6   8        540.29        685.83        43.16 o                         
   2   6   8         73.74         71.37        13.37 o                         
   3   6   8        644.73        592.84        44.56 o                         
   4   6   8       1501.84       1580.84       117.77 o                         
   5   6   8       6442.17       6396.99       134.41 o                         
   6   6   8       2263.88       2239.98        83.66 o                         
   7   6   8        522.22        562.31        56.11 o                         
   8   6   8        434.83        463.97        53.11 o                         
   9   6   8         36.48         29.32        18.07 o                         
  10   6   8         26.92         35.72        16.63 o                         
  -9   7   8        339.67        286.68        43.71 o                         
  -8   7   8         12.52         22.37        18.26 o                         
  -7   7   8        405.39        372.33        54.21 o                         
  -6   7   8       3062.62       3033.11        84.58 o                         
  -5   7   8        777.10        755.62        43.01 o                         
  -4   7   8        111.63        249.53        27.65 o                         
  -3   7   8       1160.08       1153.61        68.85 o                         
  -2   7   8        754.78        657.56        53.48 o                         
  -1   7   8        796.44        768.31        64.55 o                         
   0   7   8        278.77        228.08        21.92 o                         
   1   7   8        789.79        787.92        51.91 o                         
   2   7   8        762.44        827.89        34.87 o                         
   3   7   8       1166.87       1125.77        76.36 o                         
   4   7   8        106.48        112.00        19.67 o                         
   5   7   8        764.76        772.88        44.26 o                         
   6   7   8       3091.81       3062.99       115.31 o                         
   7   7   8        404.10        290.82        49.91 o                         
   8   7   8         12.99         -1.62        11.05 o                         
   9   7   8        341.92        356.31        61.00 o                         
  10   7   8         87.36         89.44        31.58 o                         
 -10   8   8         71.70         79.26        36.84 o                         
  -9   8   8        521.06        692.36        75.66 o                         
  -8   8   8         30.14         49.84        24.12 o                         
  -7   8   8        522.33        530.61        64.77 o                         
  -6   8   8        546.40        523.32        65.32 o                         
  -5   8   8        550.49        481.50        23.93 o                         
  -4   8   8        741.52        711.01        36.42 o                         
  -3   8   8        131.53        168.83        28.00 o                         
  -2   8   8        949.43       1089.59        58.79 o                         
  -1   8   8        548.84        540.89        68.31 o                         
   0   8   8        294.33        301.73        25.52 o                         
   1   8   8        529.96        501.99        53.87 o                         
   2   8   8        910.70       1007.63        41.84 o                         
   3   8   8        136.26        189.82        44.65 o                         
   4   8   8        744.17        756.23        45.76 o                         
   5   8   8        522.15        532.16        38.76 o                         
   6   8   8        537.11        502.02        67.14 o                         
   7   8   8        520.44        568.10        73.56 o                         
   8   8   8         32.90         24.32        16.71 o                         
   9   8   8        526.53        625.96       126.29 o                         
  10   8   8         66.08        102.15        45.83 o                         
  -9   9   8          8.41         26.02        24.72 o                         
  -8   9   8         67.21        187.80        55.31 o                         
  -7   9   8         49.90         30.71        20.70 o                         
  -6   9   8        216.79        313.09        66.44 o                         
  -5   9   8        482.16        452.64       112.19 o                         
  -4   9   8         61.18         75.56         7.96 o                         
  -3   9   8       2065.46       1935.69        65.81 o                         
  -2   9   8        588.46        517.20       135.24 o                         
  -1   9   8       1277.75       1239.16        62.61 o                         
   0   9   8       1744.33       1805.69        66.22 o                         
   1   9   8       1282.49       1310.46        56.22 o                         
   2   9   8        573.49        626.29        62.42 o                         
   3   9   8       2130.81       2179.78       127.64 o                         
   4   9   8         59.23         59.36        19.06 o                         
   5   9   8        486.83        462.88       125.95 o                         
   6   9   8        207.97        256.43        49.30 o                         
   7   9   8         54.13         30.78        49.73 o                         
   8   9   8         67.23         39.68        83.76 o                         
   9   9   8          7.55         18.81         8.02 o                         
  -8  10   8         31.23         -1.26        15.24 o                         
  -7  10   8         23.78         78.72        36.60 o                         
  -6  10   8        338.87        272.38        62.24 o                         
  -5  10   8        712.70        772.93       102.91 o                         
  -4  10   8        770.67        762.24        64.60 o                         
  -3  10   8         27.22         58.12        13.63 o                         
  -2  10   8       2076.37       1951.15        91.52 o                         
  -1  10   8       1023.00        970.46        57.59 o                         
   0  10   8         98.20        153.75        20.41 o                         
   1  10   8       1050.88       1018.64        58.58 o                         
   2  10   8       2083.91       2004.58        75.65 o                         
   3  10   8         30.61         28.48         9.96 o                         
   4  10   8        770.89        742.46        79.84 o                         
   5  10   8        715.07        779.98       155.31 o                         
   6  10   8        340.72        336.74        78.48 o                         
   7  10   8         22.94         52.44        20.87 o                         
   8  10   8         29.58          8.70        36.20 o                         
   9  10   8        110.91        164.90        60.82 o                         
  -7  11   8          8.65         25.67        24.96 o                         
  -6  11   8        129.81        222.80        58.06 o                         
  -5  11   8         17.01         22.96        16.65 o                         
  -4  11   8        135.70        196.70        36.36 o                         
  -3  11   8        216.99        185.71        49.51 o                         
  -2  11   8        497.94        502.53        48.05 o                         
  -1  11   8        101.94        165.79        28.95 o                         
   0  11   8        231.69        158.29        21.54 o                         
   1  11   8        102.41         71.02        17.61 o                         
   2  11   8        476.97        536.20        48.81 o                         
   3  11   8        226.94        192.01        41.39 o                         
   4  11   8        129.73        124.42        45.20 o                         
   5  11   8         20.53         54.22        25.26 o                         
   6  11   8        127.44        165.50        96.46 o                         
   7  11   8          8.59         35.57        22.54 o                         
   8  11   8        301.29        360.11        91.27 o                         
  -6  12   8         20.35         32.89        27.41 o                         
  -5  12   8         80.04        140.32        31.39 o                         
  -4  12   8         32.90         40.94        17.96 o                         
  -3  12   8        504.62        333.29        70.64 o                         
  -2  12   8         65.16         76.40        31.87 o                         
  -1  12   8         51.80        139.21        29.09 o                         
   0  12   8        180.71        163.87        26.34 o                         
   1  12   8         55.72         95.12        27.17 o                         
   2  12   8         73.55         51.79        20.38 o                         
   3  12   8        495.57        530.14        84.15 o                         
   4  12   8         32.68         56.09        22.07 o                         
   5  12   8         79.66        101.60        51.98 o                         
   6  12   8         20.05         60.05        30.22 o                         
   7  12   8         59.35         67.24        43.48 o                         
  -6  13   8        276.00        499.58        92.24 o                         
  -5  13   8         43.68         43.18        19.75 o                         
  -4  13   8        250.53        268.04        46.60 o                         
  -3  13   8        176.98        279.05        69.38 o                         
  -2  13   8        616.70        584.40        78.04 o                         
  -1  13   8        205.28        277.30        85.65 o                         
   0  13   8        184.43        153.39        35.02 o                         
   1  13   8        211.17        222.75       103.19 o                         
   2  13   8        609.06        663.67       158.02 o                         
   3  13   8        180.14        160.16        39.49 o                         
   4  13   8        253.91        286.20        56.56 o                         
   5  13   8         41.84         53.77        29.29 o                         
   6  13   8        277.58        285.24       170.76 o                         
  -5  14   8        135.70        232.77        61.81 o                         
  -4  14   8          9.86         19.09        16.77 o                         
  -3  14   8         29.84         -6.01        11.77 o                         
  -2  14   8        277.45        401.60        88.17 o                         
  -1  14   8        189.77        145.87        52.57 o                         
   0  14   8       2027.10       2002.08       131.95 o                         
   1  14   8        196.01        207.59        42.67 o                         
   2  14   8        273.66        302.64        58.21 o                         
   3  14   8         26.83         22.95        23.55 o                         
   4  14   8          9.60         38.71        51.71 o                         
   5  14   8        129.65        216.10        73.85 o                         
  -4  15   8         11.44         40.34        18.16 o                         
  -3  15   8        676.51        590.67       105.21 o                         
  -2  15   8         18.73         22.16        17.71 o                         
  -1  15   8        444.30        430.31        95.78 o                         
   0  15   8          9.10         21.72        19.61 o                         
   1  15   8        435.79        523.45       193.04 o                         
   2  15   8         19.11          1.87        20.45 o                         
   3  15   8        683.72        846.69        99.11 o                         
   4  15   8         10.03         77.46        45.45 o                         
  -2  16   8         72.76        113.63        49.23 o                         
  -1  16   8        177.66        216.80        73.57 o                         
   0  16   8        983.29       1317.34       176.95 o                         
   1  16   8        180.64        128.38        56.81 o                         
   2  16   8         70.60        118.32        46.73 o                         
   1   0   9       2981.39       2634.60        51.72 o                         
   2   0   9         17.49         49.10         6.48 o                         
   3   0   9         66.94         70.83        12.76 o                         
   4   0   9       4443.88       4136.75        73.80 o                         
   5   0   9        778.74        947.06        34.68 o                         
   6   0   9       6595.95       6240.27        97.94 o                         
   7   0   9        718.35        752.38        43.84 o                         
   8   0   9         97.68         91.93        14.46 o                         
   9   0   9         55.55        129.87        19.92 o                         
  10   0   9         11.94         10.53         8.58 o                         
  11   0   9         34.12         65.16        37.80 o                         
 -11   1   9         26.15         67.64        38.89 o                         
 -10   1   9          6.50         16.64         7.90 o                         
  -9   1   9        187.47        229.71        28.37 o                         
  -8   1   9        466.65        551.00        55.23 o                         
  -7   1   9        995.49        878.43        43.80 o                         
  -6   1   9       1078.07       1102.68        40.71 o                         
  -5   1   9        207.89        240.49        16.95 o                         
  -4   1   9        387.41        366.34        17.36 o                         
  -3   1   9        719.59        975.95        35.91 o                         
  -2   1   9        970.96       1059.78        48.56 o                         
  -1   1   9       2758.22       3217.51       108.50 o                         
   0   1   9       7860.65       7437.59        96.64 o                         
   1   1   9       2749.02       3284.38       351.35 o                         
   2   1   9        938.55       1048.73        86.19 o                         
   3   1   9        728.36        692.46        55.55 o                         
   4   1   9        399.12        441.51        36.34 o                         
   5   1   9        234.10        267.11        27.71 o                         
   6   1   9       1064.21       1034.87        44.34 o                         
   7   1   9       1026.08        926.99        49.18 o                         
   8   1   9        493.69        566.29        56.88 o                         
   9   1   9        184.72        207.21        28.87 o                         
  10   1   9          5.70          1.58         9.09 o                         
  11   1   9         27.63         45.15        35.44 o                         
 -10   2   9         34.87         42.79        17.58 o                         
  -9   2   9        479.65        487.93        41.76 o                         
  -8   2   9        696.71        705.50        41.97 o                         
  -7   2   9        479.88        467.44        32.15 o                         
  -6   2   9        250.88        246.35        21.09 o                         
  -5   2   9        124.92         78.53        14.55 o                         
  -4   2   9        750.82        807.26        46.95 o                         
  -3   2   9       1134.86       1304.10        40.20 o                         
  -2   2   9       2293.81       1860.49        68.45 o                         
  -1   2   9       5718.15       5946.63       167.28 o                         
   0   2   9       6611.34       7070.73        71.30 o                         
   1   2   9       5589.44       5092.38       163.11 o                         
   4   2   9        776.57        766.60        62.62 o                         
   5   2   9        118.91        129.41        24.35 o                         
   6   2   9        265.79        250.88        29.76 o                         
   7   2   9        474.08        462.45        34.93 o                         
   8   2   9        701.28        707.91        49.58 o                         
   9   2   9        494.00        512.47        45.25 o                         
  10   2   9         32.04         15.52         8.48 o                         
  11   2   9         12.59         43.30        38.89 o                         
 -10   3   9        741.58        801.25       145.83 o                         
  -9   3   9         42.15         56.96        16.07 o                         
  -8   3   9       1367.87       1330.21       104.01 o                         
  -7   3   9        498.04        540.02        65.29 o                         
  -6   3   9       5154.12       5124.62        99.24 o                         
  -5   3   9        414.67        452.18       120.68 o                         
  -4   3   9       2218.26       2270.95        68.51 o                         
  -3   3   9       1484.71       1426.94        35.93 o                         
  -2   3   9       2823.11       3134.53        77.65 o                         
  -1   3   9         47.90        107.52        11.32 o                         
   0   3   9      16043.85      15706.44       126.42 o                         
   1   3   9         43.34         76.29        17.89 o                         
   2   3   9       2808.36       2756.16       247.22 o                         
   3   3   9       1467.99       1430.40        47.07 o                         
   4   3   9       2198.58       2035.25        93.25 o                         
   5   3   9        410.63        198.13        23.21 o                         
   6   3   9       5171.26       5038.45       139.46 o                         
   7   3   9        499.87        531.86        66.17 o                         
   8   3   9       1361.85       1212.28        79.95 o                         
   9   3   9         39.30         18.66         9.65 o                         
  10   3   9        721.15        874.11        75.34 o                         
  11   3   9        243.33        296.39        83.16 o                         
 -10   4   9         11.43         -1.63         9.74 o                         
  -9   4   9        995.70        977.60        64.33 o                         
  -8   4   9         18.05         15.99        10.10 o                         
  -7   4   9        304.04        265.72        33.79 o                         
  -6   4   9       1650.16       1610.35        50.96 o                         
  -5   4   9        503.59        478.93        21.42 o                         
  -4   4   9        355.62        322.69        23.76 o                         
  -3   4   9       1472.65       1685.87       100.03 o                         
  -2   4   9       1437.09       1311.05        49.99 o                         
  -1   4   9       5603.37       5565.71       222.27 o                         
   0   4   9       1560.98       1807.72        60.24 o                         
   1   4   9       5654.79       5085.65       116.94 o                         
   2   4   9       1460.60       1210.34        97.07 o                         
   3   4   9       1533.11       1618.52       205.92 o                         
   4   4   9        358.22        325.70        40.38 o                         
   5   4   9        508.97        521.36        30.21 o                         
   6   4   9       1606.89       1550.64        53.77 o                         
   7   4   9        291.40        255.73        30.19 o                         
   8   4   9         20.76         15.78        11.00 o                         
   9   4   9       1002.89       1019.54        65.85 o                         
  10   4   9         10.77         20.48        13.31 o                         
  11   4   9         70.00         60.81        23.81 o                         
 -10   5   9        408.97        495.62        77.73 o                         
  -9   5   9        509.78        515.23        58.42 o                         
  -8   5   9        478.13        459.17        40.60 o                         
  -7   5   9          5.07          9.99         9.10 o                         
  -6   5   9        609.63        686.11        82.25 o                         
  -5   5   9        207.15        230.05        23.11 o                         
  -4   5   9       2265.86       2226.87        70.23 o                         
  -3   5   9       1000.70        986.09        55.31 o                         
  -2   5   9        170.14        171.67        17.19 o                         
  -1   5   9        709.04        746.69        83.15 o                         
   0   5   9       5238.96       5279.35       105.88 o                         
   1   5   9        713.10        977.35        51.98 o                         
   2   5   9        184.18        235.06        43.40 o                         
   3   5   9        994.65        923.52        70.69 o                         
   4   5   9       2227.68       2180.30        71.77 o                         
   5   5   9        209.55        256.77        21.60 o                         
   6   5   9        616.22        648.34        67.31 o                         
   7   5   9          4.10         -2.63         9.22 o                         
   8   5   9        463.05        432.72        56.29 o                         
   9   5   9        514.46        440.60        53.15 o                         
  10   5   9        411.80        540.51        60.79 o                         
  -9   6   9         91.65        118.82        28.63 o                         
  -8   6   9        240.16        234.23        39.04 o                         
  -7   6   9        705.72        759.73        47.92 o                         
  -6   6   9         70.09         75.04        17.09 o                         
  -5   6   9        232.53        209.39        29.26 o                         
  -4   6   9        300.39        283.20        40.63 o                         
  -3   6   9       2036.59       2120.90       168.58 o                         
  -2   6   9        198.89        146.39        18.24 o                         
  -1   6   9        195.49        237.97        21.30 o                         
   0   6   9         26.63         39.25         8.44 o                         
   1   6   9        194.82        192.56        19.92 o                         
   2   6   9        206.42        130.84        34.26 o                         
   3   6   9       2035.67       2098.88        83.54 o                         
   4   6   9        269.50        293.17        53.89 o                         
   5   6   9        221.53        225.70        27.34 o                         
   6   6   9         65.93         93.52        15.01 o                         
   7   6   9        707.57        769.22        65.86 o                         
   8   6   9        230.26        247.75        38.18 o                         
   9   6   9         93.39         95.31        24.56 o                         
  10   6   9          4.04          7.01        12.50 o                         
 -10   7   9        193.21        256.59        67.53 o                         
  -9   7   9         57.42         61.94        22.07 o                         
  -8   7   9        278.99        250.71        40.58 o                         
  -7   7   9        552.60        550.38        67.38 o                         
  -6   7   9        931.59        941.66        51.69 o                         
  -5   7   9        233.84        161.02        23.96 o                         
  -4   7   9        968.80       1022.94        76.50 o                         
  -3   7   9        820.55        917.64       104.05 o                         
  -2   7   9       1333.58       1322.18        81.10 o                         
  -1   7   9        523.53        500.13        37.24 o                         
   0   7   9        118.10        166.66        21.16 o                         
   1   7   9        520.58        504.55        34.92 o                         
   2   7   9       1356.45       1174.11        46.32 o                         
   3   7   9        814.87        879.84        57.99 o                         
   4   7   9        967.95        973.91        97.73 o                         
   5   7   9        241.07        213.47        37.45 o                         
   6   7   9        892.98        881.62        74.00 o                         
   7   7   9        562.28        533.36        89.25 o                         
   8   7   9        274.26        285.71        53.17 o                         
   9   7   9         59.04         55.00        23.43 o                         
  -9   8   9        255.31        248.77        41.42 o                         
  -8   8   9        217.61        224.52        45.77 o                         
  -7   8   9          0.58         16.84        11.27 o                         
  -6   8   9        340.98        306.10        55.01 o                         
  -5   8   9        405.60        333.57        76.99 o                         
  -4   8   9       1863.47       1844.17        89.64 o                         
  -3   8   9       1291.75       1376.56       119.64 o                         
  -2   8   9       2228.97       2398.40       157.39 o                         
  -1   8   9        182.95        164.20        43.29 o                         
   0   8   9        560.85        456.01        36.97 o                         
   1   8   9        181.02        215.62        25.44 o                         
   2   8   9       2245.13       2151.06        73.81 o                         
   3   8   9       1271.80       1283.38        73.04 o                         
   4   8   9       1815.84       1785.09        88.80 o                         
   5   8   9        402.31        402.47        34.11 o                         
   6   8   9        328.39        283.45        52.67 o                         
   7   8   9          0.68         -9.77        11.43 o                         
   8   8   9        216.13        245.91        50.31 o                         
   9   8   9        258.09        229.25        48.60 o                         
  -9   9   9         16.59        -17.67        22.70 o                         
  -8   9   9        363.87        422.63        84.20 o                         
  -7   9   9        106.75        160.85        48.53 o                         
  -6   9   9        585.55        529.02        89.29 o                         
  -5   9   9         19.50         35.00        11.90 o                         
  -4   9   9        173.84        277.43        22.39 o                         
  -3   9   9        717.58        631.88        86.36 o                         
  -2   9   9        327.99        294.52        36.89 o                         
  -1   9   9          0.93          1.90         5.97 o                         
   0   9   9        235.21        285.94        23.62 o                         
   1   9   9          0.78          5.48         4.53 o                         
   2   9   9        311.02        282.78        26.59 o                         
   3   9   9        702.60        734.72       143.52 o                         
   4   9   9        184.14        228.81        44.58 o                         
   5   9   9         20.38         31.55        12.98 o                         
   6   9   9        586.03        569.34        74.78 o                         
   7   9   9        110.77         50.23        86.91 o                         
   8   9   9        359.32        375.64        63.79 o                         
   9   9   9         16.50         -9.64        23.35 o                         
  -8  10   9          8.46         15.45        15.01 o                         
  -7  10   9          5.26         13.13        16.75 o                         
  -6  10   9        841.96       1007.20       125.45 o                         
  -5  10   9         55.57         72.59        37.63 o                         
  -4  10   9        992.73        809.59        44.57 o                         
  -3  10   9        250.56        317.42        63.21 o                         
  -2  10   9        293.56        294.63        37.28 o                         
  -1  10   9        536.00        543.99        38.31 o                         
   0  10   9          9.27         14.84         7.76 o                         
   1  10   9        527.23        524.62        42.52 o                         
   2  10   9        302.71        349.69        36.03 o                         
   3  10   9        246.33        280.25        58.91 o                         
   4  10   9        996.68        916.27        89.77 o                         
   5  10   9         62.45         37.79        17.02 o                         
   6  10   9        842.91        950.70       178.16 o                         
   7  10   9          6.25          7.91        32.63 o                         
   8  10   9          9.16         21.08        19.48 o                         
  -7  11   9        376.72        455.25        87.42 o                         
  -6  11   9         63.89         84.76        39.20 o                         
  -5  11   9        481.90        490.46        85.58 o                         
  -4  11   9        244.47        254.46        42.75 o                         
  -3  11   9        199.06        111.89        41.76 o                         
  -2  11   9        401.64        380.18        79.43 o                         
  -1  11   9        855.69        906.21        59.15 o                         
   0  11   9          4.50          4.36         6.75 o                         
   1  11   9        857.31        740.98        74.79 o                         
   2  11   9        388.02        391.30        86.81 o                         
   3  11   9        189.18        167.36        39.56 o                         
   4  11   9        233.03        330.41        70.14 o                         
   5  11   9        485.54        474.11        69.07 o                         
   6  11   9         64.42         61.96        27.64 o                         
   7  11   9        373.82        403.74        67.41 o                         
   8  11   9         20.52        -12.60        28.10 o                         
  -7  12   9        102.38        105.92        42.58 o                         
  -6  12   9         46.61         65.69        32.66 o                         
  -5  12   9        233.18        256.15        65.97 o                         
  -4  12   9        277.07        320.78        48.81 o                         
  -3  12   9       2323.44       2267.81       186.39 o                         
  -2  12   9        352.27        277.75        41.73 o                         
  -1  12   9        892.38        936.50        81.20 o                         
   0  12   9       1188.16       1012.41        88.95 o                         
   1  12   9        879.08        940.25        88.16 o                         
   2  12   9        347.00        302.94        51.93 o                         
   3  12   9       2280.43       2329.94       150.68 o                         
   4  12   9        268.29        304.40        72.22 o                         
   5  12   9        232.35        233.38        50.54 o                         
   6  12   9         43.63         33.38        21.00 o                         
   7  12   9        101.68         96.18        42.74 o                         
  -6  13   9        306.97        320.15        74.52 o                         
  -5  13   9         42.94         75.87        39.31 o                         
  -4  13   9        326.74        409.02        59.08 o                         
  -3  13   9         74.50         98.58        42.96 o                         
  -2  13   9       1023.32       1109.07       154.07 o                         
  -1  13   9         92.56         95.30        27.89 o                         
   0  13   9         30.60         47.15        20.98 o                         
   1  13   9         85.51         88.83        24.67 o                         
   2  13   9       1027.60       1206.02       129.21 o                         
   3  13   9         74.20         80.58        31.28 o                         
   4  13   9        333.61        398.07        65.92 o                         
   5  13   9         44.07         64.89        23.76 o                         
   6  13   9        311.17        372.99        69.13 o                         
  -5  14   9        146.68         89.23        40.62 o                         
  -4  14   9        200.68        245.36        47.06 o                         
  -3  14   9        530.66        460.71        94.50 o                         
  -2  14   9        495.53        541.36       102.07 o                         
  -1  14   9        103.30         97.57        46.58 o                         
   0  14   9         60.92         97.78        30.88 o                         
   1  14   9        103.68        131.07        34.86 o                         
   2  14   9        499.47        514.08        89.23 o                         
   3  14   9        546.20        493.24        83.63 o                         
   4  14   9        211.63        200.55        48.76 o                         
   5  14   9        144.93        132.55        52.02 o                         
  -4  15   9        305.78        308.08        54.01 o                         
  -3  15   9        218.93        285.64        77.22 o                         
  -2  15   9        337.51        319.12        80.03 o                         
  -1  15   9         94.04        197.82        66.53 o                         
   0  15   9        354.85        252.87        75.69 o                         
   1  15   9         95.52        115.43        41.28 o                         
   2  15   9        332.59        322.59        62.43 o                         
   3  15   9        223.16        253.75        72.17 o                         
   4  15   9        315.43        377.33        94.56 o                         
  -2  16   9         44.69         52.31        29.99 o                         
  -1  16   9        355.07        448.97       102.89 o                         
   0  16   9          6.61         69.34        46.26 o                         
   2  16   9         50.74         51.54        29.06 o                         
   0   0  10       1878.70       1553.64        52.13 o                         
   1   0  10        579.77        490.77        23.56 o                         
   2   0  10       4264.21       4648.05        65.19 o                         
   3   0  10        622.95        506.93        30.57 o                         
   4   0  10        596.21        468.54        28.73 o                         
   5   0  10        367.04        322.48        23.02 o                         
   6   0  10         10.07         16.19         6.01 o                         
   7   0  10          8.15          6.39         9.12 o                         
   8   0  10        515.58        575.08        42.20 o                         
   9   0  10          4.56         11.88        12.46 o                         
  10   0  10          0.13          1.98        18.14 o                         
  11   0  10         14.05         47.70        27.35 o                         
 -10   1  10         18.09          1.46        14.18 o                         
  -9   1  10        404.04        364.86        35.62 o                         
  -8   1  10        676.86        773.76        63.09 o                         
  -7   1  10        912.08        859.71       102.53 o                         
  -6   1  10        356.07        371.60        23.40 o                         
  -5   1  10        631.11        653.03        41.26 o                         
  -4   1  10       1702.33       1706.23        44.02 o                         
  -3   1  10        604.45        693.81        30.80 o                         
  -2   1  10       2279.89       2155.33        63.20 o                         
  -1   1  10       8168.66       8031.80       158.72 o                         
   0   1  10       3436.85       3820.17        72.79 o                         
   1   1  10       8234.76       8767.39       400.85 o                         
   2   1  10       2327.32       2209.14       125.51 o                         
   3   1  10        618.25        756.58        59.98 o                         
   4   1  10       1717.15       1871.46        91.13 o                         
   5   1  10        634.59        608.73        45.67 o                         
   6   1  10        351.15        370.50        27.68 o                         
   7   1  10        877.86        986.89        64.72 o                         
   8   1  10        686.61        677.77       102.81 o                         
   9   1  10        400.28        384.99        37.84 o                         
  10   1  10         19.40         10.38         9.86 o                         
  11   1  10        375.77        451.37        97.71 o                         
 -10   2  10        240.04        263.43        48.82 o                         
  -9   2  10        279.15        257.45        34.97 o                         
  -8   2  10       2454.31       2420.25       145.57 o                         
  -7   2  10       1559.66       1605.60        69.58 o                         
  -6   2  10        265.27        248.40        27.32 o                         
  -5   2  10        402.58        355.80        20.14 o                         
  -4   2  10       1264.54       1224.06        37.01 o                         
  -3   2  10        879.40        980.40        38.69 o                         
  -2   2  10      20476.27      20440.40       166.41 o                         
  -1   2  10       1605.32       1671.35        87.70 o                         
   0   2  10       3312.96       3669.84        68.02 o                         
   1   2  10       1596.55       1487.18        46.45 o                         
   2   2  10      20478.94      20164.32       386.67 o                         
   4   2  10       1275.70       1241.39       115.70 o                         
   5   2  10        391.43        373.89        35.81 o                         
   6   2  10        268.22        337.11        40.72 o                         
   7   2  10       1568.78       1494.49        63.58 o                         
   8   2  10       2452.72       2875.41       138.00 o                         
   9   2  10        275.58        319.01        40.79 o                         
  10   2  10        243.81        263.10        40.50 o                         
  11   2  10         10.61         43.80        25.29 o                         
 -10   3  10         54.71         67.88        26.91 o                         
  -9   3  10        405.47        445.40        44.88 o                         
  -8   3  10        470.29        464.75        38.51 o                         
  -7   3  10        694.49        680.08        44.68 o                         
  -6   3  10        746.24        673.98        92.62 o                         
  -5   3  10       2284.44       2345.41       112.80 o                         
  -4   3  10       1017.62       1108.06        49.55 o                         
  -3   3  10       2107.80       2048.26        55.69 o                         
  -2   3  10         85.31         32.13         9.52 o                         
  -1   3  10       3203.09       3148.15        62.65 o                         
   0   3  10          6.19         30.05         7.09 o                         
   1   3  10       3264.30       3263.88       246.36 o                         
   2   3  10         88.28        207.33        42.19 o                         
   3   3  10       2040.44       2015.61       126.22 o                         
   4   3  10       1027.10        875.81        63.99 o                         
   5   3  10       2284.64       2470.72       109.05 o                         
   6   3  10        745.13        628.90        66.53 o                         
   7   3  10        674.35        762.72        43.08 o                         
   8   3  10        483.43        537.94        52.92 o                         
   9   3  10        411.70        421.53        49.14 o                         
  10   3  10         58.21         43.46        21.92 o                         
  11   3  10        648.03        728.41       132.24 o                         
 -10   4  10         29.53         28.59        19.59 o                         
  -9   4  10        149.31        111.85        27.46 o                         
  -8   4  10       1125.91       1199.75        68.61 o                         
  -7   4  10        465.60        459.66        39.87 o                         
  -6   4  10       1040.21       1103.40        97.89 o                         
  -5   4  10       1451.79       1439.11        45.03 o                         
  -4   4  10        533.46        577.01        23.89 o                         
  -3   4  10       3459.15       3481.93        56.59 o                         
  -2   4  10       4192.55       4266.45        96.49 o                         
  -1   4  10       1718.28       1903.65        81.88 o                         
   0   4  10        289.50        413.67        30.10 o                         
   1   4  10       1706.99       1870.08       134.40 o                         
   2   4  10       4234.85       3882.38       181.92 o                         
   3   4  10       3437.45       3477.32        82.07 o                         
   4   4  10        542.91        626.45        34.82 o                         
   5   4  10       1460.04       1530.51        64.67 o                         
   6   4  10       1067.40       1138.20       106.23 o                         
   7   4  10        462.65        437.37        35.78 o                         
   8   4  10       1155.27       1136.56        80.69 o                         
   9   4  10        157.22        131.84        30.43 o                         
  10   4  10         29.90         39.73        16.49 o                         
 -10   5  10        381.39        459.36        76.91 o                         
  -9   5  10        710.71        780.99       103.85 o                         
  -8   5  10        186.49        146.40        23.49 o                         
  -7   5  10        723.74        729.17        63.33 o                         
  -6   5  10         44.03         40.58        11.59 o                         
  -5   5  10        717.22        696.88        42.44 o                         
  -4   5  10        323.24        291.71        29.62 o                         
  -3   5  10        126.95        147.98        23.44 o                         
  -2   5  10        703.14        744.01        30.01 o                         
  -1   5  10       1448.63       1497.59        50.64 o                         
   0   5  10          0.80         19.58        10.83 o                         
   1   5  10       1463.14       1514.67        68.67 o                         
   2   5  10        700.97        795.40        83.59 o                         
   3   5  10        148.90        160.53        20.88 o                         
   4   5  10        345.73        390.40        58.08 o                         
   5   5  10        701.22        684.65        35.61 o                         
   6   5  10         43.34         30.20         7.93 o                         
   7   5  10        721.28        755.67        64.11 o                         
   8   5  10        197.57        151.68        30.71 o                         
   9   5  10        718.69        709.39        68.17 o                         
  10   5  10        376.22        441.64        55.62 o                         
  -9   6  10        264.90        304.98        46.05 o                         
  -8   6  10        228.20        291.04        42.96 o                         
  -7   6  10         20.15         43.96        22.09 o                         
  -6   6  10        164.96        161.38        22.77 o                         
  -5   6  10        534.89        545.01        42.48 o                         
  -4   6  10       1496.38       1531.49        69.10 o                         
  -3   6  10        672.10        592.65        86.50 o                         
  -2   6  10       1268.21       1487.02       120.14 o                         
  -1   6  10         68.10         59.63        30.04 o                         
   0   6  10        607.47        666.54        36.62 o                         
   1   6  10         73.11         29.30        10.33 o                         
   2   6  10       1260.60       1297.07       111.65 o                         
   3   6  10        666.92        582.37        46.83 o                         
   4   6  10       1509.95       1498.91        58.34 o                         
   5   6  10        527.68        536.52        35.49 o                         
   6   6  10        157.03        132.31        19.72 o                         
   7   6  10         20.16         39.55        16.25 o                         
   8   6  10        222.62        276.92        40.57 o                         
   9   6  10        271.81        245.14        40.31 o                         
  10   6  10        471.78        555.16        84.51 o                         
 -10   7  10         64.19         19.87        17.82 o                         
  -9   7  10        330.68        348.17        50.15 o                         
  -8   7  10        270.47        260.75        45.70 o                         
  -7   7  10        190.07        198.47        41.64 o                         
  -6   7  10         50.98         49.21        12.14 o                         
  -5   7  10        464.58        623.19        50.01 o                         
  -4   7  10        346.99        341.74        31.61 o                         
  -3   7  10       2163.27       1903.69       154.65 o                         
  -2   7  10       2008.79       1982.45       257.95 o                         
  -1   7  10        549.23        606.34        54.52 o                         
   0   7  10       1065.74       1121.82        56.12 o                         
   1   7  10        564.69        583.66        51.46 o                         
   2   7  10       1998.71       2028.87        98.22 o                         
   3   7  10       2162.00       1995.91        90.16 o                         
   4   7  10        343.04        347.52        29.94 o                         
   5   7  10        495.90        509.03        59.20 o                         
   6   7  10         50.58         35.88        53.08 o                         
   7   7  10        198.32        215.44        44.29 o                         
   8   7  10        271.42        251.21        49.90 o                         
   9   7  10        324.14        330.36        58.08 o                         
  -9   8  10         12.99         17.65        14.15 o                         
  -8   8  10          5.03         15.86        14.82 o                         
  -7   8  10        496.53        541.60        70.74 o                         
  -6   8  10         83.16         63.34        22.36 o                         
  -5   8  10        513.27        503.56        37.01 o                         
  -4   8  10       1906.67       2107.92       251.96 o                         
  -2   8  10        929.27        790.65        95.85 o                         
  -1   8  10       3209.73       3219.72       133.20 o                         
   0   8  10         86.21        109.13        16.21 o                         
   1   8  10       3169.81       3240.60        86.02 o                         
   2   8  10        930.48        778.39        47.70 o                         
   3   8  10        910.43        925.21        82.11 o                         
   4   8  10       1937.94       2038.68       141.06 o                         
   5   8  10        517.98        496.65        38.13 o                         
   6   8  10         85.10         96.81        27.25 o                         
   7   8  10        473.68        455.36        67.66 o                         
   8   8  10          5.10         14.79        15.93 o                         
   9   8  10         12.45         30.83        15.13 o                         
  -9   9  10         23.33         43.09        29.24 o                         
  -8   9  10        184.72        202.35        45.54 o                         
  -7   9  10        227.06        210.84        61.91 o                         
  -6   9  10         53.39         24.17        26.86 o                         
  -5   9  10         35.39         18.95        21.31 o                         
  -4   9  10       2579.14       2523.89        94.05 o                         
  -3   9  10        361.88        269.37        58.41 o                         
  -2   9  10        765.76        677.33        92.88 o                         
  -1   9  10         42.41         51.96        11.10 o                         
   0   9  10        780.27        929.51        44.19 o                         
   1   9  10         39.54         47.98        15.66 o                         
   2   9  10        759.81        728.68        66.05 o                         
   3   9  10        332.91        266.34        88.26 o                         
   4   9  10       2592.95       2559.83       106.57 o                         
   5   9  10         40.39         27.94        34.45 o                         
   6   9  10         53.00         33.96        45.18 o                         
   7   9  10        230.78        229.61        48.62 o                         
   8   9  10        187.85        180.69        45.11 o                         
   9   9  10         24.67         57.92        36.05 o                         
  -8  10  10         47.24         89.20        44.13 o                         
  -7  10  10        372.99        416.07        83.91 o                         
  -6  10  10        645.37        739.55       109.23 o                         
  -5  10  10        131.02        156.97        50.24 o                         
  -4  10  10        177.07        177.45        75.47 o                         
  -3  10  10       1001.51        898.16        61.02 o                         
  -2  10  10        218.73        235.11        34.40 o                         
  -1  10  10        237.06        167.97        23.15 o                         
   0  10  10        126.61        156.28        21.35 o                         
   1  10  10        238.94        323.53        38.55 o                         
   2  10  10        214.73        204.01        33.03 o                         
   3  10  10       1008.39        971.83        90.30 o                         
   4  10  10        180.31        242.98        68.49 o                         
   5  10  10        122.51        132.18        30.02 o                         
   6  10  10        646.93        700.46        86.87 o                         
   7  10  10        361.18        410.24        82.41 o                         
   8  10  10         47.43         63.22        86.10 o                         
  -8  11  10        152.45         99.54        43.06 o                         
  -7  11  10        147.18        303.09        75.09 o                         
  -6  11  10        177.97        215.86        56.21 o                         
  -5  11  10        591.40        641.62       103.47 o                         
  -4  11  10        262.11        310.16        48.16 o                         
  -3  11  10         51.69         57.90        30.86 o                         
  -2  11  10         47.96         46.20        16.81 o                         
  -1  11  10        580.98        401.98        51.87 o                         
   0  11  10         81.11         51.70        14.29 o                         
   1  11  10        609.97        638.45        54.32 o                         
   2  11  10         46.03         57.60        25.13 o                         
   3  11  10         56.12         36.58        35.29 o                         
   4  11  10        270.53        320.75        61.89 o                         
   5  11  10        572.84        623.42       159.55 o                         
   6  11  10        174.48        190.48        47.66 o                         
   7  11  10        146.79        211.24        59.51 o                         
   8  11  10        154.76        173.55        65.31 o                         
  -7  12  10        317.48        349.17        82.39 o                         
  -6  12  10         38.57         70.02        34.18 o                         
  -5  12  10         41.72         75.54        36.77 o                         
  -4  12  10        874.53        892.78        84.97 o                         
  -3  12  10        845.01        859.57       134.69 o                         
  -2  12  10        138.97        131.05        74.06 o                         
  -1  12  10         71.31        105.01        28.09 o                         
   0  12  10         15.12         29.55        17.90 o                         
   1  12  10         69.97         99.03        27.68 o                         
   2  12  10        145.36        115.39        89.87 o                         
   3  12  10        848.50        994.87       150.55 o                         
   4  12  10        868.86        895.82        97.27 o                         
   5  12  10         45.04         80.44        29.41 o                         
   6  12  10         38.47         37.30        48.43 o                         
   7  12  10        316.27        309.68        89.67 o                         
  -6  13  10        254.97        270.97        69.11 o                         
  -5  13  10        642.72        593.90       104.06 o                         
  -4  13  10         82.83         41.80        23.93 o                         
  -3  13  10          8.72        -16.36        20.81 o                         
  -2  13  10        535.15        630.55        68.33 o                         
  -1  13  10        185.09        170.35        48.08 o                         
   0  13  10          0.08          2.49        19.87 o                         
   1  13  10        187.27        194.08        42.00 o                         
   2  13  10        526.80        698.28       102.31 o                         
   3  13  10         10.46         14.88        14.46 o                         
   4  13  10         82.38         94.81        33.04 o                         
   5  13  10        644.18        732.82        93.54 o                         
   6  13  10        256.77        305.47        84.15 o                         
  -5  14  10         48.37         54.72        34.07 o                         
  -4  14  10         17.69         10.64        11.79 o                         
  -3  14  10        410.67        340.14        80.11 o                         
  -2  14  10        186.84        264.09        74.15 o                         
  -1  14  10         94.15         81.63        38.43 o                         
   0  14  10         36.31         27.09        12.42 o                         
   1  14  10         97.20         97.10        31.73 o                         
   2  14  10        192.20        279.37        55.04 o                         
   3  14  10        419.21        453.78        71.18 o                         
   4  14  10         20.88         10.36        14.76 o                         
   5  14  10         47.26         27.64        22.07 o                         
  -4  15  10         30.03         46.28        21.15 o                         
  -3  15  10        181.18        209.74        67.84 o                         
  -2  15  10        429.62        616.54       114.99 o                         
  -1  15  10        123.05        152.10        58.52 o                         
   0  15  10        426.77        482.91       105.62 o                         
   1  15  10        122.93        137.52        37.10 o                         
   2  15  10        423.40        433.49        70.24 o                         
   3  15  10        180.02        204.55        68.52 o                         
   4  15  10         33.95         80.77        51.32 o                         
  -1  16  10        146.23        105.57        54.56 o                         
   0  16  10         49.86         98.24        49.74 o                         
   1   0  11         34.66         37.71         7.10 o                         
   2   0  11          5.18         23.87         5.28 o                         
   3   0  11        347.61        301.96        26.78 o                         
   4   0  11         25.41         58.81         9.88 o                         
   5   0  11         72.59         53.42         8.82 o                         
   6   0  11          1.47          7.71         5.27 o                         
   7   0  11       1174.90       1179.92        51.76 o                         
   8   0  11        474.07        503.32        39.07 o                         
   9   0  11        475.51        563.06        45.12 o                         
  10   0  11        219.86        209.22        45.05 o                         
  11   0  11         97.90        109.00        50.79 o                         
 -10   1  11        100.42        126.52        36.27 o                         
  -9   1  11         19.91          9.61         8.50 o                         
  -8   1  11       1354.87       1360.18        68.12 o                         
  -7   1  11        241.85        232.05        22.61 o                         
  -6   1  11        626.66        658.68        55.10 o                         
  -5   1  11        882.62        948.45        38.07 o                         
  -4   1  11        392.50        352.51        19.97 o                         
  -3   1  11        305.09        438.97        24.99 o                         
  -2   1  11        286.94        408.28        33.75 o                         
  -1   1  11       1201.02       1263.77        44.41 o                         
   0   1  11         20.71         10.21         5.21 o                         
   1   1  11       1191.43       1317.98        52.80 o                         
   2   1  11        289.38        412.94        56.49 o                         
   3   1  11        318.35        349.85        41.92 o                         
   4   1  11        406.60        463.40        38.94 o                         
   5   1  11        877.14        787.71        37.75 o                         
   6   1  11        612.76        575.00        71.58 o                         
   7   1  11        227.17        249.49        28.51 o                         
   8   1  11       1329.63       1404.79        83.20 o                         
   9   1  11         16.83          7.48         8.35 o                         
  10   1  11        102.88        111.48        95.44 o                         
  11   1  11        153.49        189.75        61.27 o                         
 -10   2  11        191.14        244.77        48.71 o                         
  -9   2  11        369.45        363.69        55.83 o                         
  -8   2  11         29.24         29.99         9.58 o                         
  -7   2  11        369.09        379.68        51.80 o                         
  -6   2  11        905.42        921.60        38.60 o                         
  -5   2  11        945.76       1004.74        89.95 o                         
  -4   2  11        155.06        162.93        16.94 o                         
  -3   2  11       4241.43       4084.68        80.94 o                         
  -2   2  11       1904.31       1710.03        84.02 o                         
  -1   2  11       3852.71       3939.70        72.26 o                         
   0   2  11        698.05        750.09        32.27 o                         
   1   2  11       3945.52       3921.61        65.28 o                         
   4   2  11        165.35        136.10        33.36 o                         
   5   2  11        943.50        994.37       102.69 o                         
   6   2  11        875.51        876.75        58.11 o                         
   7   2  11        349.50        297.39        31.97 o                         
   8   2  11         31.35         31.84        14.48 o                         
   9   2  11        382.33        370.81        44.95 o                         
  10   2  11        185.84        215.97        50.11 o                         
 -10   3  11        550.16        651.41        88.23 o                         
  -9   3  11        195.99        178.24        32.74 o                         
  -8   3  11        228.98        269.57        49.54 o                         
  -7   3  11        189.27        138.05        23.44 o                         
  -6   3  11        538.78        634.55        47.15 o                         
  -5   3  11       2085.54       1905.41        68.88 o                         
  -4   3  11       3460.62       3339.59       163.93 o                         
  -3   3  11       2318.93       2455.00        54.71 o                         
  -2   3  11        359.04        517.37        27.45 o                         
  -1   3  11       2246.17       2281.87        63.29 o                         
   0   3  11         51.05         88.87        10.54 o                         
   1   3  11       2313.37       2476.35       117.35 o                         
   2   3  11        349.95        503.22        66.12 o                         
   3   3  11       2331.87       2298.31       140.40 o                         
   4   3  11       3451.47       3795.17       137.94 o                         
   5   3  11       2095.74       1992.22        85.79 o                         
   6   3  11        521.55        613.15        40.27 o                         
   7   3  11        184.67        151.91        33.83 o                         
   8   3  11        239.41        218.97        41.11 o                         
   9   3  11        191.58        216.73        35.46 o                         
  10   3  11        552.02        705.74        90.28 o                         
 -10   4  11         85.66         77.62        42.49 o                         
  -9   4  11        732.73        800.87        74.95 o                         
  -8   4  11        426.22        473.08        43.69 o                         
  -7   4  11        138.88        131.78        22.35 o                         
  -6   4  11        913.46        836.70        54.80 o                         
  -5   4  11        882.69        740.43        37.96 o                         
  -4   4  11       1378.36       1338.87        69.50 o                         
  -3   4  11        328.37        349.85        23.65 o                         
  -2   4  11       3981.76       4025.43        88.45 o                         
  -1   4  11       3195.38       3031.71        76.85 o                         
   0   4  11       2039.69       1954.03        59.77 o                         
   1   4  11       3137.73       3304.89       388.46 o                         
   2   4  11       3972.07       4347.82       201.35 o                         
   3   4  11        328.94        277.63        23.01 o                         
   4   4  11       1373.01       1200.94        66.47 o                         
   5   4  11        882.90        840.62        53.54 o                         
   6   4  11        916.22        822.19        65.09 o                         
   7   4  11        157.87        137.36        20.61 o                         
   8   4  11        405.77        492.02        69.29 o                         
   9   4  11        726.38        828.31        71.21 o                         
  10   4  11         90.43        119.57        56.32 o                         
  -9   5  11        306.55        370.99        51.21 o                         
  -8   5  11        527.81        521.18        44.74 o                         
  -7   5  11         16.04         35.42        11.09 o                         
  -6   5  11        112.46        117.44        34.52 o                         
  -5   5  11       2553.22       2300.41       106.57 o                         
  -4   5  11       1282.77       1365.05        88.72 o                         
  -3   5  11        485.51        544.16        76.61 o                         
  -2   5  11       1656.95       1710.11        42.70 o                         
  -1   5  11       3530.15       3441.41        89.86 o                         
   0   5  11       1646.86       1582.43        79.87 o                         
   1   5  11       3474.77       3412.23       108.33 o                         
   2   5  11       1643.21       1591.02       124.55 o                         
   3   5  11        484.52        501.12        35.22 o                         
   4   5  11       1300.20       1314.10        64.39 o                         
   5   5  11       2586.36       2364.15        88.72 o                         
   6   5  11        102.90        100.52        26.37 o                         
   7   5  11         17.56         18.66        17.11 o                         
   8   5  11        526.00        550.65        58.22 o                         
   9   5  11        302.50        388.49        50.48 o                         
  10   5  11        111.56        123.18        35.16 o                         
 -10   6  11        145.28        182.39        62.14 o                         
  -9   6  11         94.69         82.60        23.09 o                         
  -8   6  11        207.89        223.91        38.12 o                         
  -7   6  11       1180.11       1028.99        59.51 o                         
  -6   6  11         49.57         45.65        12.61 o                         
  -5   6  11         74.92        105.06        22.85 o                         
  -4   6  11        651.22        696.31        49.16 o                         
  -3   6  11        566.19        605.95        60.37 o                         
  -2   6  11        436.36        373.55        34.00 o                         
  -1   6  11       1774.41       1762.92        73.72 o                         
   0   6  11       3740.41       3432.14       121.91 o                         
   1   6  11       1787.05       1895.26        82.55 o                         
   2   6  11        475.38        419.20        47.85 o                         
   3   6  11        545.45        554.77        34.59 o                         
   4   6  11        657.95        693.59        39.34 o                         
   5   6  11         65.80         84.61        25.67 o                         
   6   6  11         52.03         40.56        22.45 o                         
   7   6  11       1203.47       1098.83        99.23 o                         
   8   6  11        217.96        215.26        35.38 o                         
   9   6  11         94.25        106.74        28.78 o                         
  10   6  11        141.40        126.03        47.60 o                         
  -9   7  11        211.38        264.06        44.83 o                         
  -8   7  11        232.77        236.70        40.09 o                         
  -7   7  11          0.69         23.55        12.82 o                         
  -6   7  11         92.51         57.03        16.57 o                         
  -5   7  11        270.69        285.76        35.15 o                         
  -4   7  11         12.09         78.17        26.84 o                         
  -3   7  11        364.47        347.76        70.71 o                         
  -2   7  11        855.34        854.36       174.31 o                         
  -1   7  11        310.45        328.70        30.57 o                         
   0   7  11        768.24        841.76        43.88 o                         
   1   7  11        278.43        341.42        31.79 o                         
   2   7  11        873.57       1022.59       271.29 o                         
   3   7  11        365.52        275.51        46.19 o                         
   4   7  11         10.54         55.94        12.70 o                         
   5   7  11        277.94        257.74        53.73 o                         
   6   7  11         97.74        131.89        62.43 o                         
   7   7  11          0.96          4.44        17.30 o                         
   8   7  11        231.81        251.68        70.41 o                         
   9   7  11        203.73        211.66        49.19 o                         
  -9   8  11          6.26         38.95        32.01 o                         
  -8   8  11         23.98         25.37        18.41 o                         
  -7   8  11        154.29        147.50        85.95 o                         
  -6   8  11         43.20         32.92        56.16 o                         
  -5   8  11        103.55         91.46        16.84 o                         
  -4   8  11        902.28        926.07       255.88 o                         
  -3   8  11       2386.46       2745.82       196.24 o                         
  -2   8  11         45.05         22.48        11.16 o                         
  -1   8  11        685.71        677.68        83.89 o                         
   0   8  11       1645.72       1896.16        68.65 o                         
   1   8  11        672.77        655.99       101.33 o                         
   2   8  11         49.28         27.87        14.87 o                         
   3   8  11       2387.04       2541.06       228.08 o                         
   4   8  11        893.78        754.47        62.90 o                         
   5   8  11        114.64        138.41        29.41 o                         
   6   8  11         48.69         48.10        59.53 o                         
   7   8  11        151.92        213.66        66.55 o                         
   8   8  11         23.22         13.36        21.04 o                         
   9   8  11          8.15         -0.59        16.22 o                         
  -9   9  11         48.75         62.10        31.16 o                         
  -8   9  11          0.03         28.70        26.00 o                         
  -7   9  11        167.49        216.89        62.07 o                         
  -6   9  11        564.76        554.74        94.84 o                         
  -5   9  11        246.46        353.30        74.65 o                         
  -4   9  11        353.84        338.92        36.69 o                         
  -2   9  11        281.06        334.58        45.52 o                         
  -1   9  11        717.10        785.49        88.71 o                         
   0   9  11         56.53         33.50         8.80 o                         
   1   9  11        752.13        685.69        54.44 o                         
   2   9  11        286.87        299.06        27.98 o                         
   3   9  11         77.68         72.18        25.62 o                         
   4   9  11        353.34        344.56        55.05 o                         
   5   9  11        258.86        321.25        93.13 o                         
   6   9  11        550.98        574.34        75.83 o                         
   7   9  11        162.32        207.15        49.11 o                         
   8   9  11          0.04         24.06        14.71 o                         
   9   9  11         51.92         32.38        24.50 o                         
  -8  10  11        380.40        441.43        90.96 o                         
  -7  10  11         58.70         63.48        37.53 o                         
  -6  10  11        225.26        156.36        57.16 o                         
  -5  10  11        612.30        576.06        97.26 o                         
  -4  10  11        107.13        124.41        48.59 o                         
  -3  10  11        428.77        458.26        53.12 o                         
  -2  10  11        716.47        748.98        52.35 o                         
  -1  10  11        759.25        747.56        55.11 o                         
   0  10  11         10.90         30.74        10.29 o                         
   1  10  11        786.03        729.25        51.42 o                         
   2  10  11        692.83        710.24        44.75 o                         
   3  10  11        400.85        445.69        84.56 o                         
   4  10  11        104.23        147.66        35.70 o                         
   5  10  11        599.09        608.15        79.49 o                         
   6  10  11        226.03        192.46        44.56 o                         
   7  10  11         57.98         34.07        23.84 o                         
   8  10  11        383.70        313.67        85.27 o                         
  -7  11  11         64.50        107.65        45.74 o                         
  -6  11  11        320.24        273.17        68.64 o                         
  -5  11  11        663.04        832.11       119.28 o                         
  -4  11  11       1358.41       1353.63       151.10 o                         
  -3  11  11         72.83         77.66        23.10 o                         
  -2  11  11         33.82         51.14        18.70 o                         
  -1  11  11       2165.76       2221.81        97.67 o                         
   0  11  11        555.37        609.56        51.42 o                         
   1  11  11       2143.23       2137.15       152.57 o                         
   2  11  11         33.91         56.38        23.08 o                         
   3  11  11         78.04        123.83        34.27 o                         
   4  11  11       1364.14       1553.21       125.69 o                         
   5  11  11        633.04        779.31        91.89 o                         
   6  11  11        320.34        351.43        73.12 o                         
   7  11  11         67.93         86.79        73.79 o                         
  -7  12  11        312.03        417.78        89.84 o                         
  -6  12  11        276.77        305.96        74.31 o                         
  -5  12  11        932.70        954.69       133.38 o                         
  -4  12  11         57.66        102.64        44.51 o                         
  -3  12  11        282.50        276.93        48.48 o                         
  -2  12  11        284.42        310.22        48.61 o                         
  -1  12  11        192.55        171.81        40.26 o                         
   0  12  11       1251.03       1478.31       111.91 o                         
   1  12  11        187.29        183.95        40.86 o                         
   2  12  11        295.54        331.54        78.00 o                         
   3  12  11        288.69        269.56        53.85 o                         
   4  12  11         55.90         55.97        27.24 o                         
   5  12  11        924.67        947.93       105.78 o                         
   6  12  11        281.43        309.67        62.58 o                         
  -6  13  11        197.89        144.90        54.37 o                         
  -5  13  11        737.15        947.55       135.32 o                         
  -4  13  11        250.17        257.55        48.95 o                         
  -3  13  11        123.77        139.17        48.69 o                         
  -2  13  11        123.33        114.54        29.40 o                         
  -1  13  11        320.97        398.04        61.95 o                         
   0  13  11        294.50        309.22        52.46 o                         
   1  13  11        321.87        374.52       139.08 o                         
   2  13  11        124.89        121.53        35.63 o                         
   3  13  11        120.39         94.39        29.31 o                         
   4  13  11        247.04        259.44        87.36 o                         
   5  13  11        749.51        813.82       101.35 o                         
  -5  14  11         60.33         75.50        33.74 o                         
  -4  14  11         41.65         44.52        21.14 o                         
  -3  14  11        176.78        289.28        73.32 o                         
  -2  14  11        102.94         81.63        43.49 o                         
  -1  14  11        207.95        242.52        69.38 o                         
   0  14  11          2.38          0.61        16.56 o                         
   1  14  11        205.94        227.41        47.63 o                         
   2  14  11        106.42        109.23        61.36 o                         
   3  14  11        177.68        183.43        87.68 o                         
   4  14  11         44.38         79.29        42.90 o                         
   5  14  11         61.77        106.68        57.09 o                         
  -3  15  11         62.47         89.60        40.80 o                         
  -2  15  11        206.93        156.20        56.21 o                         
  -1  15  11        277.89        287.48        83.24 o                         
   0  15  11         51.42         48.09        29.05 o                         
   1  15  11        285.34        394.63        65.40 o                         
   2  15  11        206.10        274.16        57.24 o                         
   3  15  11         58.49        144.26        59.36 o                         
   0   0  12       1453.12       1114.72        43.08 o                         
   1   0  12       3087.39       3311.04        67.94 o                         
   2   0  12        899.46       1047.06        53.05 o                         
   3   0  12       3289.42       3387.25       104.95 o                         
   4   0  12        435.95        443.98        23.75 o                         
   5   0  12          1.06          4.38         3.35 o                         
   6   0  12        234.53        225.83        20.63 o                         
   7   0  12         19.43         -2.09        10.02 o                         
   8   0  12        879.99        898.94        62.41 o                         
   9   0  12        221.09        202.09        42.47 o                         
  10   0  12          5.58         31.50        18.29 o                         
 -10   1  12         48.09         44.55        20.71 o                         
  -9   1  12        476.24        424.55        62.12 o                         
  -8   1  12        352.34        376.53        35.70 o                         
  -7   1  12        519.50        533.60        40.05 o                         
  -6   1  12         33.62         52.00        11.04 o                         
  -5   1  12        177.69        124.69        16.37 o                         
  -4   1  12         29.05         52.44        21.98 o                         
  -3   1  12       2019.19       2195.59        61.60 o                         
  -2   1  12        863.13        909.18        43.60 o                         
  -1   1  12        542.83        462.06        46.32 o                         
   0   1  12        910.12       1038.83        41.90 o                         
   1   1  12        520.20        499.03        50.05 o                         
   2   1  12        807.32        841.69        89.62 o                         
   3   1  12       2014.83       2006.47       148.17 o                         
   4   1  12         27.21         37.61        20.51 o                         
   5   1  12        165.58        168.29        17.27 o                         
   6   1  12         28.38         41.20         9.73 o                         
   7   1  12        501.49        563.88        39.20 o                         
   8   1  12        355.64        411.59        43.09 o                         
   9   1  12        461.76        412.00        64.98 o                         
  10   1  12         47.75         33.99        28.55 o                         
 -10   2  12        172.59        199.11        45.04 o                         
  -9   2  12        120.96         77.88        25.36 o                         
  -8   2  12        127.69        111.79        16.99 o                         
  -7   2  12          0.47         11.66         6.20 o                         
  -6   2  12       4214.18       3948.46        96.88 o                         
  -5   2  12        204.15        201.72        27.75 o                         
  -4   2  12        552.19        554.43        34.99 o                         
  -3   2  12        355.14        324.37        25.66 o                         
  -2   2  12        123.97        139.72        15.20 o                         
  -1   2  12       1079.97       1068.00        86.10 o                         
   0   2  12        774.55        778.45        33.97 o                         
   1   2  12       1071.06       1192.29        48.39 o                         
   3   2  12        344.14        387.34        67.51 o                         
   4   2  12        557.23        599.29        59.56 o                         
   5   2  12        200.33        208.65        24.31 o                         
   6   2  12       4210.24       3918.56       113.75 o                         
   7   2  12          1.43         17.12        11.67 o                         
   8   2  12        127.92        153.04        25.90 o                         
   9   2  12        122.90         91.86        24.91 o                         
  10   2  12        168.70        151.29        42.60 o                         
 -10   3  12        179.73        149.27        42.00 o                         
  -9   3  12         21.88         48.23        15.88 o                         
  -8   3  12         36.15         15.67         8.25 o                         
  -7   3  12        924.33        912.95        53.61 o                         
  -6   3  12        656.56        658.15        38.59 o                         
  -5   3  12       1159.20       1311.96       104.18 o                         
  -4   3  12        233.37        249.18        24.82 o                         
  -3   3  12        361.30        401.38        31.28 o                         
  -2   3  12        535.36        528.29        74.68 o                         
  -1   3  12       2644.06       2937.08       168.50 o                         
   0   3  12       6470.41       7053.47        89.37 o                         
   1   3  12       2640.25       2497.41        95.70 o                         
   2   3  12        549.05        707.29        83.45 o                         
   3   3  12        363.70        388.63        45.47 o                         
   4   3  12        245.97        299.54        29.39 o                         
   5   3  12       1210.19       1298.25       146.34 o                         
   6   3  12        672.42        684.27        44.44 o                         
   7   3  12        953.57        870.64        62.17 o                         
   8   3  12         38.71         36.28        15.23 o                         
   9   3  12         24.08         40.78        15.83 o                         
  10   3  12        192.54        223.77        50.82 o                         
  -9   4  12        770.63        746.75        72.58 o                         
  -8   4  12         81.84         87.27        22.20 o                         
  -7   4  12        632.85        581.39        37.21 o                         
  -6   4  12       1023.60       1042.67        59.39 o                         
  -5   4  12         73.27         53.11        13.15 o                         
  -4   4  12        169.21        141.75        22.50 o                         
  -3   4  12        379.12        479.83        38.75 o                         
  -2   4  12        896.48        934.84        41.44 o                         
  -1   4  12        840.43        762.26        36.65 o                         
   0   4  12        371.31        425.48        29.20 o                         
   1   4  12        791.32        662.14        84.81 o                         
   2   4  12        890.87        871.48        93.48 o                         
   3   4  12        358.20        372.54       102.15 o                         
   4   4  12        160.53        165.37        23.93 o                         
   5   4  12         83.44         81.34        18.19 o                         
   6   4  12       1023.74       1059.82        55.45 o                         
   7   4  12        658.11        624.71        74.90 o                         
   8   4  12         83.80         59.20        28.98 o                         
   9   4  12        793.43        779.72        69.71 o                         
  10   4  12         50.21         54.53        37.83 o                         
 -10   5  12         65.16         72.44        35.95 o                         
  -9   5  12        128.18        154.49        33.21 o                         
  -8   5  12         71.67         52.75        18.71 o                         
  -7   5  12        340.86        376.88        41.50 o                         
  -6   5  12        744.33        662.41        47.38 o                         
  -5   5  12       1014.32       1011.34        66.44 o                         
  -4   5  12        347.79        374.16        31.23 o                         
  -3   5  12        334.02        356.60        24.02 o                         
  -2   5  12        736.04        754.49        69.52 o                         
  -1   5  12       1038.60       1127.14        53.15 o                         
   0   5  12        666.75        667.25        41.18 o                         
   2   5  12        721.18        794.74        91.69 o                         
   3   5  12        323.95        294.02        34.55 o                         
   4   5  12        334.89        353.80        26.05 o                         
   5   5  12        942.79        947.23        90.52 o                         
   6   5  12        729.37        604.14        45.48 o                         
   7   5  12        335.71        402.59        48.70 o                         
   8   5  12         70.10         66.04        24.46 o                         
   9   5  12        124.25        168.67        42.38 o                         
  10   5  12         60.92         80.60        39.24 o                         
 -10   6  12         56.27         23.24        17.92 o                         
  -9   6  12         17.02        -13.69        16.52 o                         
  -8   6  12        112.32        134.55        30.05 o                         
  -7   6  12        824.07        803.64        53.78 o                         
  -6   6  12        546.94        635.31        64.62 o                         
  -5   6  12        880.98        903.62        66.34 o                         
  -4   6  12       1229.37       1197.76        65.43 o                         
  -3   6  12       2573.35       2139.37        77.04 o                         
  -2   6  12        241.69        265.32        24.03 o                         
  -1   6  12       1397.38       1492.01        85.54 o                         
   0   6  12       1135.62       1097.21        60.47 o                         
   1   6  12       1406.46       1414.07        65.24 o                         
   2   6  12        225.95        204.54        52.29 o                         
   3   6  12       2559.85       2593.99       131.35 o                         
   4   6  12       1242.90       1195.89        50.79 o                         
   5   6  12        875.36        850.64        50.05 o                         
   6   6  12        554.38        734.82       143.56 o                         
   7   6  12        832.43        856.83        89.23 o                         
   8   6  12        115.18        134.06        28.11 o                         
   9   6  12         16.05         30.66        22.44 o                         
  -9   7  12         84.07        114.36        30.08 o                         
  -8   7  12          1.86         28.83        16.65 o                         
  -7   7  12         86.23        116.92        25.52 o                         
  -6   7  12        706.71        717.48        52.74 o                         
  -5   7  12       1390.20       1539.35        75.60 o                         
  -4   7  12        757.84        957.70        68.72 o                         
  -3   7  12        770.53        848.75       113.17 o                         
  -2   7  12        802.91        869.79        55.56 o                         
  -1   7  12       1109.26       1129.17        56.73 o                         
   0   7  12        515.04        524.22        42.61 o                         
   1   7  12       1084.22       1084.97        70.05 o                         
   2   7  12        798.25        800.74        75.19 o                         
   3   7  12        773.17        818.02        97.62 o                         
   4   7  12        745.88        889.19        61.03 o                         
   5   7  12       1367.12       1238.91        91.50 o                         
   6   7  12        708.77        783.49        85.80 o                         
   7   7  12         82.77         38.39        82.11 o                         
   8   7  12          2.76          0.86        10.66 o                         
   9   7  12         84.30         98.33        33.37 o                         
  -9   8  12         44.00        109.45        50.42 o                         
  -8   8  12         35.67          1.77        10.42 o                         
  -7   8  12         72.88         57.83        25.15 o                         
  -6   8  12        137.36        142.62        71.90 o                         
  -5   8  12        350.08        370.58        51.50 o                         
  -4   8  12       2551.58       2393.03        89.64 o                         
  -3   8  12        170.72        217.19        55.32 o                         
  -2   8  12       1188.34       1191.29        71.43 o                         
  -1   8  12       1693.42       1630.73        65.07 o                         
   0   8  12        211.71        366.21        31.41 o                         
   1   8  12       1735.62       1774.48        76.42 o                         
   2   8  12       1164.12       1163.24        92.29 o                         
   3   8  12        171.05        177.61        37.63 o                         
   4   8  12       2533.35       2474.61       144.99 o                         
   5   8  12        379.54        426.89        62.06 o                         
   6   8  12        138.49        122.40        87.66 o                         
   7   8  12         73.24         58.42        23.34 o                         
   8   8  12         36.77         21.38        13.82 o                         
   9   8  12         40.48          7.99        10.27 o                         
  -8   9  12        147.49        154.93        32.46 o                         
  -7   9  12        111.70         89.03        27.92 o                         
  -6   9  12        388.53        393.02        81.82 o                         
  -5   9  12        272.66        310.92        52.02 o                         
  -4   9  12        102.68        104.79        18.31 o                         
  -3   9  12         97.83        101.79        34.97 o                         
  -2   9  12        280.89        196.11        32.23 o                         
  -1   9  12       1214.42       1248.55        59.34 o                         
   0   9  12        807.17        730.09        45.17 o                         
   1   9  12       1238.79       1322.09        68.16 o                         
   2   9  12        265.33        181.06        34.51 o                         
   3   9  12         93.96         83.49        31.91 o                         
   4   9  12         98.83         60.94        28.69 o                         
   5   9  12        279.48        319.09        96.00 o                         
   6   9  12        402.98        397.70        64.50 o                         
   7   9  12        111.34         62.08        32.05 o                         
   8   9  12        142.92         82.43        41.31 o                         
  -8  10  12         51.35         52.23        35.81 o                         
  -7  10  12        389.31        510.92        98.58 o                         
  -6  10  12        147.88         93.82        42.20 o                         
  -5  10  12         57.23        130.07        45.79 o                         
  -4  10  12        254.68        217.15        61.82 o                         
  -3  10  12        860.94        777.04        95.64 o                         
  -2  10  12        141.93        174.61        35.73 o                         
  -1  10  12       1582.70       1543.08        81.17 o                         
   0  10  12        479.79        503.96        45.97 o                         
   1  10  12       1595.31       1456.48        82.88 o                         
   2  10  12        152.07        175.85        57.49 o                         
   3  10  12        861.98        881.02        90.66 o                         
   4  10  12        249.18        212.78        85.56 o                         
   5  10  12         60.33        111.91        42.81 o                         
   6  10  12        151.35        142.82        43.95 o                         
   7  10  12        387.75        467.73        73.74 o                         
   8  10  12         52.25         60.98        32.20 o                         
  -7  11  12         14.17          3.64         9.53 o                         
  -6  11  12        601.96        588.38       104.90 o                         
  -5  11  12         46.70        120.55        48.77 o                         
  -4  11  12        460.44        513.51       159.36 o                         
  -3  11  12        394.12        380.82        50.58 o                         
  -2  11  12         83.76         69.87        24.50 o                         
  -1  11  12        178.21        191.49        37.94 o                         
   0  11  12       4165.29       3870.12       178.54 o                         
   1  11  12        179.45        150.79        48.33 o                         
   2  11  12         85.64         80.56        24.01 o                         
   3  11  12        389.79        411.82        64.64 o                         
   4  11  12        470.82        503.73       153.25 o                         
   5  11  12         47.97         62.30        25.65 o                         
   6  11  12        596.95        567.44        84.24 o                         
   7  11  12         13.82         50.97        29.19 o                         
  -6  12  12         41.81        107.94        47.47 o                         
  -5  12  12         18.52          9.96        24.78 o                         
  -4  12  12        186.68        368.65        84.18 o                         
  -3  12  12        609.22        644.98        67.27 o                         
  -2  12  12         45.96         58.38        22.81 o                         
  -1  12  12       1208.37       1303.79       110.75 o                         
   0  12  12         10.69         16.71        18.79 o                         
   1  12  12       1182.50       1293.53       145.38 o                         
   2  12  12         42.77         44.63        30.44 o                         
   3  12  12        603.95        650.54        81.53 o                         
   4  12  12        180.11        247.55        82.10 o                         
   5  12  12         20.90         18.77        11.60 o                         
   6  12  12         42.42         89.35        42.90 o                         
  -6  13  12        216.06        287.45        77.35 o                         
  -5  13  12         75.43         95.87        44.45 o                         
  -4  13  12        762.00        793.90       126.52 o                         
  -3  13  12        455.26        580.55       103.06 o                         
  -2  13  12        126.74        138.15        35.31 o                         
  -1  13  12         90.31        137.64        35.00 o                         
   0  13  12         91.15        110.81        31.28 o                         
   1  13  12         96.50        106.71        30.63 o                         
   2  13  12        132.49         91.20        31.52 o                         
   3  13  12        447.22        505.46        75.38 o                         
   4  13  12        764.31        752.63       146.12 o                         
   5  13  12         69.59         21.43        27.48 o                         
  -4  14  12         63.74         58.57        34.96 o                         
  -3  14  12        231.42        185.11        60.94 o                         
  -2  14  12         47.45         25.14        30.70 o                         
  -1  14  12        203.50        263.18        77.35 o                         
   0  14  12        201.00        184.42        41.23 o                         
   1  14  12        203.72        232.85        48.17 o                         
   2  14  12         47.06         53.74        22.92 o                         
   3  14  12        230.45        281.16        57.74 o                         
   4  14  12         70.08         24.12        19.47 o                         
  -3  15  12         47.12         19.07        20.23 o                         
  -2  15  12        155.44        163.32        60.74 o                         
  -1  15  12        278.00        251.15        75.52 o                         
   0  15  12        288.66        312.25        84.35 o                         
   1  15  12        276.16        261.84        52.83 o                         
   2  15  12        154.01        149.97        58.25 o                         
   3  15  12         50.16         22.05        19.12 o                         
   1   0  13       3237.24       3493.24        73.18 o                         
   2   0  13        249.47        273.97        28.08 o                         
   3   0  13          3.49         90.94        19.23 o                         
   4   0  13       1916.51       1872.41        83.75 o                         
   5   0  13       2621.33       2449.06        65.03 o                         
   6   0  13       1188.25       1243.25        53.63 o                         
   7   0  13          0.32         -0.93         5.26 o                         
   8   0  13         28.26          9.53        11.42 o                         
   9   0  13         20.75         10.13        13.83 o                         
  10   0  13        122.78        149.56        40.37 o                         
 -10   1  13         55.92         67.15        28.68 o                         
  -9   1  13        519.06        535.58        71.30 o                         
  -8   1  13        149.81        188.70        32.64 o                         
  -7   1  13         21.21         22.83        10.99 o                         
  -6   1  13        847.00        813.61        60.47 o                         
  -5   1  13        125.63        117.46        22.99 o                         
  -4   1  13        587.21        600.11        49.15 o                         
  -3   1  13       1108.42        902.65        40.51 o                         
  -2   1  13        469.85        491.66        33.09 o                         
  -1   1  13        548.62        646.41        38.06 o                         
   0   1  13        480.62        548.32        35.63 o                         
   1   1  13        556.93        633.35        39.34 o                         
   2   1  13        457.47        552.95        36.14 o                         
   3   1  13       1129.35       1498.66       131.25 o                         
   4   1  13        592.27        576.04        40.98 o                         
   5   1  13        119.65        124.78        14.65 o                         
   6   1  13        831.40        815.47        52.70 o                         
   7   1  13         23.60         14.04         8.22 o                         
   8   1  13        159.95        177.54        27.40 o                         
   9   1  13        526.87        510.86        72.87 o                         
  10   1  13         56.34         66.24        26.96 o                         
 -10   2  13        179.84        244.72        66.39 o                         
  -9   2  13         64.05         68.69        21.68 o                         
  -8   2  13         83.78         55.49        15.03 o                         
  -7   2  13       1102.06       1013.67        53.71 o                         
  -6   2  13        343.52        411.31        61.93 o                         
  -5   2  13        694.97        693.17        54.47 o                         
  -4   2  13        305.73        316.97        27.04 o                         
  -3   2  13        242.71        233.33        24.44 o                         
  -2   2  13       3179.61       3088.37        90.25 o                         
  -1   2  13       1113.39       1275.59        44.33 o                         
   0   2  13        945.18        833.47        36.44 o                         
   1   2  13       1115.06       1209.90        32.64 o                         
   2   2  13       3174.34       2825.24       110.21 o                         
   3   2  13        247.78        248.06        38.58 o                         
   4   2  13        315.10        295.97        35.43 o                         
   5   2  13        720.34        779.38        50.00 o                         
   6   2  13        320.08        352.93        34.66 o                         
   7   2  13       1073.68        895.53        56.23 o                         
   8   2  13         94.46         90.40        19.28 o                         
   9   2  13         67.33        108.84        34.38 o                         
  10   2  13        176.30        161.80        59.19 o                         
  -9   3  13        663.58        663.48        65.22 o                         
  -8   3  13        657.37        652.18        60.82 o                         
  -7   3  13        301.95        332.16        41.29 o                         
  -6   3  13        725.35        606.23        39.66 o                         
  -5   3  13       1376.92       1327.52        75.29 o                         
  -4   3  13        343.34        306.06        27.63 o                         
  -3   3  13       4573.51       4251.25       397.90 o                         
  -2   3  13        127.63        131.44        23.40 o                         
  -1   3  13       1133.13       1043.02        38.22 o                         
   0   3  13        427.73        470.46        23.83 o                         
   1   3  13       1132.46       1083.23        44.36 o                         
   2   3  13        120.28        179.52        43.79 o                         
   3   3  13       4606.50       4427.86       146.23 o                         
   4   3  13        338.83        305.19        30.26 o                         
   5   3  13       1375.75       1350.77        66.64 o                         
   6   3  13        707.14        566.33        46.38 o                         
   7   3  13        315.03        314.14        52.49 o                         
   8   3  13        661.96        661.97        58.02 o                         
   9   3  13        649.88        751.24        91.25 o                         
  10   3  13         77.70        109.53        57.50 o                         
  -9   4  13         46.24         67.94        24.19 o                         
  -8   4  13        166.54        224.03        30.91 o                         
  -7   4  13       1380.22       1296.34        71.40 o                         
  -6   4  13        762.17        719.11        55.31 o                         
  -5   4  13        163.36        193.45        16.39 o                         
  -4   4  13        627.07        589.93        28.26 o                         
  -3   4  13        823.21        768.64        53.92 o                         
  -2   4  13       1672.34       1760.97        59.17 o                         
  -1   4  13        137.10        147.71        20.69 o                         
   0   4  13        716.09        642.38        40.87 o                         
   2   4  13       1681.77       1568.86        50.79 o                         
   3   4  13        835.07        827.75        57.87 o                         
   4   4  13        620.57        586.06        42.73 o                         
   5   4  13        171.36        210.81        30.71 o                         
   6   4  13        774.17        718.09        61.56 o                         
   7   4  13       1391.95       1378.41       113.37 o                         
   8   4  13        166.19        195.53        43.53 o                         
   9   4  13         48.63         73.93        58.34 o                         
  10   4  13        139.63        141.31        60.37 o                         
 -10   5  13          3.67         -0.31        22.83 o                         
  -9   5  13         13.86          5.88        16.70 o                         
  -8   5  13         48.73          3.17        13.02 o                         
  -7   5  13         24.71         46.60        11.56 o                         
  -6   5  13        251.22        220.20        54.01 o                         
  -5   5  13        249.89        207.81        21.36 o                         
  -4   5  13        721.55        650.14        25.59 o                         
  -3   5  13        272.73        257.54        23.31 o                         
  -2   5  13        479.84        582.91        77.20 o                         
  -1   5  13       1405.81       1403.11        48.15 o                         
   0   5  13          0.01          8.50         4.54 o                         
   1   5  13       1381.97       1432.17       132.58 o                         
   2   5  13        488.18        706.39        97.13 o                         
   3   5  13        273.46        238.01        19.69 o                         
   4   5  13        689.19        631.91        35.07 o                         
   5   5  13        245.32        232.95        31.84 o                         
   6   5  13        252.62        267.41        61.89 o                         
   7   5  13         24.06         90.03        30.83 o                         
   8   5  13         49.93         27.75        22.89 o                         
   9   5  13         11.72         10.68        11.80 o                         
  10   5  13          3.87         16.87        20.38 o                         
  -9   6  13         25.29         44.47        19.46 o                         
  -8   6  13        217.02        190.44        47.35 o                         
  -7   6  13        212.88        207.11        27.29 o                         
  -6   6  13       1959.58       1998.38       203.97 o                         
  -5   6  13        701.59        620.23        74.14 o                         
  -4   6  13        768.21        772.54        54.72 o                         
  -3   6  13       4597.20       4799.48       143.85 o                         
  -2   6  13        297.04        424.00        64.19 o                         
  -1   6  13        272.21        322.23        40.94 o                         
   0   6  13       3143.79       2995.20        99.30 o                         
   1   6  13        266.79        236.35        27.77 o                         
   2   6  13        315.14        365.04        91.56 o                         
   3   6  13       4626.60       4122.03       112.31 o                         
   4   6  13        771.19        726.98        42.36 o                         
   5   6  13        700.54        661.85       163.31 o                         
   6   6  13       1912.71       1987.20       353.53 o                         
   7   6  13        212.25        163.93        39.17 o                         
   8   6  13        209.17        195.33        35.26 o                         
   9   6  13         23.87         26.57        21.56 o                         
  -9   7  13        784.02        723.97        92.75 o                         
  -8   7  13         17.07         33.00        21.47 o                         
  -7   7  13        589.59        631.49        64.21 o                         
  -6   7  13        187.11        199.58        25.45 o                         
  -5   7  13        354.99        367.89        38.12 o                         
  -4   7  13       3088.94       3065.53       109.66 o                         
  -3   7  13       3564.69       3819.65       112.86 o                         
  -2   7  13         15.18         42.90        11.67 o                         
  -1   7  13       1474.83       1724.68        97.78 o                         
   0   7  13          0.03         -2.61         7.85 o                         
   1   7  13       1484.65       1314.33        76.17 o                         
   2   7  13         14.66         27.63         9.34 o                         
   3   7  13       3558.19       3748.04       291.09 o                         
   4   7  13       3089.66       3063.92        98.42 o                         
   5   7  13        347.11        451.76        74.44 o                         
   6   7  13        173.29        177.04        40.93 o                         
   7   7  13        587.42        547.78        73.38 o                         
   8   7  13         17.62         45.01        24.15 o                         
   9   7  13        767.15        872.16        99.92 o                         
  -9   8  13         13.10         33.79        32.25 o                         
  -8   8  13        234.13        272.21        44.24 o                         
  -7   8  13         82.88         68.50        27.32 o                         
  -6   8  13        705.52        789.01        89.89 o                         
  -5   8  13         32.92         16.52        13.41 o                         
  -4   8  13       2835.88       2935.57       119.51 o                         
  -3   8  13       1069.61       1047.94        57.56 o                         
  -2   8  13        934.60        953.49        91.41 o                         
  -1   8  13        229.44        222.25        29.90 o                         
   0   8  13       5094.82       5274.81       142.91 o                         
   1   8  13        229.62        229.95        28.13 o                         
   2   8  13        939.69        952.31       191.85 o                         
   3   8  13       1104.46       1136.46        96.46 o                         
   4   8  13       2792.14       2822.30       166.43 o                         
   5   8  13         38.75         45.43        27.60 o                         
   6   8  13        676.02        678.28        83.27 o                         
   7   8  13         85.15         88.21        75.08 o                         
   8   8  13        241.30        258.53        53.74 o                         
   9   8  13         13.80         22.39        22.44 o                         
  -8   9  13         72.93         28.99        16.37 o                         
  -7   9  13        724.50        779.69        89.51 o                         
  -6   9  13        144.33         96.02        39.92 o                         
  -5   9  13        466.62        551.78        61.70 o                         
  -4   9  13        162.41        150.09        23.41 o                         
  -3   9  13       1760.39       1658.01       201.54 o                         
  -2   9  13        278.19        258.30        36.00 o                         
  -1   9  13        582.71        512.67        53.77 o                         
   0   9  13        160.43        150.98        21.13 o                         
   1   9  13        594.17        477.46        47.12 o                         
   2   9  13        265.30        295.40        65.90 o                         
   3   9  13       1730.89       1784.99       206.19 o                         
   4   9  13        149.26        151.81        35.35 o                         
   5   9  13        456.48        470.11        70.74 o                         
   6   9  13        140.85        135.36        70.60 o                         
   7   9  13        720.15        791.54        95.57 o                         
   8   9  13         76.29        100.75        52.39 o                         
  -8  10  13        201.19        293.05        77.20 o                         
  -7  10  13         16.44         16.62        29.52 o                         
  -6  10  13        300.08        351.66        79.95 o                         
  -5  10  13        803.23        678.81       112.84 o                         
  -4  10  13        102.74        100.56        28.30 o                         
  -3  10  13         16.86         34.39        19.07 o                         
  -2  10  13        202.26        197.52        69.78 o                         
  -1  10  13        162.52        207.05        48.09 o                         
   0  10  13        462.83        520.14        46.72 o                         
   1  10  13        172.48        234.19        69.80 o                         
   2  10  13        174.41        169.89        39.51 o                         
   3  10  13         13.86          5.92        12.12 o                         
   4  10  13         97.57         95.15        31.49 o                         
   5  10  13        795.47        875.15       103.21 o                         
   6  10  13        301.25        343.21        63.21 o                         
   7  10  13         15.82         12.59        17.89 o                         
   8  10  13        202.89        274.60        80.65 o                         
  -7  11  13        461.56        467.99        98.91 o                         
  -6  11  13        158.48        128.48        49.56 o                         
  -5  11  13          9.00         11.88        11.60 o                         
  -4  11  13        331.35        330.04       125.86 o                         
  -3  11  13        320.74        281.39        61.79 o                         
  -2  11  13        243.35        237.58        40.91 o                         
  -1  11  13        450.58        505.13        62.92 o                         
   0  11  13         25.52         87.51        30.18 o                         
   1  11  13        436.13        545.56        71.17 o                         
   2  11  13        240.91        247.19        48.17 o                         
   3  11  13        314.02        276.05        52.31 o                         
   4  11  13        328.16        356.39       131.96 o                         
   5  11  13         11.41         57.77        27.68 o                         
   6  11  13        158.53        193.99        49.94 o                         
   7  11  13        459.21        603.42       122.09 o                         
  -6  12  13        472.57        496.07       100.69 o                         
  -5  12  13        567.21        450.93        95.40 o                         
  -4  12  13         31.07         28.42        32.83 o                         
  -3  12  13          5.28         27.96        14.17 o                         
  -2  12  13        212.26        246.38        43.77 o                         
  -1  12  13        165.29        214.76        93.41 o                         
   0  12  13        765.76        849.15        88.94 o                         
   1  12  13        155.91        162.10        71.61 o                         
   2  12  13        197.88        246.39        50.68 o                         
   3  12  13          4.72         34.81        20.33 o                         
   4  12  13         32.11         86.21        34.61 o                         
   5  12  13        563.19        519.77        85.91 o                         
  -5  13  13        330.22        380.51        90.02 o                         
  -4  13  13         49.40         48.94        31.80 o                         
  -3  13  13        138.36        234.52        67.44 o                         
  -2  13  13        231.50        238.24        47.17 o                         
  -1  13  13        843.29        819.03        85.86 o                         
   0  13  13        293.63        416.25        63.66 o                         
   1  13  13        842.93        878.96        95.35 o                         
   2  13  13        225.86        185.98        44.31 o                         
   3  13  13        139.99        237.05        50.66 o                         
   4  13  13         50.14         51.68        25.81 o                         
   5  13  13        337.63        263.36        85.41 o                         
  -4  14  13         32.74         39.03        33.07 o                         
  -3  14  13         81.91        148.13        54.07 o                         
  -2  14  13         82.43         93.58        46.60 o                         
  -1  14  13         73.25         52.47        37.82 o                         
   0  14  13       1194.80       1253.07       112.95 o                         
   1  14  13         76.05         32.39        15.53 o                         
   2  14  13         85.59         76.73        27.12 o                         
   3  14  13         88.74         54.44        33.75 o                         
   4  14  13         36.51         74.87        44.25 o                         
  -2  15  13         76.13        120.71        51.37 o                         
  -1  15  13        280.19        352.55        90.16 o                         
   0  15  13        708.35        755.06       135.16 o                         
   1  15  13        271.30        243.87        71.28 o                         
   2  15  13         70.51        132.01        52.73 o                         
   0   0  14        364.90        493.10        49.48 o                         
   1   0  14        287.65        301.97        22.85 o                         
   2   0  14       1367.00       1368.76        80.76 o                         
   3   0  14       1823.27       1930.18       149.47 o                         
   4   0  14       2136.47       1956.78        90.16 o                         
   5   0  14        295.31        272.57        19.60 o                         
   6   0  14       1214.18       1103.47        48.66 o                         
   7   0  14        279.85        301.19        28.51 o                         
   8   0  14        106.60        179.53        34.26 o                         
   9   0  14          4.56          5.25        21.96 o                         
  10   0  14         60.77         43.39        27.55 o                         
 -10   1  14        104.26         77.07        41.59 o                         
  -9   1  14         95.08        133.17        35.99 o                         
  -8   1  14        165.27        158.60        31.43 o                         
  -7   1  14        277.87        246.77        38.62 o                         
  -6   1  14        602.88        639.10        55.87 o                         
  -5   1  14        113.88        112.72        23.50 o                         
  -4   1  14       1253.61       1398.33        75.35 o                         
  -3   1  14       1179.34       1212.68        51.77 o                         
  -2   1  14       1622.40       1626.86       107.19 o                         
  -1   1  14        269.68        278.74        30.01 o                         
   0   1  14         14.69         42.43         9.90 o                         
   1   1  14        277.40        316.77        28.99 o                         
   2   1  14       1593.44       1663.64        57.64 o                         
   3   1  14       1197.55       1073.39        52.80 o                         
   4   1  14       1235.73       1349.22        77.33 o                         
   5   1  14        126.00        112.47        14.84 o                         
   6   1  14        609.66        610.16        39.20 o                         
   7   1  14        311.01        300.52        51.03 o                         
   8   1  14        171.82        148.36        35.68 o                         
   9   1  14         93.87         64.76        64.23 o                         
  10   1  14        105.92        120.94        53.03 o                         
  -9   2  14        160.28        201.70        36.03 o                         
  -8   2  14        179.77        164.51        28.55 o                         
  -7   2  14        630.20        704.37        62.45 o                         
  -6   2  14        300.84        266.69        36.18 o                         
  -5   2  14       2478.12       2381.67       103.42 o                         
  -4   2  14       1112.97       1096.28        50.76 o                         
  -3   2  14         17.61         33.25        10.24 o                         
  -2   2  14       3285.45       3282.48       115.24 o                         
  -1   2  14       1285.88       1403.28        57.76 o                         
   0   2  14       1711.01       1620.47        69.44 o                         
   1   2  14       1291.00       1403.61        46.44 o                         
   2   2  14       3272.23       3265.77       101.94 o                         
   3   2  14         20.20         17.88         9.95 o                         
   4   2  14       1138.40       1039.28        70.53 o                         
   5   2  14       2434.94       2344.63       106.40 o                         
   6   2  14        298.56        257.28        49.69 o                         
   7   2  14        653.25        674.08        54.79 o                         
   8   2  14        185.25        175.48        41.30 o                         
   9   2  14        161.13        186.65        46.08 o                         
  10   2  14        222.29        260.93        75.89 o                         
  -9   3  14         64.07         76.60        23.87 o                         
  -8   3  14         21.11         18.27        10.87 o                         
  -7   3  14         84.81         83.89        22.08 o                         
  -6   3  14        433.89        401.49        44.19 o                         
  -5   3  14        142.69        160.64        33.63 o                         
  -4   3  14       1512.79       1467.06        51.43 o                         
  -3   3  14       1783.94       1784.49        72.83 o                         
  -2   3  14        248.26        269.88        32.04 o                         
  -1   3  14       1938.73       2088.10        93.69 o                         
   0   3  14        264.01        319.83        23.13 o                         
   1   3  14       1923.46       2015.33       159.42 o                         
   2   3  14        239.54        217.88        47.84 o                         
   3   3  14       1751.97       1828.36        86.36 o                         
   4   3  14       1574.64       1513.12        82.35 o                         
   5   3  14        137.73         93.63        26.94 o                         
   6   3  14        430.25        465.20        61.57 o                         
   7   3  14         90.97        126.30        32.75 o                         
   8   3  14         21.53         19.15        14.33 o                         
   9   3  14         62.64        121.80        40.48 o                         
  10   3  14        294.29        436.83       101.29 o                         
 -10   4  14         25.69         11.36        24.55 o                         
  -9   4  14        237.43        264.10        43.72 o                         
  -8   4  14        169.79        197.38        29.47 o                         
  -7   4  14        197.35        237.32        30.26 o                         
  -6   4  14        182.35        128.85        20.06 o                         
  -5   4  14       2570.06       2549.29        86.67 o                         
  -4   4  14        801.88        747.49        33.16 o                         
  -3   4  14        331.13        319.25        26.35 o                         
  -2   4  14        439.61        462.49        36.41 o                         
  -1   4  14        198.74        234.20        18.91 o                         
   0   4  14         25.22         61.18        12.11 o                         
   1   4  14        197.32        219.66        22.71 o                         
   2   4  14        414.69        458.30        70.03 o                         
   3   4  14        314.34        356.48        47.56 o                         
   4   4  14        802.86        817.34        62.69 o                         
   5   4  14       2643.86       2735.13       266.07 o                         
   6   4  14        182.80        146.86        33.52 o                         
   7   4  14        198.71        216.79        56.59 o                         
   8   4  14        168.19        197.05        63.90 o                         
   9   4  14        243.12        295.14        60.07 o                         
  10   4  14         24.02         33.05        32.18 o                         
  -9   5  14        128.97         75.16        20.79 o                         
  -8   5  14        618.10        581.20        63.65 o                         
  -7   5  14        188.87        205.36        65.97 o                         
  -6   5  14         38.01         48.46        13.25 o                         
  -5   5  14        100.56        100.19        17.91 o                         
  -4   5  14         45.24         62.21         8.77 o                         
  -3   5  14        462.46        332.84        25.79 o                         
  -2   5  14       3247.97       3035.42        91.02 o                         
  -1   5  14         82.08        110.83        27.02 o                         
   0   5  14         76.13         49.83        12.84 o                         
   1   5  14         77.27         46.47        31.50 o                         
   2   5  14       3199.35       3055.83       138.16 o                         
   3   5  14        478.34        341.82        70.65 o                         
   4   5  14         44.66         82.76        39.37 o                         
   5   5  14        100.28        146.96        48.23 o                         
   6   5  14         38.32         64.41        21.79 o                         
   7   5  14        196.78        229.74       106.39 o                         
   8   5  14        598.32        593.70        82.26 o                         
   9   5  14        123.83         99.97        55.32 o                         
  -9   6  14        639.57        695.12        89.40 o                         
  -8   6  14          5.06         10.76        10.45 o                         
  -7   6  14        453.67        481.16        43.87 o                         
  -6   6  14         51.58         66.26        15.94 o                         
  -5   6  14        280.78        318.38        32.62 o                         
  -4   6  14          1.78         30.85        13.47 o                         
  -3   6  14        737.37        861.69       102.82 o                         
  -2   6  14        136.94        170.23        32.39 o                         
  -1   6  14       3144.29       3097.83       131.72 o                         
   0   6  14         15.24         14.86         9.75 o                         
   1   6  14       3225.63       3340.66       215.43 o                         
   2   6  14        133.11        127.87        42.43 o                         
   3   6  14        712.25        813.92        69.76 o                         
   4   6  14          1.28         18.73         6.26 o                         
   5   6  14        286.06        325.29        80.86 o                         
   6   6  14         50.09         57.27        26.17 o                         
   7   6  14        468.89        572.98       109.62 o                         
   8   6  14          6.30        -14.34        15.93 o                         
   9   6  14        657.89        600.36       122.34 o                         
  -9   7  14        166.52        162.74        63.39 o                         
  -8   7  14       1543.66       1662.20       110.04 o                         
  -7   7  14         78.88         82.96        54.75 o                         
  -6   7  14        259.48        222.21        28.04 o                         
  -5   7  14        543.90        560.12        49.76 o                         
  -4   7  14       1792.71       1697.87        84.42 o                         
  -3   7  14         19.30         14.95        15.03 o                         
  -2   7  14       5369.11       5166.50       255.51 o                         
  -1   7  14        102.88        109.42        25.58 o                         
   0   7  14        576.93        545.21        89.98 o                         
   1   7  14        102.68        128.41        22.06 o                         
   2   7  14       5364.84       5212.61       200.24 o                         
   3   7  14         16.19         31.84         9.80 o                         
   4   7  14       1809.68       1654.61       138.80 o                         
   5   7  14        544.42        565.90        73.28 o                         
   6   7  14        256.58        217.57        45.35 o                         
   7   7  14         80.68         92.58        70.44 o                         
   8   7  14       1542.38       1635.48       135.78 o                         
  -8   8  14         59.51         65.35        22.51 o                         
  -7   8  14        731.96        736.46        71.62 o                         
  -6   8  14         98.09         88.76        59.14 o                         
  -5   8  14        694.94        658.14        53.41 o                         
  -4   8  14        937.79        915.55        62.34 o                         
  -3   8  14        200.90        282.55       136.48 o                         
  -2   8  14        422.34        459.21        43.24 o                         
  -1   8  14       3525.36       3238.92       140.78 o                         
   0   8  14         11.93         36.79        13.55 o                         
   1   8  14       3444.19       3073.63       107.08 o                         
   2   8  14        422.29        394.52        56.62 o                         
   3   8  14        184.12        266.61       192.17 o                         
   4   8  14        960.29       1032.84        98.31 o                         
   5   8  14        707.09        686.19        81.79 o                         
   6   8  14         99.05        102.49        61.89 o                         
   7   8  14        729.81        791.67        93.69 o                         
   8   8  14         59.78         29.86        20.64 o                         
  -8   9  14        432.39        513.90       137.28 o                         
  -7   9  14        105.09        103.67        28.81 o                         
  -6   9  14        122.01        141.22        50.59 o                         
  -5   9  14         78.01         90.21        26.49 o                         
  -4   9  14        238.23        235.47        30.81 o                         
  -3   9  14        230.45        263.64        45.02 o                         
  -2   9  14        836.21       1005.43       119.24 o                         
  -1   9  14        424.44        298.53        68.87 o                         
   0   9  14        139.04        210.72        30.52 o                         
   1   9  14        433.06        498.21        49.77 o                         
   2   9  14        848.86        904.86       137.35 o                         
   3   9  14        206.17        182.20        38.62 o                         
   4   9  14        247.05        236.46        76.36 o                         
   5   9  14         78.24        108.80        34.18 o                         
   6   9  14        114.78        137.59        37.46 o                         
   7   9  14        105.52        114.62        37.25 o                         
   8   9  14        438.27        470.41       103.78 o                         
  -7  10  14         40.17         54.87        35.16 o                         
  -6  10  14        229.50        224.91        65.58 o                         
  -5  10  14        143.01        313.79        78.30 o                         
  -4  10  14        179.90        181.85        38.37 o                         
  -3  10  14        167.96        187.21        38.42 o                         
  -2  10  14        639.63        502.74        87.92 o                         
  -1  10  14        451.84        461.50        61.28 o                         
   0  10  14         51.79         38.77        22.90 o                         
   1  10  14        475.24        555.02        86.84 o                         
   2  10  14        652.56        648.82       141.79 o                         
   3  10  14        176.79        214.38        44.42 o                         
   4  10  14        176.37        214.90        45.92 o                         
   5  10  14        130.85        121.56        94.07 o                         
   6  10  14        227.78        217.03        81.05 o                         
   7  10  14         39.29         91.93        48.11 o                         
  -7  11  14        121.84        109.10        50.22 o                         
  -6  11  14        254.58        224.39        69.11 o                         
  -5  11  14        589.50        588.28       108.46 o                         
  -4  11  14        206.51        148.48        54.57 o                         
  -3  11  14        269.19        295.18        63.46 o                         
  -2  11  14         81.80         76.88        33.89 o                         
  -1  11  14        192.72        253.23        94.13 o                         
   0  11  14         10.90         26.61        20.79 o                         
   1  11  14        192.75        211.06        67.89 o                         
   2  11  14         78.85         84.90        29.26 o                         
   3  11  14        274.25        272.85       128.74 o                         
   4  11  14        207.17        177.91        84.22 o                         
   5  11  14        593.79        545.92        80.00 o                         
   6  11  14        253.90        255.37        67.78 o                         
  -6  12  14         59.16         32.52        23.32 o                         
  -5  12  14         58.84         32.60        29.46 o                         
  -4  12  14        823.19        697.15       119.17 o                         
  -3  12  14         40.81         24.25         8.66 o                         
  -2  12  14        408.28        466.53        63.45 o                         
  -1  12  14          8.71         32.20        19.70 o                         
   0  12  14         59.03         51.47        23.05 o                         
   1  12  14         13.59          2.68        11.93 o                         
   2  12  14        415.06        515.75        74.20 o                         
   3  12  14         39.97         42.70        30.76 o                         
   4  12  14        831.07        882.62       103.52 o                         
   5  12  14         60.47         59.80        26.73 o                         
  -5  13  14         75.35         90.00        45.96 o                         
  -4  13  14        110.46         73.99        35.00 o                         
  -2  13  14        544.41        457.47        97.92 o                         
  -1  13  14          0.94          6.85         8.49 o                         
   0  13  14          3.96          3.80         9.99 o                         
   1  13  14          0.50         15.73        12.60 o                         
   2  13  14        568.92        598.91        80.83 o                         
   3  13  14        322.68        390.24        66.47 o                         
   4  13  14        115.66         40.52        32.00 o                         
  -2  14  14         15.25         24.52        21.94 o                         
  -1  14  14        111.16        105.07        46.21 o                         
   0  14  14         24.02         31.32        22.09 o                         
   1  14  14        103.47        115.69        34.06 o                         
   2  14  14         14.70         15.58        20.43 o                         
   3  14  14         44.93         14.66        19.70 o                         
   1   0  15       2258.63       2419.20        60.75 o                         
   2   0  15        768.72        733.00        50.84 o                         
   3   0  15        693.83        857.41        74.84 o                         
   4   0  15        832.25        869.27        61.72 o                         
   5   0  15       2730.87       2761.41       115.98 o                         
   6   0  15        484.07        470.95        28.70 o                         
   7   0  15        120.60        136.66        26.22 o                         
   8   0  15         11.54          7.58        11.89 o                         
   9   0  15         38.38         13.16         8.64 o                         
  10   0  15        357.28        389.04        90.93 o                         
 -10   1  15         11.85         25.61        31.18 o                         
  -9   1  15        175.93        238.83        48.51 o                         
  -8   1  15       1020.97       1158.79        85.88 o                         
  -7   1  15         10.51         18.19        12.06 o                         
  -6   1  15       1187.96       1250.74        81.11 o                         
  -5   1  15        954.67        649.19        69.80 o                         
  -4   1  15        617.10        544.51        48.57 o                         
  -3   1  15       1477.26       1435.94        63.48 o                         
  -2   1  15       3269.63       3361.81       132.26 o                         
  -1   1  15        495.49        383.77        40.93 o                         
   0   1  15        325.57        307.83        25.60 o                         
   1   1  15        524.15        531.82        93.20 o                         
   2   1  15       3236.75       3374.49        83.75 o                         
   3   1  15       1519.98       1550.06        71.60 o                         
   4   1  15        605.78        534.91        28.44 o                         
   5   1  15        998.83        781.35       119.12 o                         
   6   1  15       1193.26       1284.22        61.36 o                         
   7   1  15         10.25         18.96        15.93 o                         
   8   1  15       1048.38       1219.48       109.19 o                         
   9   1  15        172.74        212.46        72.59 o                         
  10   1  15         11.82         36.77        34.77 o                         
  -9   2  15        298.86        342.00        49.15 o                         
  -8   2  15          1.84         -4.72         9.22 o                         
  -7   2  15        453.66        443.19        50.62 o                         
  -6   2  15       1001.56        967.52        70.68 o                         
  -5   2  15       1420.40       1524.33        83.95 o                         
  -4   2  15       2227.86       2213.41       250.40 o                         
  -3   2  15       1024.13       1019.28        45.90 o                         
  -2   2  15        151.44        149.46        22.92 o                         
  -1   2  15       1752.38       1832.24       137.35 o                         
   0   2  15        145.33        162.34        19.10 o                         
   1   2  15       1790.09       1752.24        49.48 o                         
   2   2  15        149.75        141.16        19.64 o                         
   3   2  15       1007.63       1020.76        45.88 o                         
   4   2  15       2255.17       2571.86       132.23 o                         
   5   2  15       1454.60       1464.99        86.43 o                         
   6   2  15        988.80        972.59        52.54 o                         
   7   2  15        444.47        413.24        59.55 o                         
   8   2  15          1.92          5.13        11.45 o                         
   9   2  15        294.04        265.11        55.09 o                         
  10   2  15        457.92        476.46       105.63 o                         
  -9   3  15          5.55          2.21         9.59 o                         
  -8   3  15        119.56        146.97        32.15 o                         
  -7   3  15        404.75        426.88        63.09 o                         
  -6   3  15        417.41        457.32        48.22 o                         
  -5   3  15        484.71        494.78        78.73 o                         
  -4   3  15        576.58        642.28        35.05 o                         
  -3   3  15        296.48        322.02        28.33 o                         
  -2   3  15         81.66         91.83        21.06 o                         
  -1   3  15        132.93        146.75        15.93 o                         
   0   3  15       2824.60       2630.36        68.10 o                         
   1   3  15        119.41        120.39        15.05 o                         
   2   3  15         92.45         91.47        16.65 o                         
   3   3  15        300.27        332.36        37.44 o                         
   4   3  15        573.10        596.70        52.51 o                         
   5   3  15        489.07        296.38        50.37 o                         
   6   3  15        436.53        550.80        68.71 o                         
   7   3  15        397.19        425.27       128.04 o                         
   8   3  15        120.26         95.25        32.26 o                         
   9   3  15          5.00         -5.06        21.97 o                         
  -9   4  15        110.47        137.08        33.48 o                         
  -8   4  15        133.82        113.61        21.76 o                         
  -7   4  15        251.50        266.21        33.02 o                         
  -6   4  15        117.53        108.52        18.62 o                         
  -5   4  15        500.85        550.09        29.84 o                         
  -4   4  15       1576.66       1605.79        95.30 o                         
  -3   4  15        263.51        239.70        23.52 o                         
  -2   4  15        220.04        210.71        24.99 o                         
  -1   4  15        394.11        379.72        25.01 o                         
   0   4  15         84.27         64.09        12.68 o                         
   1   4  15        413.47        361.77        26.88 o                         
   2   4  15        225.69        261.43        40.52 o                         
   3   4  15        252.90        226.58        38.37 o                         
   4   4  15       1572.24       1660.22       121.17 o                         
   5   4  15        513.78        599.63        71.40 o                         
   6   4  15        110.91        125.00        32.04 o                         
   7   4  15        251.06        272.14        51.44 o                         
   8   4  15        133.34        114.57        36.55 o                         
   9   4  15        116.64        163.95        46.56 o                         
  -9   5  15          7.43         -4.08        16.46 o                         
  -8   5  15        342.12        391.89        53.65 o                         
  -7   5  15        261.74        297.38        35.62 o                         
  -6   5  15         11.51          5.38         7.69 o                         
  -5   5  15        172.61        162.94        37.68 o                         
  -4   5  15        150.01        112.62        12.30 o                         
  -3   5  15        371.93        375.66        37.58 o                         
  -2   5  15       1555.32       1328.25        63.15 o                         
  -1   5  15       1022.67       1118.51        55.07 o                         
   0   5  15        706.99        698.54        49.50 o                         
   1   5  15       1025.91       1040.86        76.20 o                         
   2   5  15       1558.94       1408.88        50.02 o                         
   3   5  15        391.51        314.09        78.54 o                         
   4   5  15        164.56        132.25        45.91 o                         
   5   5  15        168.54        158.83        52.24 o                         
   6   5  15         11.78         10.46        15.04 o                         
   7   5  15        256.64        306.21        55.22 o                         
   8   5  15        340.18        322.12        63.88 o                         
   9   5  15          6.69        -11.75        14.18 o                         
  -9   6  15        152.69        153.99        62.70 o                         
  -8   6  15         33.31         33.61        15.56 o                         
  -7   6  15        298.56        329.84        47.15 o                         
  -6   6  15        216.62        191.12        27.26 o                         
  -5   6  15        577.63        557.97        45.28 o                         
  -4   6  15        483.71        510.12        41.35 o                         
  -3   6  15       2178.18       2142.46       171.02 o                         
  -2   6  15       1886.57       1911.53       105.74 o                         
  -1   6  15        116.98        114.81        26.66 o                         
   0   6  15        348.84        365.70        44.47 o                         
   1   6  15        130.03        128.83        41.89 o                         
   2   6  15       1875.38       1865.77       168.40 o                         
   3   6  15       2129.71       1928.87       211.51 o                         
   4   6  15        455.69        501.11        93.21 o                         
   5   6  15        588.88        691.42       111.77 o                         
   6   6  15        218.94        188.71        61.30 o                         
   7   6  15        289.65        274.37        75.87 o                         
   8   6  15         28.80         17.76        17.77 o                         
  -8   7  15         71.86         88.10        26.54 o                         
  -7   7  15        371.09        422.42        54.60 o                         
  -6   7  15         13.47          7.21         6.33 o                         
  -5   7  15        406.34        428.15        39.25 o                         
  -4   7  15         55.34        125.20        25.43 o                         
  -3   7  15        397.36        400.79        53.70 o                         
  -2   7  15        362.79        299.23        65.20 o                         
  -1   7  15        991.15        956.84       115.20 o                         
   0   7  15       1033.58       1113.66        79.40 o                         
   1   7  15        952.38       1065.51       128.06 o                         
   2   7  15        380.77        381.15        79.39 o                         
   3   7  15        371.52        359.59        54.65 o                         
   4   7  15         49.98         97.50        31.13 o                         
   5   7  15        407.55        454.03        65.71 o                         
   6   7  15         12.47         -6.60        23.94 o                         
   7   7  15        375.13        416.08        98.67 o                         
   8   7  15         73.71         74.82        50.35 o                         
  -8   8  15        251.24        233.77        41.42 o                         
  -7   8  15          1.72         -4.53        12.75 o                         
  -6   8  15        215.39        295.31        44.14 o                         
  -5   8  15        133.12        135.55        25.74 o                         
  -4   8  15       1092.40       1180.54        78.41 o                         
  -3   8  15        471.58        453.54        57.82 o                         
  -2   8  15         44.94         33.62        24.66 o                         
  -1   8  15        103.56        191.38        58.47 o                         
   0   8  15       1713.93       1669.31        99.11 o                         
   1   8  15        106.30        141.05        24.66 o                         
   2   8  15         43.88         43.11        19.07 o                         
   3   8  15        485.70        509.99        67.16 o                         
   4   8  15       1135.50       1144.49       204.03 o                         
   5   8  15        136.49        120.02        36.86 o                         
   6   8  15        221.60        277.63        81.85 o                         
   7   8  15          1.85         20.26        13.88 o                         
   8   8  15        266.73        262.90        76.40 o                         
  -8   9  15          6.24         47.16        32.89 o                         
  -7   9  15        649.32        620.48        67.68 o                         
  -6   9  15        162.69        126.61        50.04 o                         
  -5   9  15         87.39         53.18        42.95 o                         
  -4   9  15         43.35         40.18        15.12 o                         
  -3   9  15        696.26        696.19        74.49 o                         
  -2   9  15        613.86        701.66       103.02 o                         
  -1   9  15       1459.71       1383.82       146.86 o                         
   0   9  15          0.23          9.13        10.29 o                         
   1   9  15       1500.48       1419.07       110.40 o                         
   2   9  15        609.62        701.47       173.54 o                         
   3   9  15        704.58        713.95        82.54 o                         
   4   9  15         42.85         42.01        33.93 o                         
   5   9  15         90.93         45.24        56.44 o                         
   6   9  15        157.31        182.22        75.16 o                         
   7   9  15        657.95        703.85       149.40 o                         
   8   9  15          6.00         48.04        40.87 o                         
  -7  10  15        108.93        105.95        48.57 o                         
  -6  10  15        125.48        170.08        58.88 o                         
  -5  10  15         26.97         36.94        26.08 o                         
  -4  10  15        453.84        450.44        62.87 o                         
  -3  10  15        254.74        256.38        45.36 o                         
  -2  10  15       1189.87       1449.72       149.78 o                         
  -1  10  15        483.52        477.58        87.15 o                         
   0  10  15        160.42        239.27        43.92 o                         
   1  10  15        481.93        486.75        66.74 o                         
   2  10  15       1168.92       1294.82       112.45 o                         
   3  10  15        252.47        261.54        52.81 o                         
   4  10  15        467.69        425.96        67.77 o                         
   5  10  15         27.51         22.85        17.65 o                         
   6  10  15        129.61        124.91        39.61 o                         
   7  10  15        109.91        171.67        64.21 o                         
  -6  11  15        298.32        230.22        72.43 o                         
  -5  11  15        478.86        557.76       106.52 o                         
  -4  11  15         46.27         79.44        41.78 o                         
  -3  11  15         69.22         92.14        29.10 o                         
  -2  11  15        226.40        158.94        50.23 o                         
  -1  11  15       1085.62       1058.67        99.30 o                         
   0  11  15         63.58        113.16        29.28 o                         
   1  11  15       1056.08       1084.64       155.33 o                         
   2  11  15        226.39        244.10        86.58 o                         
   3  11  15         67.22         93.19        32.82 o                         
   4  11  15         45.61         72.32        30.71 o                         
   5  11  15        475.22        512.46       131.23 o                         
   6  11  15        300.20        467.27       107.60 o                         
  -5  12  15        253.08        328.89        83.73 o                         
  -4  12  15         74.46         98.87        50.17 o                         
  -3  12  15        558.77        587.43       111.52 o                         
  -2  12  15        729.63        932.43       121.68 o                         
  -1  12  15          3.42         24.35        15.13 o                         
   0  12  15          0.04          6.42        11.53 o                         
   1  12  15          4.25         19.32        17.63 o                         
   2  12  15        726.95        815.23       205.82 o                         
   3  12  15        560.13        571.86        80.49 o                         
   4  12  15         73.97         66.05        26.98 o                         
   5  12  15        249.83        319.45        89.77 o                         
  -4  13  15          3.02         11.95        22.36 o                         
  -1  13  15         55.82         23.28        14.11 o                         
   0  13  15          1.29         29.30        13.66 o                         
   1  13  15         55.79         54.94        27.62 o                         
   2  13  15         83.28         59.16        38.20 o                         
   3  13  15         64.46        106.59        36.86 o                         
   4  13  15          1.73         46.53        29.60 o                         
  -2  14  15        180.97         91.69        43.61 o                         
  -1  14  15        113.49        246.11        76.47 o                         
   0  14  15         45.56         48.41        23.13 o                         
   1  14  15        107.41        159.26        43.07 o                         
   2  14  15        179.53        117.62        49.83 o                         
   3  14  15        155.62         76.25        43.88 o                         
   0   0  16       9012.09       8381.25       307.88 o                         
   1   0  16         66.91         72.45        19.16 o                         
   2   0  16         44.99         67.09        24.18 o                         
   3   0  16        187.09        230.28        32.68 o                         
   4   0  16         14.31         28.91         8.13 o                         
   5   0  16        120.46        125.65        25.62 o                         
   6   0  16        314.24        313.41        41.75 o                         
   7   0  16          1.74         -2.88        10.42 o                         
   8   0  16          0.44          9.01        14.42 o                         
   9   0  16         37.77         56.30        25.43 o                         
  -9   1  16        294.36        244.00        41.39 o                         
  -8   1  16         66.28         57.25        19.89 o                         
  -7   1  16        312.69        345.99        45.39 o                         
  -6   1  16        423.40        382.33        50.71 o                         
  -5   1  16        339.02        334.49        41.00 o                         
  -4   1  16        742.86        817.84        67.59 o                         
  -3   1  16        394.75        386.45        27.57 o                         
  -2   1  16        113.48        155.89        31.59 o                         
  -1   1  16       3034.94       2957.02        91.73 o                         
   0   1  16        176.10        183.28        21.01 o                         
   1   1  16       3008.35       2965.72       117.58 o                         
   2   1  16        117.14         94.25        18.10 o                         
   3   1  16        372.97        333.08        28.36 o                         
   4   1  16        759.14        714.17        22.44 o                         
   5   1  16        323.38        355.37        33.14 o                         
   6   1  16        411.13        418.54        29.36 o                         
   7   1  16        301.90        319.00        45.05 o                         
   8   1  16         61.93         72.67        27.02 o                         
   9   1  16        307.96        273.97        57.26 o                         
  -9   2  16        155.83        178.75        35.51 o                         
  -8   2  16        148.55        201.23        35.00 o                         
  -7   2  16        140.35        140.15        28.62 o                         
  -6   2  16        237.16        251.37        52.71 o                         
  -5   2  16         39.47         30.23        23.88 o                         
  -4   2  16        210.88        185.94        22.79 o                         
  -3   2  16        423.05        387.42        44.38 o                         
  -2   2  16        355.87        419.11        71.31 o                         
  -1   2  16       1204.40       1187.34        59.07 o                         
   0   2  16        633.80        547.57        35.75 o                         
   1   2  16       1220.18       1177.62        37.38 o                         
   2   2  16        368.65        400.31        44.35 o                         
   3   2  16        418.74        407.74        29.89 o                         
   4   2  16        200.94        191.85        31.47 o                         
   5   2  16         50.05         31.75        11.38 o                         
   6   2  16        239.05        279.44        65.33 o                         
   7   2  16        138.53        154.92        33.50 o                         
   8   2  16        148.08        145.57        37.95 o                         
   9   2  16        158.75        144.85        41.14 o                         
  -9   3  16         44.16         41.66        24.27 o                         
  -8   3  16         19.92         26.30         8.84 o                         
  -7   3  16        120.37        138.99        29.39 o                         
  -6   3  16         92.51        114.38        25.45 o                         
  -5   3  16       2363.92       2420.23        83.50 o                         
  -4   3  16       2382.98       2232.17        66.61 o                         
  -3   3  16        517.43        380.87        32.28 o                         
  -2   3  16         35.67         29.08        19.09 o                         
  -1   3  16         12.48         21.84         8.97 o                         
   0   3  16       3656.89       3391.94        79.02 o                         
   1   3  16         18.62         12.44        10.37 o                         
   2   3  16         41.68         27.10        11.70 o                         
   3   3  16        517.00        434.90        43.89 o                         
   4   3  16       2394.29       2272.44       105.82 o                         
   5   3  16       2379.99       2421.12       133.27 o                         
   6   3  16        101.13        101.17        26.07 o                         
   7   3  16        115.97        131.63        37.74 o                         
   8   3  16         19.45         -7.88        18.77 o                         
   9   3  16         45.80         43.39        27.21 o                         
  -9   4  16        587.34        681.30        72.96 o                         
  -8   4  16         78.29         87.58        19.21 o                         
  -7   4  16        180.80        177.39        27.42 o                         
  -6   4  16         31.82         38.76        12.54 o                         
  -5   4  16       1529.15       1523.79        51.45 o                         
  -4   4  16        543.07        496.66        29.12 o                         
  -3   4  16        590.73        541.82        36.46 o                         
  -2   4  16         21.14         33.76        11.57 o                         
  -1   4  16       1470.56       1471.49        75.40 o                         
   0   4  16       1530.61       1388.63        61.65 o                         
   1   4  16       1487.49       1467.38        67.36 o                         
   2   4  16         19.39         43.67        11.80 o                         
   3   4  16        608.42        561.16        63.69 o                         
   4   4  16        568.56        566.71        67.65 o                         
   5   4  16       1505.54       1552.79       113.71 o                         
   6   4  16         24.33         26.00        17.63 o                         
   7   4  16        170.95        219.78        48.87 o                         
   8   4  16         87.19        131.35        39.25 o                         
   9   4  16        594.31        737.43       135.29 o                         
  -9   5  16         55.52         64.85        45.70 o                         
  -8   5  16         26.93         33.65        11.07 o                         
  -7   5  16         21.05         23.21        22.10 o                         
  -6   5  16       1006.96        903.52        60.00 o                         
  -5   5  16        307.75        319.47        34.65 o                         
  -4   5  16        164.97        164.15        15.87 o                         
  -3   5  16        200.72        187.96        20.46 o                         
  -2   5  16       1591.69       1257.69        78.31 o                         
  -1   5  16         36.92         31.96        12.75 o                         
   0   5  16       1512.89       1498.55        67.81 o                         
   1   5  16         40.68         47.89         9.20 o                         
   2   5  16       1598.57       1695.70        90.69 o                         
   3   5  16        186.38        201.31        38.48 o                         
   4   5  16        182.59        130.15        46.07 o                         
   5   5  16        282.70        328.14        77.89 o                         
   6   5  16        987.38        872.72       132.14 o                         
   7   5  16         19.13         18.77        19.06 o                         
   8   5  16         26.88         27.15        46.61 o                         
   9   5  16         60.30         83.85        48.76 o                         
  -9   6  16        188.45        183.60        66.25 o                         
  -8   6  16         14.81          4.68        20.78 o                         
  -7   6  16        320.19        310.22        46.58 o                         
  -6   6  16        641.44        635.94        50.74 o                         
  -5   6  16        611.13        616.35        48.45 o                         
  -4   6  16         66.60         76.93        16.55 o                         
  -3   6  16        279.85        269.20        46.94 o                         
  -2   6  16        111.30        133.85        18.28 o                         
  -1   6  16        112.51         88.13        37.76 o                         
   0   6  16        965.96        871.38        71.79 o                         
   1   6  16        118.83         78.27        33.36 o                         
   2   6  16        111.38        125.22        46.45 o                         
   3   6  16        277.02        200.95        56.44 o                         
   4   6  16         70.67         76.35        37.27 o                         
   5   6  16        613.47        621.85       109.90 o                         
   6   6  16        650.67        588.97       112.31 o                         
   7   6  16        320.72        299.63        83.81 o                         
   8   6  16         11.64        -42.54        42.54 o                         
  -8   7  16          0.66         -1.73        12.83 o                         
  -7   7  16        177.14        197.10        38.32 o                         
  -6   7  16        492.60        427.19        41.52 o                         
  -5   7  16        307.75        337.76        35.16 o                         
  -4   7  16         51.42         56.41        15.20 o                         
  -3   7  16         63.30         75.52        25.38 o                         
  -2   7  16        266.92        320.11        48.78 o                         
  -1   7  16       1344.48       1397.31       144.44 o                         
   0   7  16         37.66         59.34        18.48 o                         
   1   7  16       1343.80       1486.45       157.07 o                         
   2   7  16        270.56        284.12        68.60 o                         
   3   7  16         65.14        111.87        35.53 o                         
   4   7  16         49.84        100.58        43.32 o                         
   5   7  16        301.12        223.37        64.56 o                         
   6   7  16        500.65        446.00       100.92 o                         
   7   7  16        185.38        201.14        68.74 o                         
   8   7  16          0.73        -10.97        14.88 o                         
  -8   8  16          2.25         13.52        25.25 o                         
  -7   8  16        268.64        328.48        48.61 o                         
  -6   8  16         96.77         81.22        23.02 o                         
  -5   8  16        143.11        125.19        21.66 o                         
  -4   8  16        108.62        126.93        24.74 o                         
  -3   8  16        231.57        310.06       116.47 o                         
  -2   8  16         72.13         23.47        16.87 o                         
  -1   8  16        485.81        432.08        81.20 o                         
   0   8  16        325.23        343.91        46.33 o                         
   1   8  16        506.01        530.84        94.27 o                         
   2   8  16         81.14         96.22        42.36 o                         
   3   8  16        232.86        302.08       121.22 o                         
   4   8  16        105.42        136.95        36.94 o                         
   5   8  16        142.92         97.14        29.76 o                         
   6   8  16         98.61         43.12        64.98 o                         
   7   8  16        272.28        283.62        81.15 o                         
  -7   9  16        158.69        137.20        32.35 o                         
  -6   9  16        401.32        400.00        64.59 o                         
  -5   9  16         98.69         79.75        40.24 o                         
  -4   9  16        186.60        183.33        32.48 o                         
  -3   9  16        119.82        114.25        31.48 o                         
  -2   9  16        242.67        216.81        59.15 o                         
  -1   9  16        139.19        241.06        61.00 o                         
   0   9  16         25.75         19.55        13.05 o                         
   1   9  16        131.53         86.96        40.00 o                         
   2   9  16        246.05        270.19        83.54 o                         
   3   9  16        135.29        125.86        51.03 o                         
   4   9  16        189.83        249.44        73.28 o                         
   5   9  16         97.58         44.35        45.36 o                         
   6   9  16        403.40        479.24        73.97 o                         
   7   9  16        154.95        147.18        59.49 o                         
  -7  10  16        104.24        122.40        49.22 o                         
  -6  10  16        172.59        230.98        71.15 o                         
  -5  10  16        245.69        281.29        76.60 o                         
  -4  10  16          8.10         15.38         9.54 o                         
  -3  10  16        197.78        213.58        44.05 o                         
  -2  10  16        567.24        543.60        97.96 o                         
  -1  10  16        528.15        559.23        96.36 o                         
   0  10  16          0.52        -14.71        26.97 o                         
   1  10  16        534.30        515.86        69.87 o                         
   2  10  16        569.74        562.24        76.00 o                         
   3  10  16        178.66        192.81        45.01 o                         
   4  10  16          6.74         41.20        21.34 o                         
   5  10  16        249.95        326.82        61.68 o                         
   6  10  16        171.34        208.73        52.52 o                         
  -6  11  16        343.80        449.89       101.72 o                         
  -5  11  16        104.72         37.24        25.59 o                         
  -4  11  16         99.86        112.74        53.01 o                         
  -3  11  16        247.09        213.62        45.03 o                         
  -2  11  16        476.87        507.99        93.34 o                         
  -1  11  16          9.92         -1.58        17.34 o                         
   0  11  16       1482.32       1550.60       122.51 o                         
   1  11  16         12.38         42.42        18.98 o                         
   2  11  16        480.68        489.73        71.98 o                         
   3  11  16        249.88        201.03        47.88 o                         
   4  11  16         96.98         99.20        35.14 o                         
   5  11  16        110.27         87.02        32.64 o                         
  -5  12  16         43.98         93.34        50.49 o                         
  -4  12  16        275.40        298.24        83.23 o                         
  -3  12  16         47.74         92.59        53.34 o                         
  -2  12  16        351.94        297.67        70.47 o                         
  -1  12  16        769.21        748.20       115.67 o                         
   0  12  16        139.05        181.65        41.72 o                         
   1  12  16        756.79        866.29        96.07 o                         
   2  12  16        351.45        375.96        65.36 o                         
   3  12  16         46.41         24.14        32.86 o                         
   4  12  16        277.44        333.64        65.57 o                         
  -4  13  16         57.42         24.07        25.36 o                         
  -3  13  16        103.65        131.51        57.71 o                         
  -1  13  16        237.12        212.75        46.50 o                         
   0  13  16        121.51        210.80        46.29 o                         
   1  13  16        238.67        244.59        53.45 o                         
   2  13  16        504.38        554.52        79.93 o                         
   3  13  16        101.49        135.27        60.22 o                         
  -1  14  16        183.32        271.40        80.52 o                         
   0  14  16        877.80        953.78       105.32 o                         
   1  14  16        180.72        198.61        68.25 o                         
   2  14  16        130.21        132.89        60.36 o                         
   1   0  17        297.61        287.70        31.39 o                         
   2   0  17       1144.23       1057.43        83.72 o                         
   3   0  17        654.04        705.89        55.73 o                         
   4   0  17         69.84         62.22        17.26 o                         
   5   0  17        289.86        356.51        43.44 o                         
   6   0  17         30.70         42.73        20.97 o                         
   7   0  17        112.90        107.96        28.65 o                         
   8   0  17        405.98        434.40        55.39 o                         
   9   0  17        814.04        908.43       101.11 o                         
  -9   1  17        119.87        127.74        31.57 o                         
  -8   1  17        626.08        755.66        72.58 o                         
  -7   1  17        150.78        195.25        38.54 o                         
  -6   1  17        437.56        500.19        52.70 o                         
  -5   1  17        440.07        393.95        45.13 o                         
  -4   1  17         34.96         50.52        16.42 o                         
  -3   1  17        924.85        828.81        85.13 o                         
  -2   1  17       1464.33       1426.21        91.24 o                         
  -1   1  17        619.87        578.62        36.93 o                         
   0   1  17       4339.03       4298.24       167.60 o                         
   1   1  17        636.03        642.60        56.64 o                         
   2   1  17       1451.28       1441.19        57.07 o                         
   3   1  17        916.04        769.54        37.83 o                         
   4   1  17         40.44         39.74        21.77 o                         
   5   1  17        424.47        395.07        45.14 o                         
   6   1  17        438.95        449.67        51.84 o                         
   7   1  17        153.93         99.72        33.51 o                         
   8   1  17        633.43        721.55        88.57 o                         
   9   1  17        118.02        126.66        37.62 o                         
  -9   2  17        744.85        775.65        75.13 o                         
  -8   2  17         26.32         10.11        25.01 o                         
  -7   2  17       1067.04       1107.43        82.87 o                         
  -6   2  17        105.13        108.24        23.58 o                         
  -5   2  17        331.47        317.37        50.82 o                         
  -4   2  17       1361.86       1450.25        88.82 o                         
  -3   2  17       3123.49       3019.49        84.86 o                         
  -2   2  17       1836.78       1795.10       227.64 o                         
  -1   2  17       1578.64       1555.52        69.05 o                         
   0   2  17          0.48         22.68         8.74 o                         
   1   2  17       1625.36       1484.53        43.94 o                         
   2   2  17       1836.52       1962.73       105.96 o                         
   3   2  17       3133.96       3174.94        83.01 o                         
   4   2  17       1359.06       1217.60        80.23 o                         
   5   2  17        333.86        357.95        44.60 o                         
   6   2  17        101.04        105.64        24.41 o                         
   7   2  17       1054.77       1128.30        88.23 o                         
   8   2  17         28.02         24.50        20.63 o                         
   9   2  17        736.59        897.47       145.04 o                         
  -9   3  17         31.47         63.42        39.78 o                         
  -8   3  17         62.42         25.59        13.99 o                         
  -7   3  17         92.25        103.99        25.98 o                         
  -6   3  17        752.23        809.04        66.34 o                         
  -5   3  17        895.09        598.89        48.42 o                         
  -4   3  17        356.37        360.10        41.13 o                         
  -3   3  17       2150.31       2284.85        99.50 o                         
  -2   3  17        771.80        742.69       104.42 o                         
  -1   3  17        247.29        242.77        23.25 o                         
   0   3  17       5807.27       5633.04        96.07 o                         
   1   3  17        242.15        230.64        19.31 o                         
   2   3  17        746.76        712.23        48.87 o                         
   3   3  17       2128.03       2151.03        83.82 o                         
   4   3  17        364.02        428.51        46.43 o                         
   5   3  17        897.02        905.48        92.64 o                         
   6   3  17        747.14        712.65        66.37 o                         
   7   3  17         98.59         93.08        31.07 o                         
   8   3  17         54.90         72.38        30.30 o                         
   9   3  17         29.31         74.65        36.00 o                         
  -9   4  17        199.17        155.87        62.62 o                         
  -8   4  17         72.62         94.48        23.04 o                         
  -7   4  17        582.58        653.56        54.99 o                         
  -6   4  17        413.17        405.84        41.49 o                         
  -5   4  17        407.64        462.55        42.02 o                         
  -4   4  17        589.49        531.75        33.02 o                         
  -3   4  17       2057.38       2049.39        82.42 o                         
  -2   4  17        612.66        633.56        60.48 o                         
  -1   4  17       3715.52       3594.66       113.33 o                         
   0   4  17         41.79         36.05        11.83 o                         
   1   4  17       3725.09       3650.96        79.88 o                         
   2   4  17        572.47        553.44        44.85 o                         
   3   4  17       2041.59       2184.48       130.00 o                         
   4   4  17        604.45        507.14       116.29 o                         
   5   4  17        402.76        482.20        53.34 o                         
   6   4  17        430.32        483.23        68.10 o                         
   7   4  17        592.25        751.35       121.06 o                         
   8   4  17         78.36        113.03        35.37 o                         
   9   4  17        185.68        120.55        60.16 o                         
  -9   5  17         23.97         71.43        48.02 o                         
  -8   5  17        103.64        115.29        29.49 o                         
  -7   5  17         67.61         37.31        11.41 o                         
  -6   5  17          7.90         14.21         8.18 o                         
  -5   5  17        109.91         92.75        25.99 o                         
  -4   5  17         11.44         10.04         5.56 o                         
  -3   5  17        301.61        288.05        27.03 o                         
  -2   5  17         24.70         41.00        13.18 o                         
  -1   5  17        193.35        165.30        31.39 o                         
   0   5  17        344.02        304.68        36.73 o                         
   1   5  17        191.01        159.86        18.15 o                         
   2   5  17         26.13         36.03         8.48 o                         
   3   5  17        279.35        234.13        58.59 o                         
   4   5  17          8.60          9.23        12.07 o                         
   5   5  17        113.53         67.34        35.29 o                         
   6   5  17         10.62          1.00        13.90 o                         
   7   5  17         69.53         98.74        35.58 o                         
   8   5  17        102.43         94.99        32.27 o                         
  -8   6  17         69.19         70.92        20.85 o                         
  -7   6  17        108.12        117.20        26.46 o                         
  -6   6  17        214.35        144.52        62.70 o                         
  -5   6  17        474.32        515.57        45.22 o                         
  -4   6  17        142.67        175.35        24.91 o                         
  -3   6  17          6.11         13.15         6.66 o                         
  -2   6  17        696.04        647.77        40.61 o                         
  -1   6  17        244.61        381.60        77.47 o                         
   0   6  17        502.00        587.35        54.72 o                         
   1   6  17        238.79        315.32        31.16 o                         
   2   6  17        693.84        602.95        43.70 o                         
   3   6  17          5.48         -1.06        25.46 o                         
   4   6  17        156.50        129.95        45.55 o                         
   5   6  17        467.37        532.23       104.18 o                         
   6   6  17        210.94        325.19        87.20 o                         
   7   6  17        108.91        152.79        65.39 o                         
   8   6  17         63.99         25.86        19.76 o                         
  -8   7  17        440.05        584.26        68.01 o                         
  -7   7  17        155.41        154.97        33.52 o                         
  -6   7  17        169.92        195.46        39.57 o                         
  -5   7  17        404.95        372.77        56.85 o                         
  -4   7  17        201.76        219.27        28.03 o                         
  -3   7  17         55.06         52.41        16.46 o                         
  -2   7  17        526.98        642.40        73.84 o                         
  -1   7  17        730.58        785.03       110.89 o                         
   0   7  17         10.78          0.12        12.59 o                         
   1   7  17        734.76        659.00       108.91 o                         
   2   7  17        510.32        654.74       105.36 o                         
   3   7  17         49.97          9.88        21.89 o                         
   4   7  17        201.44        241.06        69.62 o                         
   5   7  17        406.75        389.15        87.13 o                         
   6   7  17        170.84        180.70        60.42 o                         
   7   7  17        160.46        126.20        54.48 o                         
  -7   8  17         66.13         93.41        25.27 o                         
  -6   8  17        328.87        340.69        48.66 o                         
  -5   8  17        188.20        192.93        28.22 o                         
  -4   8  17         54.41         60.85        17.37 o                         
  -3   8  17        569.74        571.86        70.27 o                         
  -2   8  17         31.03          4.24        11.20 o                         
  -1   8  17         13.71         14.49        23.57 o                         
   0   8  17        288.61        305.80        44.78 o                         
   1   8  17         13.94          9.60        12.06 o                         
   2   8  17         33.40         42.02        11.83 o                         
   3   8  17        550.05        722.55       118.30 o                         
   4   8  17         53.84         69.47        36.14 o                         
   5   8  17        196.90        210.17        67.68 o                         
   6   8  17        316.07        417.61       101.92 o                         
   7   8  17         67.43         65.23        41.88 o                         
  -7   9  17         74.09         92.96        31.61 o                         
  -6   9  17        131.30        135.96        38.73 o                         
  -5   9  17       1176.61       1161.84       125.34 o                         
  -4   9  17         21.89         51.84        17.67 o                         
  -3   9  17         90.80        104.52        34.24 o                         
  -2   9  17         49.93         45.89        27.99 o                         
  -1   9  17        442.03        577.91        99.04 o                         
   0   9  17        437.69        401.94        83.07 o                         
   1   9  17        449.95        350.23        79.55 o                         
   2   9  17         53.25         36.29        26.09 o                         
   3   9  17         92.23        126.42        51.89 o                         
   4   9  17         17.51         82.33        28.46 o                         
   5   9  17       1166.32       1175.99       130.51 o                         
   6   9  17        125.70        102.75        37.98 o                         
  -6  10  17        446.67        533.62        79.90 o                         
  -5  10  17        283.03        217.70        71.37 o                         
  -4  10  17        615.48        672.07        79.06 o                         
  -3  10  17        127.50        113.30        43.43 o                         
  -2  10  17        213.71        201.91        58.49 o                         
  -1  10  17         37.67         66.63        40.60 o                         
   0  10  17        371.26        303.09        73.69 o                         
   1  10  17         38.19        -18.18        33.94 o                         
   2  10  17        203.91        250.60        61.27 o                         
   3  10  17        121.06         89.37        32.35 o                         
   4  10  17        626.79        647.85       116.51 o                         
   5  10  17        276.76        330.19        62.42 o                         
   6  10  17        449.19        431.10       103.63 o                         
  -5  11  17        271.87        238.62        72.63 o                         
  -4  11  17        124.11        169.92        63.92 o                         
  -3  11  17        441.16        447.88        66.07 o                         
  -2  11  17        502.91        405.02        84.29 o                         
  -1  11  17        110.44        150.39        56.58 o                         
   0  11  17        211.62        235.77        66.95 o                         
   1  11  17        112.68         87.59        32.77 o                         
   2  11  17        502.90        502.28       112.95 o                         
   3  11  17        442.83        440.77        72.66 o                         
   4  11  17        123.65        135.58        45.27 o                         
  -4  12  17          1.09         19.83        11.56 o                         
  -3  12  17        930.54        930.68       149.70 o                         
  -2  12  17        220.76        233.29        63.21 o                         
  -1  12  17        116.38        210.23        63.55 o                         
   0  12  17        261.47        228.15        69.86 o                         
   1  12  17        114.58        110.67        34.10 o                         
   2  12  17        215.66        278.57        71.52 o                         
   3  12  17        930.38       1041.76       113.99 o                         
   4  12  17          1.17          6.79        18.91 o                         
  -3  13  17         37.34         82.89        41.68 o                         
  -1  13  17         27.09         58.48        36.58 o                         
   0  13  17        414.39        440.82        68.64 o                         
   1  13  17         25.42         96.22        36.58 o                         
   2  13  17        660.25        814.65       136.84 o                         
   3  13  17         40.42         32.70        25.21 o                         
   0   0  18       1275.30       1071.25       115.93 o                         
   1   0  18         31.66         55.67        27.08 o                         
   2   0  18        156.38        137.35        25.28 o                         
   3   0  18       1363.36       1358.04        79.41 o                         
   4   0  18       1028.08       1086.99        74.80 o                         
   5   0  18         75.77         61.68        18.96 o                         
   6   0  18        196.95        199.24        35.02 o                         
   7   0  18        851.25        924.25        78.83 o                         
   8   0  18        428.59        394.64        53.88 o                         
   9   0  18         25.29         25.06        26.40 o                         
  -9   1  18          1.91         28.56        30.15 o                         
  -8   1  18         43.32         46.28        16.22 o                         
  -7   1  18        575.55        557.73        61.41 o                         
  -6   1  18         50.73         30.37        18.65 o                         
  -5   1  18        886.15        902.19        70.60 o                         
  -4   1  18        911.93        961.13        69.37 o                         
  -3   1  18         73.86         71.24        14.92 o                         
  -2   1  18       1540.68       1494.15       115.14 o                         
  -1   1  18        698.56        619.09        39.32 o                         
   0   1  18         53.46         63.28        17.03 o                         
   1   1  18        746.06        655.59        43.94 o                         
   2   1  18       1589.97       1519.04        99.75 o                         
   3   1  18         77.19         87.89        20.08 o                         
   4   1  18        897.49        962.76        70.82 o                         
   5   1  18        887.38        878.69        70.70 o                         
   6   1  18         50.35         27.45        13.30 o                         
   7   1  18        592.36        523.77        58.22 o                         
   8   1  18         40.86         67.90        26.50 o                         
   9   1  18          3.44          7.80        16.37 o                         
  -9   2  18         77.57         70.61        38.02 o                         
  -8   2  18        405.08        450.32        55.92 o                         
  -7   2  18         87.24         69.51        21.92 o                         
  -6   2  18         39.03         43.53        17.69 o                         
  -5   2  18        793.53        806.40        66.59 o                         
  -4   2  18        414.71        369.88        30.85 o                         
  -3   2  18       1328.93       1302.06        61.49 o                         
  -2   2  18       2510.37       2758.49       206.21 o                         
  -1   2  18         81.35        125.05        31.11 o                         
   0   2  18        105.82        170.55        18.63 o                         
   1   2  18         83.01        140.55        14.05 o                         
   2   2  18       2533.98       2607.11       105.03 o                         
   3   2  18       1335.53       1329.62        76.16 o                         
   4   2  18        422.46        475.15        50.45 o                         
   5   2  18        791.79        767.66        66.07 o                         
   6   2  18         39.33         49.36        16.51 o                         
   7   2  18         79.30         96.38        29.00 o                         
   8   2  18        404.25        392.94        64.54 o                         
   9   2  18         74.29         84.74        44.49 o                         
  -8   3  18        150.33        169.09        31.66 o                         
  -7   3  18        968.36       1074.74        82.77 o                         
  -6   3  18         84.22         90.35        22.58 o                         
  -5   3  18       1045.38       1077.62        93.48 o                         
  -4   3  18        148.53        155.32        20.44 o                         
  -3   3  18       1834.85       1779.47        89.96 o                         
  -2   3  18        343.02        395.79        78.57 o                         
  -1   3  18       3572.61       3537.63       184.95 o                         
   0   3  18          0.62         43.60        12.46 o                         
   1   3  18       3525.38       3760.03       179.00 o                         
   2   3  18        360.12        335.45        33.84 o                         
   3   3  18       1836.07       1742.70        76.20 o                         
   4   3  18        138.90        154.96        29.06 o                         
   5   3  18       1069.65       1240.06       111.18 o                         
   6   3  18         86.90        111.02        26.54 o                         
   7   3  18        962.74       1077.51       117.17 o                         
   8   3  18        142.08        173.69        44.06 o                         
   9   3  18        135.94        198.61        71.88 o                         
  -8   4  18       1213.83       1166.34        78.36 o                         
  -7   4  18        306.43        320.55        43.74 o                         
  -6   4  18        193.39        172.54        26.41 o                         
  -5   4  18        458.35        445.68        47.20 o                         
  -4   4  18         94.56        107.63        15.85 o                         
  -3   4  18       1035.30        964.12        64.39 o                         
  -2   4  18       1803.14       1939.68       108.07 o                         
  -1   4  18        375.10        443.66        48.59 o                         
   0   4  18          6.90         12.00         6.89 o                         
   1   4  18        376.20        470.87        30.82 o                         
   2   4  18       1770.51       1812.65        86.77 o                         
   3   4  18       1011.94        918.65        59.62 o                         
   4   4  18         89.71        113.21        38.27 o                         
   5   4  18        465.95        459.44        57.60 o                         
   6   4  18        180.61        135.45        36.86 o                         
   7   4  18        314.96        355.34        62.49 o                         
   8   4  18       1248.74       1176.58       173.40 o                         
  -8   5  18        113.06        120.83        31.34 o                         
  -7   5  18        638.18        700.80        58.17 o                         
  -6   5  18          1.12         -0.95         7.57 o                         
  -5   5  18         68.58         97.27        21.82 o                         
  -4   5  18         43.49         46.15        21.18 o                         
  -3   5  18        263.40        255.27        26.35 o
[truncated: 87,886 more chars]
